# Supplementary material for: Sulfite oxidase deficiency causes persulfidation loss and hydrogen sulfide release
Source: J Clin Invest. 2025 Nov 3;135(21):e181299. doi: 10.1172/JCI181299 (PMC12578401; doi:10.1172/JCI181299)
Supplement: Supplemental table 1 [file jci-135-181299-s329.xlsx]

## Sheet: PSSH_ko_wt
WT.1	WT.2	WT.3	WT.4	KO.1	KO.2	KO.3	KO.4	Positive Hits	C: Welch's T-test significant	N: Coverage (%)	N: Avg. Mass	N: -Log Welch's T-test p-value SUOX_WT	N: Welch's T-test Difference SUOX_WT	N: Welch's T-test Test statistic SUOX_WT	T: Protein Group	T: Accession	T: Protein name	T: Description
21.4721	24.3062	23.2645	23.9987	19.7363	19.7478	19.6812	18.0699	+	SUOX_WT	8.94	32297	2.50495	-3.95158	-5.21655	1299	Q8CCS6	PABP2_MOUSE	#VALUE!
22.1556	25.3448	24.8275	17.9631	18.3894	19.1853	20.1138	19.1646			2.04	58911	0.856568	-3.35948	-1.94818	1680	Q6NXH9	K2C73_MOUSE	Keratin, type II cytoskeletal 73 OS=Mus musculus OX=10090 GN=Krt73 PE=1 SV=1
25.0081	25.2126	25.1017	25.47	22.7073	21.6201	23.3825	21.2476	+	SUOX_WT	8.31	176077	2.1117	-2.95871	-5.9053	445	Q6NZJ6	IF4G1_MOUSE	Eukaryotic translation initiation factor 4 gamma 1 OS=Mus musculus OX=10090 GN=Eif4g1 PE=1 SV=1
20.2472	17.69	NaN	23.5606	18.663	17.5592	18.0849	16.4735			1.28	111692	0.626807	-2.8041	-1.59147	449	Q6PIC6	AT1A3_MOUSE	Sodium/potassium-transporting ATPase subunit alpha-3 OS=Mus musculus OX=10090 GN=Atp1a3 PE=1 SV=1
21.6579	21.9261	22.3852	22.5176	19.679	19.5504	19.9124	18.4178	+	SUOX_WT	11.5	58184	3.01956	-2.73178	-7.04016	1181	P00186	CP1A2_MOUSE	Cytochrome P450 1A2 OS=Mus musculus OX=10090 GN=Cyp1a2 PE=1 SV=1
21.012	21.1423	20.6038	20.9429	18.3457	17.7209	18.5609	18.2357	+	SUOX_WT	2.56	60756	4.35515	-2.70947	-12.778	471	Q8R086	SUOX_MOUSE	Sulfite oxidase, mitochondrial OS=Mus musculus OX=10090 GN=Suox PE=1 SV=2
18.9907	21.7657	20.8644	18.4546	17.3238	17.5558	18.0231	16.901	+	SUOX_WT	8.56	43501	1.39197	-2.56792	-3.1594	2336	Q8JZV7	NAGA_MOUSE	N-acetylglucosamine-6-phosphate deacetylase OS=Mus musculus OX=10090 GN=Amdhd2 PE=1 SV=1
21.0255	18.593	NaN	19.0736	17.3068	15.0178	17.9394	18.1944			1.58	91350	1.17094	-2.44944	-2.36077	1820	P22892	AP1G1_MOUSE	AP-1 complex subunit gamma-1 OS=Mus musculus OX=10090 GN=Ap1g1 PE=1 SV=3
24.231	24.2042	24.0146	24.9261	22.1805	21.6117	22.2719	21.5209	+	SUOX_WT	40.38	29366	3.92572	-2.44771	-8.82392	823	P16015	CAH3_MOUSE	Carbonic anhydrase 3 OS=Mus musculus OX=10090 GN=Ca3 PE=1 SV=3
19.7486	20.428	19.5946	20.01	NaN	16.6588	18.9621	16.8722			3.61	39775	1.14437	-2.4476	-3.23296	2252	Q8R2U0	SEH1_MOUSE	Nucleoporin SEH1 OS=Mus musculus OX=10090 GN=Seh1l PE=2 SV=1
22.5521	21.9818	22.2047	23.129	20.2372	19.9156	20.1802	19.7812	+	SUOX_WT	4.19	71743	3.10772	-2.43837	-8.95271	614	Q60936	COQ8A_MOUSE	Atypical kinase COQ8A, mitochondrial OS=Mus musculus OX=10090 GN=Coq8a PE=1 SV=2
20.1946	20.6234	20.4	22.2673	18.875	18.6808	18.4956	17.8581	+	SUOX_WT	4.42	93144	2.05379	-2.39392	-4.58326	1311	Q62009	POSTN_MOUSE	Periostin OS=Mus musculus OX=10090 GN=Postn PE=1 SV=2
20.6271	21.0293	21.3823	19.8993	17.9969	18.8917	17.9419	18.5621	+	SUOX_WT	6.12	82581	2.89484	-2.38635	-6.08549	1494	Q61102	ABCB7_MOUSE	Iron-sulfur clusters transporter ABCB7, mitochondrial OS=Mus musculus OX=10090 GN=Abcb7 PE=1 SV=3
23.23	23.2619	22.6091	22.8318	20.6167	20.0829	20.7497	20.956	+	SUOX_WT	7.14	57870	4.10413	-2.38189	-9.73543	1404	Q64481	CP3AG_MOUSE	Cytochrome P450 3A16 OS=Mus musculus OX=10090 GN=Cyp3a16 PE=2 SV=2
19.0737	19.4816	19.5998	19.9389	NaN	17.0299	18.426	16.1113			4.68	34072	1.18494	-2.33444	-3.35316	1923	P23589	CAH5A_MOUSE	Carbonic anhydrase 5A, mitochondrial OS=Mus musculus OX=10090 GN=Ca5a PE=1 SV=2
23.4828	23.6545	22.6041	22.955	20.9381	20.0019	21.2292	21.262	+	SUOX_WT	7.8	15087	2.98672	-2.31634	-6.08418	3156	Q8WUR0	CS012_MOUSE	Protein C19orf12 homolog OS=Mus musculus OX=10090 PE=1 SV=1
20.709	17.9983	21.8754	NaN	17.3375	18.492	17.8378	NaN			4.66	37268	0.756674	-2.30517	-1.92727	2129	Q9QZ08	NAGK_MOUSE	N-acetyl-D-glucosamine kinase OS=Mus musculus OX=10090 GN=Nagk PE=1 SV=3
21.957	22.0914	22.189	22.8386	20.3322	19.8533	20.5432	19.2181	+	SUOX_WT	5.78	63353	2.95015	-2.2823	-6.46106	1194	Q8VCU1	EST3B_MOUSE	Carboxylesterase 3B OS=Mus musculus OX=10090 GN=Ces3b PE=1 SV=2
22.0082	22.1655	22.2649	22.9454	20.4274	19.9543	20.6301	19.2803	+	SUOX_WT	9.11	63318	2.9115	-2.27296	-6.24264	850	Q63880	EST3A_MOUSE	Carboxylesterase 3A OS=Mus musculus OX=10090 GN=Ces3a PE=1 SV=2
25.6942	25.3551	25.3128	25.578	23.3524	23.1417	23.3608	23.4532	+	SUOX_WT	27.95	50478	5.50987	-2.15799	-19.239	278	P58710	GGLO_MOUSE	L-gulonolactone oxidase OS=Mus musculus OX=10090 GN=Gulo PE=1 SV=3
26.1683	25.201	25.4195	24.9375	23.3322	22.5441	23.9363	23.2886	+	SUOX_WT	14.48	42120	2.82953	-2.15628	-5.54411	1199	P15105	GLNA_MOUSE	Glutamine synthetase OS=Mus musculus OX=10090 GN=Glul PE=1 SV=6
24.312	23.8877	23.1597	23.7988	21.7553	20.8151	21.9654	22.0939	+	SUOX_WT	5.9	43995	2.84209	-2.13212	-5.69154	216	Q8VCH0	THIKB_MOUSE	3-ketoacyl-CoA thiolase B, peroxisomal OS=Mus musculus OX=10090 GN=Acaa1b PE=1 SV=1
19.2144	19.1772	20.7983	20.4002	17.7728	19.295	17.2655	17.0588	+	SUOX_WT	2.98	72655	1.67535	-2.04952	-3.14035	1564	Q8R1X6	SPART_MOUSE	Spartin OS=Mus musculus OX=10090 GN=Spart PE=1 SV=1
21.5919	24.2695	24.0929	20.6994	20.2296	21.4677	20.6817	20.2563			5.46	150719	0.968594	-2.00459	-2.12989	597	Q9JIX8	ACINU_MOUSE	Apoptotic chromatin condensation inducer in the nucleus OS=Mus musculus OX=10090 GN=Acin1 PE=1 SV=3
22.5427	21.7516	21.8544	21.0985	19.6699	19.3012	20.0458	20.2183	+	SUOX_WT	6.43	42062	2.6817	-2.00297	-5.5743	1207	P24815	3BHS1_MOUSE	3 beta-hydroxysteroid dehydrogenase/Delta 5-->4-isomerase type 1 OS=Mus musculus OX=10090 GN=Hsd3b1 PE=1 SV=3
25.8796	28.0203	26.0735	26.0615	24.2733	24.5765	23.8395	25.4989	+	SUOX_WT	1.27	175180	1.65334	-1.96164	-3.18477	2398	Q80U28	MADD_MOUSE	MAP kinase-activating death domain protein OS=Mus musculus OX=10090 GN=Madd PE=1 SV=2
22.5525	22.1293	22.0973	22.7396	20.443	20.391	20.2216	20.6691	+	SUOX_WT	5.51	52610	3.80065	-1.9485	-10.6181	67	Q63836	SBP2_MOUSE	Selenium-binding protein 2 OS=Mus musculus OX=10090 GN=Selenbp2 PE=1 SV=2
23.4876	23.3923	24.0724	24.8743	22.2628	22.6638	21.9354	21.4166	+	SUOX_WT	4.66	55055	2.26766	-1.88698	-4.37852	1422	Q3TJZ6	FA98A_MOUSE	Protein FAM98A OS=Mus musculus OX=10090 GN=Fam98a PE=1 SV=1
24.4077	24.3169	24.2059	23.8693	22.1661	22.3394	22.0891	22.7792	+	SUOX_WT	31.97	15776	3.95358	-1.85647	-9.56302	2168	P07309	TTHY_MOUSE	Transthyretin OS=Mus musculus OX=10090 GN=Ttr PE=1 SV=1
18.7503	19.0699	18.2537	19.2089	NaN	16.3816	17.6799	16.8515	+	SUOX_WT	6.84	20344	1.68911	-1.84972	-4.25513	3243	Q9D8B6	F210B_MOUSE	Protein FAM210B, mitochondrial OS=Mus musculus OX=10090 GN=Fam210b PE=1 SV=3
18.6379	18.9228	19.3426	19.5669	17.045	18.3763	16.2001	17.5188	+	SUOX_WT	7.96	24989	1.70577	-1.83251	-3.6645	2144	Q497J1	TM86B_MOUSE	Lysoplasmalogenase OS=Mus musculus OX=10090 GN=Tmem86b PE=2 SV=1
20.2992	22.5818	20.5588	19.8063	19.0227	18.2929	19.5358	19.2703			11.81	29506	1.26696	-1.78108	-2.67302	2243	P61290	PSME3_MOUSE	Proteasome activator complex subunit 3 OS=Mus musculus OX=10090 GN=Psme3 PE=1 SV=1
24.096	24.5038	26.0981	25.6295	24.3448	23.0945	25.9044	19.9376			8.73	29228	0.576572	-1.76153	-1.30514	1498	Q8BFY6	PEF1_MOUSE	Peflin OS=Mus musculus OX=10090 GN=Pef1 PE=1 SV=1
24.9344	18.9172	23.5967	20.2924	NaN	19.8444	20.7255	19.9905			2.96	43013	0.51921	-1.7484	-1.22476	1679	Q78KK3	S22AI_MOUSE	Solute carrier family 22 member 18 OS=Mus musculus OX=10090 GN=Slc22a18 PE=1 SV=2
25.35	25.1464	25.0678	25.0418	23.4467	23.1281	23.6254	23.437	+	SUOX_WT	16.55	97184	4.63914	-1.74219	-13.9781	188	P70168	IMB1_MOUSE	Importin subunit beta-1 OS=Mus musculus OX=10090 GN=Kpnb1 PE=1 SV=2
23.4224	22.4052	21.9758	22.8251	21.2222	19.7148	21.7694	20.9758	+	SUOX_WT	6.6	52029	1.69723	-1.73657	-3.25764	1368	Q3UJU9	RMD3_MOUSE	Regulator of microtubule dynamics protein 3 OS=Mus musculus OX=10090 GN=Rmdn3 PE=1 SV=2
NaN	17.4001	15.5097	15.9301	NaN	13.3633	14.368	15.9061			2.14	82785	0.848212	-1.73412	-1.85371	1276	Q8BND5	QSOX1_MOUSE	Sulfhydryl oxidase 1 OS=Mus musculus OX=10090 GN=Qsox1 PE=1 SV=1
23.8428	24.5408	26.426	23.7649	22.5119	24.6502	22.3958	22.0985			17.54	33213	1.0515	-1.7295	-2.02998	888	P52843	ST2A1_MOUSE	Sulfotransferase 2A1 OS=Mus musculus OX=10090 GN=Sult2a1 PE=1 SV=1
22.3504	22.2555	22.0363	23.1957	20.1628	22.0925	18.3785	22.484			1.88	140994	0.760059	-1.68002	-1.71251	1692	P06795	MDR1B_MOUSE	ATP-dependent translocase ABCB1 OS=Mus musculus OX=10090 GN=Abcb1b PE=1 SV=1
23.0836	22.2817	23.1925	22.5169	20.9309	21.4032	20.9182	21.11	+	SUOX_WT	9.69	42907	2.79374	-1.67809	-6.79126	1367	Q8BH69	SPS1_MOUSE	Selenide, water dikinase 1 OS=Mus musculus OX=10090 GN=Sephs1 PE=1 SV=1
30.0074	29.8579	29.8501	29.8282	28.233	28.0796	28.3219	28.239	+	SUOX_WT	62.9	45020	6.428	-1.66755	-25.6365	27	O35490	BHMT1_MOUSE	Betaine--homocysteine S-methyltransferase 1 OS=Mus musculus OX=10090 GN=Bhmt PE=1 SV=1
19.8728	19.856	21.2544	19.5375	17.9372	19.9411	17.3928	18.6222			9.09	39872	1.27454	-1.65683	-2.4726	1381	Q91WS4	BHMT2_MOUSE	S-methylmethionine--homocysteine S-methyltransferase BHMT2 OS=Mus musculus OX=10090 GN=Bhmt2 PE=1 SV=2
20.0975	20.8777	20.2685	20.8717	19.0181	18.8777	18.8987	18.7795	+	SUOX_WT	7.33	29063	2.54053	-1.63536	-7.84197	1894	O35955	PSB10_MOUSE	Proteasome subunit beta type-10 OS=Mus musculus OX=10090 GN=Psmb10 PE=1 SV=1
17.2536	18.211	NaN	17.503	16.3227	16.8609	NaN	14.931			2.43	63692	1.05471	-1.61766	-2.51764	978	Q8BMK4	CKAP4_MOUSE	Cytoskeleton-associated protein 4 OS=Mus musculus OX=10090 GN=Ckap4 PE=1 SV=2
22.0968	19.2999	22.355	20.4297	19.2694	19.9201	19.7814	18.7628			5.65	86109	0.967682	-1.6119	-2.0984	1069	Q8R2Q4	RRF2M_MOUSE	Ribosome-releasing factor 2, mitochondrial OS=Mus musculus OX=10090 GN=Gfm2 PE=1 SV=2
20.9477	20.5194	21.2923	21.0702	19.4464	19.5272	19.6074	18.8125	+	SUOX_WT	9.67	90002	3.21442	-1.609	-6.60233	974	P42232	STA5B_MOUSE	Signal transducer and activator of transcription 5B OS=Mus musculus OX=10090 GN=Stat5b PE=1 SV=1
19.2736	20.6625	20.3633	19.9963	18.4917	18.8766	18.459	18.0371	+	SUOX_WT	4.24	102805	2.20649	-1.60781	-4.65754	1362	Q61210	ARHG1_MOUSE	Rho guanine nucleotide exchange factor 1 OS=Mus musculus OX=10090 GN=Arhgef1 PE=1 SV=2
25.2276	24.3338	24.3187	24.9195	23.3428	22.3577	23.7281	22.9774	+	SUOX_WT	21.25	38700	2.24994	-1.59837	-4.34283	993	Q9NYQ2	HAOX2_MOUSE	Hydroxyacid oxidase 2 OS=Mus musculus OX=10090 GN=Hao2 PE=1 SV=1
19.574	19.4766	23.0921	17.8891	17.863	20.4136	18.5413	16.8711			2.21	100120	0.547687	-1.58569	-1.19383	3307	Q811D0	DLG1_MOUSE	Disks large homolog 1 OS=Mus musculus OX=10090 GN=Dlg1 PE=1 SV=1
25.7103	25.1597	24.5905	25.0168	23.6608	22.6144	24.0324	23.828	+	SUOX_WT	57.2	26336	2.09373	-1.58542	-4.05151	328	O35969	GAMT_MOUSE	Guanidinoacetate N-methyltransferase OS=Mus musculus OX=10090 GN=Gamt PE=1 SV=1
20.8262	20.6523	20.4053	19.7124	18.5773	18.6384	18.6268	19.5067	+	SUOX_WT	3.48	96736	2.47461	-1.56178	-4.71285	941	P49717	MCM4_MOUSE	DNA replication licensing factor MCM4 OS=Mus musculus OX=10090 GN=Mcm4 PE=1 SV=1
23.3213	23.4382	24.1342	24.2863	22.3274	22.9027	22.0968	21.663	+	SUOX_WT	0.9	228586	2.31997	-1.5475	-4.36493	937	Q6URW6	MYH14_MOUSE	Myosin-14 OS=Mus musculus OX=10090 GN=Myh14 PE=1 SV=1
20.0579	18.7997	20.2996	21.6264	18.8336	19.5782	18.1634	18.1268			3.38	26478	1.12617	-1.52039	-2.26044	2589	Q9D2C7	BI1_MOUSE	Bax inhibitor 1 OS=Mus musculus OX=10090 GN=Tmbim6 PE=1 SV=1
22.5271	21.948	22.0621	22.7729	20.8498	20.8426	20.5944	21.0336	+	SUOX_WT	28.62	34826	2.75109	-1.49743	-6.99334	828	O55240	RDH5_MOUSE	Retinol dehydrogenase 5 OS=Mus musculus OX=10090 GN=Rdh5 PE=1 SV=1
17.4868	NaN	18.2819	18.3678	16.526	17.3708	16.0966	16.3164	+	SUOX_WT	0.94	224128	1.8259	-1.46808	-3.71355	1863	G5E870	TRIPC_MOUSE	E3 ubiquitin-protein ligase TRIP12 OS=Mus musculus OX=10090 GN=Trip12 PE=1 SV=1
18.5753	19.703	18.3286	18.6281	NaN	16.7654	17.8255	17.5483	+	SUOX_WT	9.26	18350	1.6054	-1.42899	-3.24531	3330	Q9DD06	RARR2_MOUSE	Retinoic acid receptor responder protein 2 OS=Mus musculus OX=10090 GN=Rarres2 PE=1 SV=1
20.4465	19.982	21.7627	18.3316	18.3021	19.2562	19.0272	18.2373			3.93	46041	0.867043	-1.42496	-1.89145	1945	Q9JK42	PDK2_MOUSE	[Pyruvate dehydrogenase (acetyl-transferring)] kinase isozyme 2, mitochondrial OS=Mus musculus OX=10090 GN=Pdk2 PE=1 SV=2
25.983	25.9911	25.579	25.4574	24.2896	23.9874	24.4201	24.6542	+	SUOX_WT	1.73	253621	3.44999	-1.4148	-7.23192	441	Q71LX4	TLN2_MOUSE	Talin-2 OS=Mus musculus OX=10090 GN=Tln2 PE=1 SV=3
23.4015	23.4405	23.2095	22.7746	21.6706	21.6478	21.7475	22.1438	+	SUOX_WT	15.99	56422	3.34453	-1.40411	-7.33146	909	E9Q5K4	CP2CN_MOUSE	Cytochrome P450 2C44 OS=Mus musculus OX=10090 GN=Cyp2c23 PE=1 SV=1
NaN	16.9436	16.8427	18.7901	16.2189	16.3945	15.4311	16.4706			8.2	27911	0.836113	-1.39666	-2.06475	2365	Q8CCM6	TIM21_MOUSE	Mitochondrial import inner membrane translocase subunit Tim21 OS=Mus musculus OX=10090 GN=Timm21 PE=1 SV=2
21.0595	20.7953	20.7814	20.7822	19.3068	19.5507	19.0849	19.9103	+	SUOX_WT	19.72	25621	2.68448	-1.39142	-7.34038	1268	O35660	GSTM6_MOUSE	Glutathione S-transferase Mu 6 OS=Mus musculus OX=10090 GN=Gstm6 PE=1 SV=4
20.8911	21.2857	20.2995	21.3723	19.8611	18.8881	20.0318	19.5232	+	SUOX_WT	9.59	23397	2.11894	-1.38611	-3.94415	3184	P28076	PSB9_MOUSE	Proteasome subunit beta type-9 OS=Mus musculus OX=10090 GN=Psmb9 PE=1 SV=1
26.1755	26.1456	25.2569	24.9982	24.3204	23.1951	24.9319	24.5992	+	SUOX_WT	21.92	48606	1.51816	-1.38237	-2.85911	258	Q60759	GCDH_MOUSE	Glutaryl-CoA dehydrogenase, mitochondrial OS=Mus musculus OX=10090 GN=Gcdh PE=1 SV=2
23.1578	22.6521	22.3616	23.0563	21.4197	21.1529	21.2479	21.8947	+	SUOX_WT	13.44	20132	2.83164	-1.37817	-5.57389	1963	Q8VBW8	TTC36_MOUSE	Tetratricopeptide repeat protein 36 OS=Mus musculus OX=10090 GN=Ttc36 PE=1 SV=1
19.9042	19.878	20.1584	19.5265	18.293	18.8398	18.157	18.732	+	SUOX_WT	6.11	41001	3.09122	-1.36129	-6.46477	2300	Q80SY6	ADAL_MOUSE	Adenosine deaminase-like protein OS=Mus musculus OX=10090 GN=Adal PE=2 SV=1
17.5098	17.9171	18.6117	17.5632	16.5066	17.0561	16.6779	15.9315	+	SUOX_WT	2.78	41877	2.10872	-1.35743	-3.93318	1357	Q9R008	KIME_MOUSE	Mevalonate kinase OS=Mus musculus OX=10090 GN=Mvk PE=1 SV=1
20.4451	20.0638	21.1345	20.0026	18.9127	19.5913	18.9961	18.7695	+	SUOX_WT	15.07	40855	2.15427	-1.34411	-4.24308	1348	Q9JK48	SHLB1_MOUSE	Endophilin-B1 OS=Mus musculus OX=10090 GN=Sh3glb1 PE=1 SV=1
17.5196	NaN	17.3619	18.1635	16.1829	16.3825	NaN	16.4477	+	SUOX_WT	1.42	149471	1.63866	-1.34399	-5.21381	2120	Q8K4Q0	RPTOR_MOUSE	Regulatory-associated protein of mTOR OS=Mus musculus OX=10090 GN=Rptor PE=1 SV=1
19.342	18.975	19.8179	19.8931	18.2099	18.6972	18.0275	17.7624	+	SUOX_WT	8.39	45349	2.40927	-1.33278	-4.56715	1010	Q80VD1	FA98B_MOUSE	Protein FAM98B OS=Mus musculus OX=10090 GN=Fam98b PE=1 SV=1
22.902	22.5717	22.7338	23.1067	21.5237	21.5528	21.3919	21.5181	+	SUOX_WT	16.09	28785	3.17135	-1.33193	-11.0923	1551	P17918	PCNA_MOUSE	Proliferating cell nuclear antigen OS=Mus musculus OX=10090 GN=Pcna PE=1 SV=2
23.5177	23.6245	23.4448	24.7919	22.8974	22.3494	22.8768	21.9381	+	SUOX_WT	23.74	46534	1.76931	-1.3293	-3.38558	339	P19324	SERPH_MOUSE	Serpin H1 OS=Mus musculus OX=10090 GN=Serpinh1 PE=1 SV=3
18.8827	19.4337	18.4845	18.866	17.5455	17.3029	17.424	18.0872	+	SUOX_WT	2.67	61582	2.62842	-1.32684	-5.08484	1431	Q64176	EST1E_MOUSE	Carboxylesterase 1E OS=Mus musculus OX=10090 GN=Ces1e PE=1 SV=1
22.6468	22.4768	22.5459	22.6508	21.2018	21.3563	21.0544	21.4192	+	SUOX_WT	5.03	32750	4.19714	-1.32213	-14.3732	3277	P97328	KHK_MOUSE	Ketohexokinase OS=Mus musculus OX=10090 GN=Khk PE=1 SV=1
18.132	17.3712	16.5314	17.0921	16.0661	14.7503	16.4787	16.5497			4.85	34278	1.29894	-1.32047	-2.47295	2819	Q9CYG7	TOM34_MOUSE	Mitochondrial import receptor subunit TOM34 OS=Mus musculus OX=10090 GN=Tomm34 PE=1 SV=1
18.7123	19.3074	18.5307	18.3288	17.648	16.5521	18.3577	17.0611	+	SUOX_WT	2.45	83745	1.46658	-1.31511	-2.97399	2236	Q61164	CTCF_MOUSE	Transcriptional repressor CTCF OS=Mus musculus OX=10090 GN=Ctcf PE=1 SV=2
19.4658	19.6012	19.3731	19.4689	18.2232	17.8438	18.4228	NaN	+	SUOX_WT	1.27	141779	1.93602	-1.31394	-7.45841	2367	Q5SVR0	TBC9B_MOUSE	TBC1 domain family member 9B OS=Mus musculus OX=10090 GN=Tbc1d9b PE=1 SV=1
23.3132	23.6384	23.7027	23.4054	22.1177	22.4926	22.0051	22.2011	+	SUOX_WT	10.52	57855	4.04941	-1.31081	-9.39686	333	Q64459	CP3AB_MOUSE	Cytochrome P450 3A11 OS=Mus musculus OX=10090 GN=Cyp3a11 PE=1 SV=1
22.4688	22.2617	21.5742	21.8041	20.7306	20.0358	20.9273	21.2002	+	SUOX_WT	4.35	35332	2.13745	-1.30369	-4.04444	2330	Q8BHI7	ELOV5_MOUSE	Elongation of very long chain fatty acids protein 5 OS=Mus musculus OX=10090 GN=Elovl5 PE=1 SV=1
18.939	18.4642	17.7858	18.5653	17.1377	16.5457	17.0659	17.8091	+	SUOX_WT	3.05	55949	1.97872	-1.29898	-3.67461	1846	P33267	CP2F2_MOUSE	Cytochrome P450 2F2 OS=Mus musculus OX=10090 GN=Cyp2f2 PE=1 SV=1
22.6783	22.1542	22.597	21.8246	20.914	20.9264	21.1654	21.0564	+	SUOX_WT	14.93	54614	2.29483	-1.29798	-6.23345	1011	Q9CXT8	MPPB_MOUSE	Mitochondrial-processing peptidase subunit beta OS=Mus musculus OX=10090 GN=Pmpcb PE=1 SV=1
21.0166	20.4683	20.9914	19.7592	18.7511	19.7479	18.4471	20.1162	+	SUOX_WT	12.43	40957	1.36709	-1.29334	-2.6151	2073	Q8BMS4	COQ3_MOUSE	Ubiquinone biosynthesis O-methyltransferase, mitochondrial OS=Mus musculus OX=10090 GN=Coq3 PE=1 SV=1
21.1871	21.6712	23.2662	22.7328	21.6945	21.1544	22.7772	18.0629			2.2	61250	0.511104	-1.29209	-1.15596	1488	Q60598	SRC8_MOUSE	Src substrate cortactin OS=Mus musculus OX=10090 GN=Cttn PE=1 SV=2
20.4426	19.9532	21.4551	20.8097	19.776	19.4843	20.5256	17.713			8.26	52597	0.92298	-1.29041	-1.913	1482	Q8BYL4	SYYM_MOUSE	Tyrosine--tRNA ligase, mitochondrial OS=Mus musculus OX=10090 GN=Yars2 PE=1 SV=2
17.2177	20.8257	20.6882	16.728	NaN	18.7729	17.1837	16.7897			1.9	113278	0.445921	-1.2828	-1.02331	1319	Q921M4	GOGA2_MOUSE	Golgin subfamily A member 2 OS=Mus musculus OX=10090 GN=Golga2 PE=1 SV=3
18.9162	19.049	20.6511	20.1499	18.4403	19.7274	18.1521	17.3299			4.14	83954	1.00415	-1.27908	-1.95924	2087	Q99MD9	NASP_MOUSE	Nuclear autoantigenic sperm protein OS=Mus musculus OX=10090 GN=Nasp PE=1 SV=2
20.1578	20.0361	20.0364	20.5352	18.8247	19.2136	18.387	19.2353	+	SUOX_WT	11.55	33388	2.53062	-1.27621	-5.49984	2306	O35678	MGLL_MOUSE	Monoglyceride lipase OS=Mus musculus OX=10090 GN=Mgll PE=1 SV=1
17.9129	18.079	18.8445	16.2415	16.3001	16.5033	17.1355	16.0355			3.37	60546	1.0085	-1.27586	-2.13985	2916	Q62523	ZYX_MOUSE	Zyxin OS=Mus musculus OX=10090 GN=Zyx PE=1 SV=2
18.1366	18.2377	19.7227	17.6187	16.9689	18.0397	17.2448	16.4202			3.78	46575	1.15245	-1.26051	-2.23507	1338	Q924M7	MPI_MOUSE	Mannose-6-phosphate isomerase OS=Mus musculus OX=10090 GN=Mpi PE=1 SV=1
20.1104	20.2695	18.9584	19.6445	18.7748	17.1969	19.3523	18.6667			3	71726	1.15757	-1.24805	-2.28971	1800	Q61510	TRI25_MOUSE	E3 ubiquitin/ISG15 ligase TRIM25 OS=Mus musculus OX=10090 GN=Trim25 PE=1 SV=2
18.7183	19.1173	NaN	16.7315	16.8939	16.0329	NaN	17.9205			3.14	56754	0.59578	-1.23991	-1.35121	2015	Q61009	SCRB1_MOUSE	Scavenger receptor class B member 1 OS=Mus musculus OX=10090 GN=Scarb1 PE=1 SV=1
22.793	22.4482	23.306	23.2992	21.7569	22.2548	21.5979	21.3024	+	SUOX_WT	23	64679	2.27713	-1.23362	-4.27136	244	Q91X44	GCKR_MOUSE	Glucokinase regulatory protein OS=Mus musculus OX=10090 GN=Gckr PE=1 SV=3
17.004	18.7355	19.3836	18.4559	17.5841	17.7862	18.1732	15.1636			3.04	141556	0.688711	-1.218	-1.43753	1123	Q9CW03	SMC3_MOUSE	Structural maintenance of chromosomes protein 3 OS=Mus musculus OX=10090 GN=Smc3 PE=1 SV=2
18.894	19.2742	18.3148	18.6427	17.4119	17.3262	17.1623	18.3647	+	SUOX_WT	4.32	34461	1.88192	-1.21515	-3.5902	1333	Q9DCT1	AKCL2_MOUSE	1,5-anhydro-D-fructose reductase OS=Mus musculus OX=10090 GN=Akr1e2 PE=1 SV=1
17.8246	16.755	18.2903	20.0805	17.3861	17.9317	16.7697	16.0069			1.7	70923	0.711711	-1.21397	-1.50361	1371	Q3TTY5	K22E_MOUSE	Keratin, type II cytoskeletal 2 epidermal OS=Mus musculus OX=10090 GN=Krt2 PE=1 SV=1
24.4317	24.1343	24.062	24.1986	22.9812	22.8469	22.9689	23.2231	+	SUOX_WT	10.72	42031	4.40494	-1.20163	-10.7019	887	P26150	3BHS3_MOUSE	3 beta-hydroxysteroid dehydrogenase/Delta 5-->4-isomerase type 3 OS=Mus musculus OX=10090 GN=Hsd3b3 PE=1 SV=3
16.9471	17.6933	NaN	18.0615	NaN	16.2404	17.3397	15.5364			0.75	288789	0.856542	-1.19514	-1.93163	1597	Q9JLN9	MTOR_MOUSE	Serine/threonine-protein kinase mTOR OS=Mus musculus OX=10090 GN=Mtor PE=1 SV=2
23.2547	22.9144	23.0094	23.2393	21.9344	21.8517	21.9013	21.9722	+	SUOX_WT	9.43	35286	3.4422	-1.18954	-13.458	2616	Q91XE4	ACY3_MOUSE	N-acyl-aromatic-L-amino acid amidohydrolase (carboxylate-forming) OS=Mus musculus OX=10090 GN=Acy3 PE=1 SV=1
24.4194	24.0832	23.4444	23.9439	22.9146	22.0207	23.1714	23.1128	+	SUOX_WT	28.79	22382	1.83424	-1.16786	-3.48486	994	Q9CQC9	SAR1B_MOUSE	GTP-binding protein SAR1b OS=Mus musculus OX=10090 GN=Sar1b PE=1 SV=1
19.1531	18.8151	18.9975	19.2236	17.8776	17.9394	17.7683	17.9392	+	SUOX_WT	3.3	34061	3.60897	-1.16618	-11.7527	2206	P97864	CASP7_MOUSE	Caspase-7 OS=Mus musculus OX=10090 GN=Casp7 PE=1 SV=2
21.1178	20.5926	20.7875	20.7413	19.5407	19.6558	19.4424	19.9518	+	SUOX_WT	6.42	102078	3.51514	-1.16212	-7.43237	766	P97310	MCM2_MOUSE	DNA replication licensing factor MCM2 OS=Mus musculus OX=10090 GN=Mcm2 PE=1 SV=3
22.053	22.9494	22.8462	22.5269	21.4374	21.7821	21.397	21.1382	+	SUOX_WT	14.34	59673	2.34917	-1.15517	-4.7929	907	Q8JZZ0	UD3A2_MOUSE	UDP-glucuronosyltransferase 3A2 OS=Mus musculus OX=10090 GN=Ugt3a2 PE=1 SV=2
19.9279	20.3677	21.3737	21.1075	19.6584	20.4776	19.5144	18.561			9.31	61013	1.15731	-1.14132	-2.21787	876	Q9D281	NXP20_MOUSE	Protein Noxp20 OS=Mus musculus OX=10090 GN=Fam114a1 PE=1 SV=1
21.8776	22.1896	22.2279	22.1734	20.9367	21.2598	20.7833	20.9279	+	SUOX_WT	14.6	70408	3.82327	-1.1402	-8.84007	420	Q3V0K9	PLSI_MOUSE	Plastin-1 OS=Mus musculus OX=10090 GN=Pls1 PE=1 SV=1
23.0793	27.6882	23.9372	23.4502	23.4941	22.4892	24.0038	23.6139			5.97	235630	0.430977	-1.13848	-1.02359	470	E9Q7G0	NUMA1_MOUSE	Nuclear mitotic apparatus protein 1 OS=Mus musculus OX=10090 GN=Numa1 PE=1 SV=1
22.071	22.1491	22.8007	22.3379	21.194	21.6782	21.1813	20.7643	+	SUOX_WT	19.28	34490	2.40094	-1.13524	-4.57202	1201	O88531	PPT1_MOUSE	Palmitoyl-protein thioesterase 1 OS=Mus musculus OX=10090 GN=Ppt1 PE=1 SV=2
20.902	21.1926	21.0519	20.8552	19.7236	20.0795	19.5305	20.1271	+	SUOX_WT	11.17	44971	2.88206	-1.13524	-6.9852	1307	Q3THG9	AASD1_MOUSE	Alanyl-tRNA editing protein Aarsd1 OS=Mus musculus OX=10090 GN=Aarsd1 PE=1 SV=2
23.62	23.1664	21.9169	22.4926	21.9446	19.974	22.7515	21.9909			5.03	38194	0.779147	-1.13371	-1.61612	1305	Q922Q1	MARC2_MOUSE	Mitochondrial amidoxime reducing component 2 OS=Mus musculus OX=10090 GN=Mtarc2 PE=1 SV=1
22.9876	22.481	21.074	22.2813	21.5006	19.2246	22.294	21.2763			23.26	33027	0.696624	-1.13209	-1.47122	1403	Q9Z2Z6	MCAT_MOUSE	Mitochondrial carnitine/acylcarnitine carrier protein OS=Mus musculus OX=10090 GN=Slc25a20 PE=1 SV=1
22.141	21.9708	21.8729	21.8641	20.5188	21.1674	20.001	21.6385	+	SUOX_WT	12.8	64328	1.30765	-1.13077	-3.09553	779	Q8BGA8	ACSM5_MOUSE	Acyl-coenzyme A synthetase ACSM5, mitochondrial OS=Mus musculus OX=10090 GN=Acsm5 PE=1 SV=1
18.8796	19.1203	19.5273	19.2296	18.0021	18.5661	17.841	17.8324	+	SUOX_WT	3.58	108852	2.59877	-1.1288	-5.15316	1331	Q9EP71	RAI14_MOUSE	Ankycorbin OS=Mus musculus OX=10090 GN=Rai14 PE=1 SV=1
18.9443	18.1575	18.763	19.22	NaN	17.9531	17.2666	17.7149	+	SUOX_WT	1.89	90210	1.8611	-1.12634	-3.73021	1562	P07742	RIR1_MOUSE	Ribonucleoside-diphosphate reductase large subunit OS=Mus musculus OX=10090 GN=Rrm1 PE=1 SV=2
19.4814	20.5041	18.3376	18.8181	18.172	16.9974	18.4093	19.0798			2.89	95782	0.884999	-1.12067	-1.75373	3313	Q8K120	NFAC4_MOUSE	Nuclear factor of activated T-cells, cytoplasmic 4 OS=Mus musculus OX=10090 GN=Nfatc4 PE=1 SV=2
26.719	26.0878	26.4111	26.6116	25.3974	25.2152	25.4629	25.2715	+	SUOX_WT	60.71	24871	2.75628	-1.12063	-7.47598	238	O08709	PRDX6_MOUSE	Peroxiredoxin-6 OS=Mus musculus OX=10090 GN=Prdx6 PE=1 SV=3
19.2112	18.531	18.7664	19.3185	17.8821	17.7898	17.7511	17.934	+	SUOX_WT	1.77	82407	2.12703	-1.1175	-5.8752	1019	P49718	MCM5_MOUSE	DNA replication licensing factor MCM5 OS=Mus musculus OX=10090 GN=Mcm5 PE=1 SV=2
19.2487	19.3125	19.4706	18.7963	17.7913	18.5093	17.5236	18.5513	+	SUOX_WT	1.97	97056	1.83588	-1.11316	-3.76384	2978	Q9ES28	ARHG7_MOUSE	Rho guanine nucleotide exchange factor 7 OS=Mus musculus OX=10090 GN=Arhgef7 PE=1 SV=2
20.3199	20.2205	20.44	20.0744	19.1144	19.2018	19.2025	19.0965	+	SUOX_WT	9.98	46481	3.606	-1.10986	-13.4695	870	Q8BWN8	ACOT4_MOUSE	Peroxisomal succinyl-coenzyme A thioesterase OS=Mus musculus OX=10090 GN=Acot4 PE=1 SV=1
18.8141	19.1192	20.0262	19.8735	18.4467	19.1661	18.2911	17.5042	+	SUOX_WT	7.4	46306	1.30278	-1.10625	-2.46383	1673	Q91WM2	HDHD5_MOUSE	Haloacid dehalogenase-like hydrolase domain-containing 5 OS=Mus musculus OX=10090 GN=Hdhd5 PE=1 SV=1
24.6669	25.0178	24.2497	24.3193	23.505	22.9168	23.7383	23.6741	+	SUOX_WT	28.15	15846	2.28564	-1.10486	-4.29117	826	Q00915	RET1_MOUSE	Retinol-binding protein 1 OS=Mus musculus OX=10090 GN=Rbp1 PE=1 SV=2
19.5828	19.426	18.9133	18.683	17.9755	17.4875	18.2129	18.5109	+	SUOX_WT	7.71	53874	1.97048	-1.10457	-3.6509	1606	O88533	DDC_MOUSE	Aromatic-L-amino-acid decarboxylase OS=Mus musculus OX=10090 GN=Ddc PE=1 SV=1
22.1613	22.7903	22.2181	21.8078	20.8947	21.2556	20.6867	21.7248	+	SUOX_WT	6.36	50723	1.94433	-1.10391	-3.6178	891	Q8VCZ9	HYPDH_MOUSE	Hydroxyproline dehydrogenase OS=Mus musculus OX=10090 GN=Prodh2 PE=1 SV=1
24.4047	24.1236	24.0324	24.245	23.1267	22.8913	23.1626	23.2347	+	SUOX_WT	18.18	21606	4.22352	-1.0976	-10.0153	854	P00375	DYR_MOUSE	Dihydrofolate reductase OS=Mus musculus OX=10090 GN=Dhfr PE=1 SV=3
18.7699	18.8114	19.3104	19.5957	17.7026	19.2138	16.6955	18.5046			2.15	74275	0.870258	-1.09274	-1.89385	3052	Q9JI78	NGLY1_MOUSE	Peptide-N(4)-(N-acetyl-beta-glucosaminyl)asparagine amidase OS=Mus musculus OX=10090 GN=Ngly1 PE=1 SV=2
24.9359	24.1603	22.6811	23.6981	23.3453	20.359	24.6345	22.7713			0.99	340214	0.475404	-1.09132	-1.07865	1322	Q60847	COCA1_MOUSE	Collagen alpha-1(XII) chain OS=Mus musculus OX=10090 GN=Col12a1 PE=2 SV=3
18.9152	18.7843	20.7015	16.4201	17.1863	18.1827	18.214	16.8857			6.69	53933	0.502744	-1.08807	-1.15476	1515	Q61655	DD19A_MOUSE	ATP-dependent RNA helicase DDX19A OS=Mus musculus OX=10090 GN=Ddx19a PE=1 SV=2
18.2187	19.6917	16.4646	17.8451	16.4595	15.6781	NaN	18.766			2.66	91927	0.402782	-1.08718	-0.95385	2169	Q3UYV9	NCBP1_MOUSE	Nuclear cap-binding protein subunit 1 OS=Mus musculus OX=10090 GN=Ncbp1 PE=1 SV=2
22.1762	22.703	22.1875	22.5574	21.1483	21.6706	20.6064	21.9019	+	SUOX_WT	22.89	44117	1.59194	-1.07424	-3.38118	838	Q99KJ8	DCTN2_MOUSE	Dynactin subunit 2 OS=Mus musculus OX=10090 GN=Dctn2 PE=1 SV=3
23.7569	23.231	23.0827	23.1842	22.4065	21.5262	22.8777	22.161	+	SUOX_WT	11.83	38607	1.63742	-1.07082	-3.35353	1654	O35386	PAHX_MOUSE	Phytanoyl-CoA dioxygenase, peroxisomal OS=Mus musculus OX=10090 GN=Phyh PE=1 SV=1
18.8999	19.2833	19.4208	19.1629	17.9832	18.6308	17.6956	18.1874	+	SUOX_WT	4.13	34322	2.22168	-1.06746	-4.7304	2393	Q8BJU0	SGTA_MOUSE	Small glutamine-rich tetratricopeptide repeat-containing protein alpha OS=Mus musculus OX=10090 GN=Sgta PE=1 SV=2
22.6567	22.8826	22.923	22.7055	21.8514	21.6088	22.1347	21.3271	+	SUOX_WT	14.59	74238	2.29556	-1.06147	-5.76543	341	P48678	LMNA_MOUSE	Prelamin-A/C OS=Mus musculus OX=10090 GN=Lmna PE=1 SV=2
19.4637	18.3507	16.4056	18.7104	NaN	14.7134	19.0662	17.7373			1.7	93246	0.287822	-1.06028	-0.734569	1725	Q3TDQ1	STT3B_MOUSE	Dolichyl-diphosphooligosaccharide--protein glycosyltransferase subunit STT3B OS=Mus musculus OX=10090 GN=Stt3b PE=1 SV=2
15.8264	18.0206	18.1582	17.2772	16.8798	NaN	17.7648	14.1463			1.17	116408	0.348325	-1.05696	-0.871303	3344	P97434	MPRIP_MOUSE	Myosin phosphatase Rho-interacting protein OS=Mus musculus OX=10090 GN=Mprip PE=1 SV=2
22.7875	22.7974	22.6926	21.9828	21.357	21.3709	21.5168	21.7967	+	SUOX_WT	9.69	146749	2.19142	-1.05477	-4.78194	447	Q9QY30	ABCBB_MOUSE	Bile salt export pump OS=Mus musculus OX=10090 GN=Abcb11 PE=1 SV=2
17.5408	18.7186	18.7344	17.3416	16.9355	17.3567	17.222	16.6096			4.86	42132	1.22601	-1.05292	-2.57838	1836	O70281	TPST1_MOUSE	Protein-tyrosine sulfotransferase 1 OS=Mus musculus OX=10090 GN=Tpst1 PE=1 SV=1
21.1393	21.0973	21.2452	21.2338	20.3127	19.9178	20.6347	19.6517	+	SUOX_WT	15.23	64476	1.81452	-1.04966	-4.78467	922	Q8VI36	PAXI_MOUSE	Paxillin OS=Mus musculus OX=10090 GN=Pxn PE=1 SV=1
17.1359	17.1736	16.7041	17.4356	15.9486	NaN	15.2801	16.9676			3.18	60910	0.803118	-1.04684	-2.03871	3118	Q60715	P4HA1_MOUSE	Prolyl 4-hydroxylase subunit alpha-1 OS=Mus musculus OX=10090 GN=P4ha1 PE=1 SV=2
17.2383	17.4035	16.6836	16.9143	15.4497	16.5272	14.4306	17.6503			3.14	134379	0.639088	-1.0455	-1.46893	1651	Q5HZI1	MTUS1_MOUSE	Microtubule-associated tumor suppressor 1 homolog OS=Mus musculus OX=10090 GN=Mtus1 PE=1 SV=2
NaN	19.9973	17.9415	17.7872	17.869	16.9088	18.4899	16.8656			3.32	43389	0.544818	-1.04198	-1.2799	1954	P70318	TIAR_MOUSE	Nucleolysin TIAR OS=Mus musculus OX=10090 GN=Tial1 PE=1 SV=1
20.6005	20.5175	20.7807	20.8778	19.5983	19.9842	19.3588	19.6722	+	SUOX_WT	16.9	39344	3.01309	-1.04074	-6.80287	641	P22907	HEM3_MOUSE	Porphobilinogen deaminase OS=Mus musculus OX=10090 GN=Hmbs PE=1 SV=2
24.0858	23.8184	23.4786	23.7003	22.804	22.2159	23.0189	22.891	+	SUOX_WT	20.11	59915	2.38698	-1.03832	-4.75999	269	P50285	FMO1_MOUSE	Dimethylaniline monooxygenase [N-oxide-forming] 1 OS=Mus musculus OX=10090 GN=Fmo1 PE=1 SV=1
23.3267	21.0221	21.4707	23.1183	21.4259	20.4655	21.4051	21.5			13.25	64403	0.758372	-1.03532	-1.6456	576	Q8BJW6	EIF2A_MOUSE	Eukaryotic translation initiation factor 2A OS=Mus musculus OX=10090 GN=Eif2a PE=1 SV=2
20.5858	20.5158	19.8116	20.0522	19.275	18.4956	19.5469	19.5165	+	SUOX_WT	15.38	28370	1.76866	-1.03281	-3.35606	414	Q8BTW3	EXOS6_MOUSE	Exosome complex component MTR3 OS=Mus musculus OX=10090 GN=Exosc6 PE=1 SV=1
21.5345	21.353	22.4869	20.6734	20.2508	21.0288	20.5054	20.1478			11.38	37393	1.19274	-1.02874	-2.43363	1628	Q99LB6	MAT2B_MOUSE	Methionine adenosyltransferase 2 subunit beta OS=Mus musculus OX=10090 GN=Mat2b PE=1 SV=1
24.6871	24.8603	25.2514	24.363	23.9823	23.4949	24.7227	22.8902			5.39	49907	1.14093	-1.01792	-2.37028	101	Q7TMM9	TBB2A_MOUSE	Tubulin beta-2A chain OS=Mus musculus OX=10090 GN=Tubb2a PE=1 SV=1
24.6871	24.8603	25.2514	24.363	23.9823	23.4949	24.7227	22.8902			5.39	49953	1.14093	-1.01792	-2.37028	101	Q9CWF2	TBB2B_MOUSE	Tubulin beta-2B chain OS=Mus musculus OX=10090 GN=Tubb2b PE=1 SV=1
20.6586	20.5289	21.0773	20.2946	19.7855	19.4435	20.3888	18.9005	+	SUOX_WT	1.57	112217	1.40604	-1.01028	-2.86693	343	Q6PIE5	AT1A2_MOUSE	Sodium/potassium-transporting ATPase subunit alpha-2 OS=Mus musculus OX=10090 GN=Atp1a2 PE=1 SV=1
NaN	21.2288	20.8962	21.0028	20.0502	20.3067	19.8839	19.8892	+	SUOX_WT	10.68	29661	3.0396	-1.01012	-7.24146	1372	P26645	MARCS_MOUSE	Myristoylated alanine-rich C-kinase substrate OS=Mus musculus OX=10090 GN=Marcks PE=1 SV=2
23.6687	23.748	22.4311	22.7958	22.2356	20.9891	22.6513	22.7342			19.16	41836	0.99348	-1.00836	-1.94778	724	P51658	DHB2_MOUSE	Estradiol 17-beta-dehydrogenase 2 OS=Mus musculus OX=10090 GN=Hsd17b2 PE=1 SV=2
17.5077	16.341	18.0563	15.9848	15.9456	15.9389	16.8427	15.1373			2.67	62470	0.8282	-1.00633	-1.68266	1413	Q91WG0	EST2C_MOUSE	Acylcarnitine hydrolase OS=Mus musculus OX=10090 GN=Ces2c PE=1 SV=1
25.1682	24.9596	24.9807	25.1399	24.0074	24.1057	23.8645	24.2613	+	SUOX_WT	25.45	101200	3.84543	-1.0024	-10.106	81	Q922D8	C1TC_MOUSE	C-1-tetrahydrofolate synthase, cytoplasmic OS=Mus musculus OX=10090 GN=Mthfd1 PE=1 SV=4
21.3364	21.3491	22.0672	21.8943	20.5626	21.4358	20.1994	20.4474	+	SUOX_WT	11.31	30535	1.58528	-1.00048	-3.05045	1822	O09172	GSH0_MOUSE	Glutamate--cysteine ligase regulatory subunit OS=Mus musculus OX=10090 GN=Gclm PE=1 SV=1
17.8582	17.3842	NaN	18.5201	NaN	17.0097	17.6165	16.1365			1.32	164553	0.84397	-0.999914	-1.84725	2808	Q69ZA1	CDK13_MOUSE	Cyclin-dependent kinase 13 OS=Mus musculus OX=10090 GN=Cdk13 PE=1 SV=3
17.4746	18.7664	18.7257	18.5899	17.2974	18.2887	16.8264	17.1511			2.47	56802	1.19516	-0.998265	-2.26878	2628	Q9QXE7	TBL1X_MOUSE	F-box-like/WD repeat-containing protein TBL1X OS=Mus musculus OX=10090 GN=Tbl1x PE=1 SV=2
22.8367	21.1624	22.3087	22.8269	21.4397	21.2438	21.4967	20.9694			7.74	52922	1.09283	-0.996261	-2.42296	1303	O08663	MAP2_MOUSE	Methionine aminopeptidase 2 OS=Mus musculus OX=10090 GN=Metap2 PE=1 SV=1
21.9592	22.2889	21.4559	21.4461	20.775	20.2488	20.9637	21.1777	+	SUOX_WT	12.37	31062	1.88277	-0.996237	-3.4843	1662	Q9CQ65	MTAP_MOUSE	S-methyl-5'-thioadenosine phosphorylase OS=Mus musculus OX=10090 GN=Mtap PE=1 SV=1
23.2279	23.3466	23.7088	23.8059	22.5531	22.9389	22.3757	22.2386	+	SUOX_WT	17.17	156615	2.52901	-0.99573	-4.83381	60	Q6PB66	LPPRC_MOUSE	Leucine-rich PPR motif-containing protein, mitochondrial OS=Mus musculus OX=10090 GN=Lrpprc PE=1 SV=2
22.165	22.2646	21.2729	21.3293	20.6791	20.0712	20.8234	21.4804	+	SUOX_WT	8.28	52323	1.35049	-0.99443	-2.53601	1383	Q920L1	FADS1_MOUSE	Acyl-CoA (8-3)-desaturase OS=Mus musculus OX=10090 GN=Fads1 PE=1 SV=1
20.5096	20.6203	20.3636	20.7158	19.5774	19.524	19.4598	19.6896	+	SUOX_WT	8.96	24560	4.0278	-0.989637	-10.9972	3150	Q99JH8	ERD21_MOUSE	ER lumen protein-retaining receptor 1 OS=Mus musculus OX=10090 GN=Kdelr1 PE=1 SV=1
20.6663	21.9475	20.6521	20.7252	20.2345	19.2647	20.7373	19.7974			2.73	138943	1.16543	-0.989266	-2.21871	309	P08121	CO3A1_MOUSE	Collagen alpha-1(III) chain OS=Mus musculus OX=10090 GN=Col3a1 PE=1 SV=4
21.8492	21.9795	22.0514	22.3189	21.094	21.2886	20.9223	20.9614	+	SUOX_WT	11	47661	3.5109	-0.983193	-7.62495	1788	Q3TMH2	SCRN3_MOUSE	Secernin-3 OS=Mus musculus OX=10090 GN=Scrn3 PE=1 SV=1
26.7926	26.8282	26.6333	27.0108	25.7936	25.9109	25.5525	26.0784	+	SUOX_WT	34.23	40789	3.25201	-0.982372	-7.2791	693	Q9QYG0	NDRG2_MOUSE	Protein NDRG2 OS=Mus musculus OX=10090 GN=Ndrg2 PE=1 SV=1
21.0275	21.0397	20.6787	20.5147	19.7703	19.5406	19.8766	20.1464	+	SUOX_WT	8.89	92867	2.78422	-0.98168	-5.4179	834	P97311	MCM6_MOUSE	DNA replication licensing factor MCM6 OS=Mus musculus OX=10090 GN=Mcm6 PE=1 SV=1
19.6842	19.7763	19.898	19.6346	18.4995	19.287	18.0611	19.2202	+	SUOX_WT	4.41	96805	1.37354	-0.981307	-3.26205	1754	Q8K4G5	ABLM1_MOUSE	Actin-binding LIM protein 1 OS=Mus musculus OX=10090 GN=Ablim1 PE=1 SV=1
23.3768	23.422	23.6816	23.9188	22.4473	23.2945	21.8587	22.8778	+	SUOX_WT	22.05	51572	1.37633	-0.980248	-2.95475	657	P30416	FKBP4_MOUSE	Peptidyl-prolyl cis-trans isomerase FKBP4 OS=Mus musculus OX=10090 GN=Fkbp4 PE=1 SV=5
21.9921	24.0533	23.1891	22.5691	21.8448	22.44	21.6772	21.9249			4.23	332912	0.960761	-0.979166	-2.07917	338	E9Q557	DESP_MOUSE	Desmoplakin OS=Mus musculus OX=10090 GN=Dsp PE=1 SV=1
22.5625	21.562	22.4706	21.3269	20.8164	21.0276	21.0883	21.0828	+	SUOX_WT	7.13	63531	1.30162	-0.976738	-3.05051	811	P46061	RAGP1_MOUSE	Ran GTPase-activating protein 1 OS=Mus musculus OX=10090 GN=Rangap1 PE=1 SV=2
25.7298	25.8003	25.7677	25.5506	24.6717	24.7666	24.6667	24.8391	+	SUOX_WT	27.75	56725	4.81698	-0.976088	-14.0674	493	Q9EQF5	DPYS_MOUSE	Dihydropyrimidinase OS=Mus musculus OX=10090 GN=Dpys PE=1 SV=2
16.7699	17.6223	17.4117	16.968	16.1337	16.5231	16.0574	16.1603	+	SUOX_WT	2.05	74597	2.0571	-0.974347	-4.39041	1543	P82198	BGH3_MOUSE	Transforming growth factor-beta-induced protein ig-h3 OS=Mus musculus OX=10090 GN=Tgfbi PE=1 SV=1
22.9607	24.8448	24.1025	24.8113	24.1549	22.4	25.3021	20.9703			7.2	41737	0.392885	-0.97301	-0.925088	21	P60710	ACTB_MOUSE	Actin, cytoplasmic 1 OS=Mus musculus OX=10090 GN=Actb PE=1 SV=1
23.931	23.6673	23.5393	23.8604	22.9059	22.4121	23.0883	22.7113	+	SUOX_WT	33.04	25172	2.63711	-0.970097	-5.70368	737	Q8R0F8	FAHD1_MOUSE	Acylpyruvase FAHD1, mitochondrial OS=Mus musculus OX=10090 GN=Fahd1 PE=1 SV=2
20.558	21.0176	21.1017	21.3413	20.0253	20.533	19.6951	19.8868	+	SUOX_WT	8.86	79872	2.13644	-0.969594	-3.9917	910	O08529	CAN2_MOUSE	Calpain-2 catalytic subunit OS=Mus musculus OX=10090 GN=Capn2 PE=1 SV=4
21.4493	20.9616	21.2284	23.0553	20.9228	21.0681	20.3055	20.5223			9.37	61711	0.887157	-0.968992	-1.9262	847	Q6PD26	PIGS_MOUSE	GPI transamidase component PIG-S OS=Mus musculus OX=10090 GN=Pigs PE=1 SV=3
18.5548	20.8681	17.2669	18.6132	NaN	15.7239	19.7223	18.126			12.21	23058	0.278822	-0.968397	-0.700662	3055	O88878	ZFAN5_MOUSE	AN1-type zinc finger protein 5 OS=Mus musculus OX=10090 GN=Zfand5 PE=1 SV=1
20.2472	18.6158	18.9897	18.3406	18.0115	17.2087	18.6096	18.4901			3.6	70756	0.921348	-0.968327	-1.83508	2012	O09012	PEX5_MOUSE	Peroxisomal targeting signal 1 receptor OS=Mus musculus OX=10090 GN=Pex5 PE=1 SV=2
17.1077	17.5092	NaN	17.6409	16.276	17.5751	15.9591	15.9958			2.24	81645	1.09762	-0.967716	-2.34015	3381	P58404	STRN4_MOUSE	Striatin-4 OS=Mus musculus OX=10090 GN=Strn4 PE=1 SV=2
21.2538	21.731	22.968	22.3764	21.6782	21.3529	22.5175	18.9244			2.36	61075	0.496001	-0.96404	-1.12446	2019	Q99J27	ACATN_MOUSE	Acetyl-coenzyme A transporter 1 OS=Mus musculus OX=10090 GN=Slc33a1 PE=1 SV=1
17.8823	18.0888	17.977	17.9376	16.8914	17.2212	16.6677	17.2517	+	SUOX_WT	1.57	294001	2.39417	-0.963447	-6.58142	1499	B1AY13	UBP24_MOUSE	Ubiquitin carboxyl-terminal hydrolase 24 OS=Mus musculus OX=10090 GN=Usp24 PE=1 SV=1
19.8287	19.7979	21.5001	17.9523	18.6829	NaN	19.5748	18.1684			3.55	48297	0.514585	-0.961021	-1.15367	2133	Q9D964	GATM_MOUSE	Glycine amidinotransferase, mitochondrial OS=Mus musculus OX=10090 GN=Gatm PE=1 SV=1
21.3147	21.3107	21.4794	20.8964	20.1843	20.3796	20.2569	20.3518	+	SUOX_WT	9.49	42795	2.61504	-0.957114	-7.24199	1973	P36993	PPM1B_MOUSE	Protein phosphatase 1B OS=Mus musculus OX=10090 GN=Ppm1b PE=1 SV=1
24.3799	24.3524	23.8599	23.895	23.038	22.931	22.9557	23.7486	+	SUOX_WT	21.92	57569	2.04847	-0.95346	-3.96178	274	Q8JZK9	HMCS1_MOUSE	Hydroxymethylglutaryl-CoA synthase, cytoplasmic OS=Mus musculus OX=10090 GN=Hmgcs1 PE=1 SV=1
21.7011	21.6767	21.2115	21.7505	20.7949	20.1436	20.9692	20.6301	+	SUOX_WT	11.62	22371	2.21814	-0.950496	-4.37034	1289	P36536	SAR1A_MOUSE	GTP-binding protein SAR1a OS=Mus musculus OX=10090 GN=Sar1a PE=1 SV=1
23.0224	22.808	22.7811	22.8295	22.0196	21.5805	22.2771	21.7665	+	SUOX_WT	12.33	32402	2.30233	-0.94934	-5.88597	972	Q9D7J9	ECHD3_MOUSE	Enoyl-CoA hydratase domain-containing protein 3, mitochondrial OS=Mus musculus OX=10090 GN=Echdc3 PE=1 SV=1
22.8465	22.9807	23.4028	23.2903	22.1605	22.6509	21.9872	21.9292	+	SUOX_WT	9.19	272428	2.34773	-0.948143	-4.53341	66	P19096	FAS_MOUSE	Fatty acid synthase OS=Mus musculus OX=10090 GN=Fasn PE=1 SV=2
21.8657	21.8273	21.4519	22.1686	20.9821	20.6454	20.9057	20.9894	+	SUOX_WT	10.85	81211	2.52183	-0.947732	-5.65606	610	Q61881	MCM7_MOUSE	DNA replication licensing factor MCM7 OS=Mus musculus OX=10090 GN=Mcm7 PE=1 SV=1
19.4157	18.985	NaN	19.0408	NaN	17.4717	18.7825	18.3498			1.7	112265	0.914801	-0.945843	-2.3147	639	Q9ESZ8	GTF2I_MOUSE	General transcription factor II-I OS=Mus musculus OX=10090 GN=Gtf2i PE=1 SV=3
17.9465	18.2862	18.8102	18.0864	17.274	17.8409	17.2809	16.9593	+	SUOX_WT	1.89	110088	1.93321	-0.94355	-3.58001	2679	Q80SY4	MIB1_MOUSE	E3 ubiquitin-protein ligase MIB1 OS=Mus musculus OX=10090 GN=Mib1 PE=1 SV=1
23.7996	23.4742	23.8938	22.6391	22.1349	22.783	22.0927	23.0218	+	SUOX_WT	10.92	87870	1.35291	-0.943548	-2.56118	810	Q8VHE0	SEC63_MOUSE	Translocation protein SEC63 homolog OS=Mus musculus OX=10090 GN=Sec63 PE=1 SV=4
25.8971	25.682	25.6701	25.6888	24.7886	24.654	24.8408	24.8814	+	SUOX_WT	33.99	70264	4.83247	-0.943303	-12.828	260	Q9DC50	OCTC_MOUSE	Peroxisomal carnitine O-octanoyltransferase OS=Mus musculus OX=10090 GN=Crot PE=1 SV=1
27.5255	25.835	26.1898	25.9873	25.3814	24.7126	25.7434	25.9517			35.65	57553	0.998049	-0.937089	-1.98077	163	Q9CZS1	AL1B1_MOUSE	Aldehyde dehydrogenase X, mitochondrial OS=Mus musculus OX=10090 GN=Aldh1b1 PE=1 SV=1
23.9975	24.3768	23.9615	24.0955	23.1982	23.0393	23.2146	23.2317	+	SUOX_WT	49.85	37290	3.21187	-0.936908	-9.00955	299	Q8VCX1	AK1D1_MOUSE	Aldo-keto reductase family 1 member D1 OS=Mus musculus OX=10090 GN=Akr1d1 PE=1 SV=1
18.4089	18.0945	19.94	19.8843	18.3106	19.3587	18.0667	16.8464			5.13	95911	0.630972	-0.936299	-1.32399	720	P48193	EPB41_MOUSE	Protein 4.1 OS=Mus musculus OX=10090 GN=Epb41 PE=1 SV=2
21.1644	21.0743	21.287	20.5607	19.892	20.2513	19.8862	20.3279	+	SUOX_WT	6.68	164857	2.38341	-0.932262	-4.71371	496	Q9R1S7	MRP6_MOUSE	ATP-binding cassette sub-family C member 6 OS=Mus musculus OX=10090 GN=Abcc6 PE=1 SV=3
25.6973	25.6495	25.3871	25.5681	24.6066	24.5189	24.5338	24.9263	+	SUOX_WT	14.39	29460	3.46093	-0.929061	-7.93121	1727	P40936	INMT_MOUSE	Indolethylamine N-methyltransferase OS=Mus musculus OX=10090 GN=Inmt PE=1 SV=1
22.1134	21.9613	22.161	22.1306	21.1394	21.2919	21.0724	21.167	+	SUOX_WT	18.46	69591	5.1573	-0.923887	-14.4416	570	Q6P1B1	XPP1_MOUSE	Xaa-Pro aminopeptidase 1 OS=Mus musculus OX=10090 GN=Xpnpep1 PE=1 SV=1
23.084	22.8505	23.2491	22.9901	22.0813	22.3147	22.0657	22.0474	+	SUOX_WT	16.7	59544	3.73429	-0.916134	-8.75493	800	Q3TNA1	XYLB_MOUSE	Xylulose kinase OS=Mus musculus OX=10090 GN=Xylb PE=1 SV=1
22.1754	22.383	22.269	22.4177	21.3538	21.5681	21.1594	21.5115	+	SUOX_WT	25.06	46434	3.40908	-0.913075	-8.53297	633	Q9D7N9	APMAP_MOUSE	Adipocyte plasma membrane-associated protein OS=Mus musculus OX=10090 GN=Apmap PE=1 SV=1
26.5731	26.4213	26.1228	27.3147	25.6584	25.9106	25.032	26.1842	+	SUOX_WT	27.24	37048	1.37925	-0.911695	-2.58077	314	P70694	DHB5_MOUSE	Estradiol 17 beta-dehydrogenase 5 OS=Mus musculus OX=10090 GN=Akr1c6 PE=1 SV=1
26.1134	26.2118	26.276	26.1412	25.1781	25.5122	25.0119	25.4057	+	SUOX_WT	25.04	62318	2.64217	-0.908599	-7.67994	291	Q8BK48	EST2E_MOUSE	Pyrethroid hydrolase Ces2e OS=Mus musculus OX=10090 GN=Ces2e PE=1 SV=1
21.8632	22.0054	21.9753	21.7417	20.9133	21.0777	20.8756	21.0851	+	SUOX_WT	6.38	60001	4.49532	-0.908493	-11.2093	803	P97872	FMO5_MOUSE	Flavin-containing monooxygenase 5 OS=Mus musculus OX=10090 GN=Fmo5 PE=1 SV=4
20.303	20.4608	20.1134	20.7025	19.6585	19.2279	19.7253	19.3377	+	SUOX_WT	12.57	57784	2.70428	-0.907569	-5.22318	428	O54749	CP2J5_MOUSE	Cytochrome P450 2J5 OS=Mus musculus OX=10090 GN=Cyp2j5 PE=1 SV=1
21.8904	21.8927	21.7005	21.3396	20.5076	20.9677	20.2237	21.4996	+	SUOX_WT	16.33	22436	1.4054	-0.906142	-2.94203	1644	P61759	PFD3_MOUSE	Prefoldin subunit 3 OS=Mus musculus OX=10090 GN=Vbp1 PE=1 SV=2
21.3916	21.0143	21.3808	21.5999	20.4529	20.6154	20.321	20.3733	+	SUOX_WT	18.09	42281	2.76177	-0.906003	-6.58258	1298	Q8R5C5	ACTY_MOUSE	Beta-centractin OS=Mus musculus OX=10090 GN=Actr1b PE=1 SV=1
18.4867	17.6568	18.3799	18.6761	17.3424	17.7561	17.0397	17.4397	+	SUOX_WT	2.4	72301	1.73622	-0.905387	-3.38623	3002	O08582	GTPB1_MOUSE	GTP-binding protein 1 OS=Mus musculus OX=10090 GN=Gtpbp1 PE=1 SV=2
20.1668	19.9614	20.0792	19.5342	18.9154	18.9773	19.0247	19.2198	+	SUOX_WT	2.28	164419	2.44762	-0.901085	-5.81883	2229	Q4VA53	PDS5B_MOUSE	Sister chromatid cohesion protein PDS5 homolog B OS=Mus musculus OX=10090 GN=Pds5b PE=1 SV=1
19.9772	19.1045	21.75	16.3379	17.7177	19.0911	18.8846	17.8872			7.18	21701	0.306009	-0.89726	-0.760262	2661	Q9D0R8	LSM12_MOUSE	Protein LSM12 homolog OS=Mus musculus OX=10090 GN=Lsm12 PE=1 SV=1
24.1134	24.0428	23.6812	24.2064	23.1196	22.9523	22.9745	23.4097	+	SUOX_WT	37.27	36024	2.90952	-0.896932	-5.7541	525	P10518	HEM2_MOUSE	Delta-aminolevulinic acid dehydratase OS=Mus musculus OX=10090 GN=Alad PE=1 SV=1
20.6022	19.673	20.6357	20.7773	19.3673	20.1864	18.8722	19.711			7.8	49199	1.25099	-0.887825	-2.36709	504	O35737	HNRH1_MOUSE	Heterogeneous nuclear ribonucleoprotein H OS=Mus musculus OX=10090 GN=Hnrnph1 PE=1 SV=3
18.6521	18.6756	18.7147	18.1093	17.5467	17.6301	17.672	17.7757	+	SUOX_WT	14.94	10561	2.24577	-0.88178	-5.83382	2781	P58059	RT21_MOUSE	28S ribosomal protein S21, mitochondrial OS=Mus musculus OX=10090 GN=Mrps21 PE=1 SV=1
22.7972	22.4701	22.5412	22.3605	21.6804	21.4022	21.8972	21.663	+	SUOX_WT	24.68	26248	3.15729	-0.88155	-6.41848	1619	Q9JI75	NQO2_MOUSE	Ribosyldihydronicotinamide dehydrogenase [quinone] OS=Mus musculus OX=10090 GN=Nqo2 PE=1 SV=3
19.349	19.5649	18.1199	19.9428	NaN	17.1516	19.6468	18.2928			2.82	68285	0.445503	-0.880364	-1.07108	2924	P31649	S6A13_MOUSE	Sodium- and chloride-dependent GABA transporter 2 OS=Mus musculus OX=10090 GN=Slc6a13 PE=1 SV=1
21.8324	22.3634	22.1515	22.3022	21.5398	21.0626	21.8636	20.6852	+	SUOX_WT	10.07	193013	1.45378	-0.87458	-3.06362	133	Q80X19	COEA1_MOUSE	Collagen alpha-1(XIV) chain OS=Mus musculus OX=10090 GN=Col14a1 PE=1 SV=2
20.6915	20.7829	20.7948	20.9736	19.897	20.1557	19.6804	20.0154	+	SUOX_WT	9.68	44009	3.11482	-0.873535	-7.49109	1002	Q8CFA2	GCST_MOUSE	Aminomethyltransferase, mitochondrial OS=Mus musculus OX=10090 GN=Amt PE=1 SV=1
23.373	24.1555	23.8861	23.8366	22.8403	23.3538	22.5362	23.0442	+	SUOX_WT	21.41	41298	1.98011	-0.86916	-3.67367	456	Q8CAY6	THIC_MOUSE	Acetyl-CoA acetyltransferase, cytosolic OS=Mus musculus OX=10090 GN=Acat2 PE=1 SV=2
20.361	20.4699	21.2329	20.7716	20.002	20.1405	20.2739	18.9444			3.08	57673	1.22182	-0.868652	-2.4064	3241	Q571E4	GALNS_MOUSE	N-acetylgalactosamine-6-sulfatase OS=Mus musculus OX=10090 GN=Galns PE=1 SV=2
27.9083	27.8842	27.6643	27.8643	27.0241	26.722	27.1157	26.9869	+	SUOX_WT	41.75	59795	3.53566	-0.868072	-8.56147	77	P24270	CATA_MOUSE	Catalase OS=Mus musculus OX=10090 GN=Cat PE=1 SV=4
23.6839	23.6527	23.5366	24.2274	22.8509	23.1975	22.3704	23.2345	+	SUOX_WT	30.14	47408	1.79957	-0.861838	-3.40806	459	P54775	PRS6B_MOUSE	26S proteasome regulatory subunit 6B OS=Mus musculus OX=10090 GN=Psmc4 PE=1 SV=2
25.1969	24.8468	24.5901	24.7579	23.9707	23.6375	24.0292	24.3316	+	SUOX_WT	17.41	53515	2.36249	-0.855698	-4.47298	394	Q9JLJ2	AL9A1_MOUSE	4-trimethylaminobutyraldehyde dehydrogenase OS=Mus musculus OX=10090 GN=Aldh9a1 PE=1 SV=1
20.1955	20.1204	20.9662	20.4798	19.2929	20.6197	18.7164	19.7123			4.55	29598	0.915655	-0.855148	-1.9255	2489	O55239	NNMT_MOUSE	Nicotinamide N-methyltransferase OS=Mus musculus OX=10090 GN=Nnmt PE=1 SV=1
23.6427	23.6665	24.8117	23.0509	22.76	23.5556	23.0241	22.4121			13.51	36301	0.967544	-0.855008	-1.94281	1418	Q9DBB8	DHDH_MOUSE	Trans-1,2-dihydrobenzene-1,2-diol dehydrogenase OS=Mus musculus OX=10090 GN=Dhdh PE=1 SV=1
20.0488	19.6487	20.1104	20.0124	19.1349	19.1709	19.2066	18.8891	+	SUOX_WT	11	22934	3.07818	-0.854737	-6.75433	3290	Q9ESW8	PGPI_MOUSE	Pyroglutamyl-peptidase 1 OS=Mus musculus OX=10090 GN=Pgpep1 PE=1 SV=1
23.097	22.4588	22.4637	23.3296	22.2126	21.5616	22.3324	21.8274	+	SUOX_WT	9.73	91546	1.59601	-0.853776	-3.00404	460	P25206	MCM3_MOUSE	DNA replication licensing factor MCM3 OS=Mus musculus OX=10090 GN=Mcm3 PE=1 SV=2
19.7346	19.4055	18.907	19.7299	18.5512	18.348	18.2659	19.2043	+	SUOX_WT	1.79	183189	1.58957	-0.851904	-2.95334	1927	P13864	DNMT1_MOUSE	DNA (cytosine-5)-methyltransferase 1 OS=Mus musculus OX=10090 GN=Dnmt1 PE=1 SV=5
24.0612	23.9315	23.9281	23.8256	23.0705	22.982	23.1403	23.1531	+	SUOX_WT	13.96	213421	4.88235	-0.850115	-13.6627	55	Q8CC88	VWA8_MOUSE	von Willebrand factor A domain-containing protein 8 OS=Mus musculus OX=10090 GN=Vwa8 PE=1 SV=2
20.1588	17.0938	21.2799	18.892	18.4413	19.5071	19.074	17.0099			4.09	44230	0.340481	-0.848083	-0.807216	3383	Q61103	REQU_MOUSE	Zinc finger protein ubi-d4 OS=Mus musculus OX=10090 GN=Dpf2 PE=1 SV=1
19.9794	19.6054	19.8873	19.5964	18.8575	18.927	18.9106	18.992	+	SUOX_WT	13.6	44114	2.68825	-0.845333	-8.31472	2071	P47809	MP2K4_MOUSE	Dual specificity mitogen-activated protein kinase kinase 4 OS=Mus musculus OX=10090 GN=Map2k4 PE=1 SV=2
16.642	19.6322	17.7061	15.3059	16.1559	16.1148	16.7825	16.8732			8.15	20825	0.366566	-0.839962	-0.898121	2042	Q99JI6	RAP1B_MOUSE	Ras-related protein Rap-1b OS=Mus musculus OX=10090 GN=Rap1b PE=1 SV=2
18.0929	18.4984	18.7608	18.2889	17.3605	18.2347	17.0109	17.6783	+	SUOX_WT	4.87	69859	1.40123	-0.839142	-2.82866	1547	Q5RKZ7	MOCS1_MOUSE	Molybdenum cofactor biosynthesis protein 1 OS=Mus musculus OX=10090 GN=Mocs1 PE=1 SV=2
24.1991	23.4564	23.9498	24.1659	23.1118	23.1726	23.0309	23.1075	+	SUOX_WT	31.37	22687	1.82507	-0.83708	-4.8186	1398	Q9DCS2	MTL26_MOUSE	Methyltransferase-like 26 OS=Mus musculus OX=10090 GN=Mettl26 PE=1 SV=1
20.8549	20.8853	21.2301	21.4229	20.3655	20.513	20.3122	19.8616	+	SUOX_WT	19.44	33901	2.26803	-0.835237	-4.24834	839	O35295	PURB_MOUSE	Transcriptional activator protein Pur-beta OS=Mus musculus OX=10090 GN=Purb PE=1 SV=3
22.1218	21.8305	22.0593	22.2555	21.2849	21.2578	21.2687	21.1237	+	SUOX_WT	18.85	34005	3.01842	-0.833007	-8.66009	892	Q99L04	DHRS1_MOUSE	Dehydrogenase/reductase SDR family member 1 OS=Mus musculus OX=10090 GN=Dhrs1 PE=1 SV=1
NaN	17.6362	18.1842	17.6919	NaN	17.3911	17.1905	16.4385			2.26	94928	1.07585	-0.830747	-2.45639	1485	Q920Q4	VPS16_MOUSE	Vacuolar protein sorting-associated protein 16 homolog OS=Mus musculus OX=10090 GN=Vps16 PE=1 SV=3
20.7401	20.2224	20.0314	20.7511	19.831	19.0324	20.0595	19.5174	+	SUOX_WT	13.04	30260	1.52859	-0.82615	-2.87038	1783	P28063	PSB8_MOUSE	Proteasome subunit beta type-8 OS=Mus musculus OX=10090 GN=Psmb8 PE=1 SV=2
17.9095	18.4393	17.1318	18.1648	NaN	16.1745	17.9464	17.1366			0.41	212925	0.606757	-0.825545	-1.41272	1709	Q6PDN3	MYLK_MOUSE	Myosin light chain kinase, smooth muscle OS=Mus musculus OX=10090 GN=Mylk PE=1 SV=3
22.1446	21.6067	22.1291	21.9332	21.2555	20.971	21.5789	20.7195	+	SUOX_WT	20.32	28027	1.88532	-0.82217	-3.6797	1336	Q9CYW4	HDHD3_MOUSE	Haloacid dehalogenase-like hydrolase domain-containing protein 3 OS=Mus musculus OX=10090 GN=Hdhd3 PE=1 SV=1
22.618	22.6145	21.9521	22.3668	21.6499	20.9817	21.8166	21.8155	+	SUOX_WT	26.86	34084	1.72442	-0.821949	-3.24881	1238	Q99KB8	GLO2_MOUSE	Hydroxyacylglutathione hydrolase, mitochondrial OS=Mus musculus OX=10090 GN=Hagh PE=1 SV=2
27.0594	27.0131	27.143	27.1259	26.2959	26.2913	26.3344	26.1321	+	SUOX_WT	28.29	61841	4.81675	-0.821929	-15.2257	257	Q8CHT0	AL4A1_MOUSE	Delta-1-pyrroline-5-carboxylate dehydrogenase, mitochondrial OS=Mus musculus OX=10090 GN=Aldh4a1 PE=1 SV=3
18.8834	19.937	19.8489	20.1336	18.9188	19.5355	18.5449	18.5197			1.8	106688	1.1729	-0.820988	-2.24376	2734	Q3UPF5	ZCCHV_MOUSE	Zinc finger CCCH-type antiviral protein 1 OS=Mus musculus OX=10090 GN=Zc3hav1 PE=1 SV=1
26.2814	26.2309	26.3755	26.366	25.4932	25.5921	25.4593	25.4289	+	SUOX_WT	54.2	97255	5.50452	-0.82008	-16.5372	29	Q9DBT9	M2GD_MOUSE	Dimethylglycine dehydrogenase, mitochondrial OS=Mus musculus OX=10090 GN=Dmgdh PE=1 SV=1
25.2747	25.3624	25.325	25.1376	24.3939	24.5157	24.3626	24.5712	+	SUOX_WT	17.85	101682	4.62369	-0.814102	-11.677	129	Q99LB7	SARDH_MOUSE	Sarcosine dehydrogenase, mitochondrial OS=Mus musculus OX=10090 GN=Sardh PE=1 SV=1
23.7939	23.7694	23.7037	23.9402	23.0192	22.9616	22.9709	23.0011	+	SUOX_WT	19.55	35015	3.59108	-0.813593	-15.7479	780	Q8K183	PDXK_MOUSE	Pyridoxal kinase OS=Mus musculus OX=10090 GN=Pdxk PE=1 SV=1
21.3064	21.2335	21.2068	21.6289	20.7913	20.2058	21.0721	20.0713	+	SUOX_WT	17.46	27541	1.4587	-0.808756	-3.14987	2317	Q9CXS4	CENPV_MOUSE	Centromere protein V OS=Mus musculus OX=10090 GN=Cenpv PE=1 SV=2
19.8947	19.7554	19.9314	19.6693	18.8549	19.2223	18.6944	19.246	+	SUOX_WT	8.18	54274	2.29015	-0.808305	-5.39924	2263	Q91YD9	WASL_MOUSE	Neural Wiskott-Aldrich syndrome protein OS=Mus musculus OX=10090 GN=Wasl PE=1 SV=1
20.4491	20.4322	20.2413	20.26	19.6361	19.1963	19.8866	19.4468	+	SUOX_WT	12.19	48371	2.12228	-0.804205	-5.15028	1892	Q60749	KHDR1_MOUSE	KH domain-containing, RNA-binding, signal transduction-associated protein 1 OS=Mus musculus OX=10090 GN=Khdrbs1 PE=1 SV=2
25.6066	25.3117	25.1887	25.2488	24.6058	24.1334	24.8423	24.5585	+	SUOX_WT	34.99	50114	2.24958	-0.80395	-4.61392	290	Q9Z2I9	SUCB1_MOUSE	Succinate--CoA ligase [ADP-forming] subunit beta, mitochondrial OS=Mus musculus OX=10090 GN=Sucla2 PE=1 SV=2
21.2215	21.9409	21.6683	22.1099	21.0124	21.205	20.7889	20.7333	+	SUOX_WT	9.05	70742	1.7648	-0.800248	-3.60281	352	Q99K51	PLST_MOUSE	Plastin-3 OS=Mus musculus OX=10090 GN=Pls3 PE=1 SV=3
17.7906	17.7726	19.5315	17.2411	16.8795	18.6068	16.799	16.8499			0.75	175012	0.559695	-0.800175	-1.2011	1125	Q80TM9	NISCH_MOUSE	Nischarin OS=Mus musculus OX=10090 GN=Nisch PE=1 SV=2
20.7314	21.5101	20.4579	20.677	19.918	19.8797	19.7029	20.679	+	SUOX_WT	5.57	56991	1.34966	-0.799225	-2.53186	1390	Q99LM2	CK5P3_MOUSE	CDK5 regulatory subunit-associated protein 3 OS=Mus musculus OX=10090 GN=Cdk5rap3 PE=1 SV=1
26.8553	27.2069	27.3005	27.2635	26.3703	26.6331	26.2779	26.1481	+	SUOX_WT	36.03	98709	2.82658	-0.799188	-5.51724	24	Q8R0Y6	AL1L1_MOUSE	Cytosolic 10-formyltetrahydrofolate dehydrogenase OS=Mus musculus OX=10090 GN=Aldh1l1 PE=1 SV=1
23.2699	23.7055	23.5607	23.5064	22.8029	22.6773	22.9369	22.4323	+	SUOX_WT	20	52224	2.85184	-0.798306	-5.6836	321	A3KMP2	TTC38_MOUSE	Tetratricopeptide repeat protein 38 OS=Mus musculus OX=10090 GN=Ttc38 PE=1 SV=2
23.712	23.8346	24.2093	24.1809	23.2276	23.5372	23.1442	22.8439	+	SUOX_WT	22.16	103935	2.23087	-0.795976	-4.20635	256	O35643	AP1B1_MOUSE	AP-1 complex subunit beta-1 OS=Mus musculus OX=10090 GN=Ap1b1 PE=1 SV=2
21.3571	21.3161	21.488	21.4656	20.6144	20.7363	20.5772	20.526	+	SUOX_WT	17.85	51829	4.87295	-0.793227	-12.9847	700	P97855	G3BP1_MOUSE	Ras GTPase-activating protein-binding protein 1 OS=Mus musculus OX=10090 GN=G3bp1 PE=1 SV=1
NaN	18.254	19.4838	18.8727	17.924	19.2208	17.5281	17.6354			1.24	213675	0.712665	-0.793068	-1.50312	1474	Q8BI84	TGO1_MOUSE	Transport and Golgi organization protein 1 homolog OS=Mus musculus OX=10090 GN=Mia3 PE=1 SV=2
23.8194	23.4123	23.7781	23.158	22.7062	22.6306	22.9744	22.6873	+	SUOX_WT	16.82	60821	2.05962	-0.792305	-4.52791	246	Q9QXY6	EHD3_MOUSE	EH domain-containing protein 3 OS=Mus musculus OX=10090 GN=Ehd3 PE=1 SV=2
20.1267	20.3482	20.7853	20.7166	19.5383	20.513	19.0252	19.7403			13.37	83044	1.10854	-0.79001	-2.28474	389	Q3UIR3	DTX3L_MOUSE	E3 ubiquitin-protein ligase DTX3L OS=Mus musculus OX=10090 GN=Dtx3l PE=1 SV=1
22.4711	23.3326	23.8101	23.2619	22.6196	22.8784	22.8694	21.3759			12.43	56614	0.860639	-0.783102	-1.72797	690	Q8R1Q8	DC1L1_MOUSE	Cytoplasmic dynein 1 light intermediate chain 1 OS=Mus musculus OX=10090 GN=Dync1li1 PE=1 SV=1
21.6924	21.5554	21.4866	21.9375	20.8477	20.9962	20.5726	21.1241	+	SUOX_WT	8.9	37778	2.59834	-0.782827	-5.05879	2186	Q9CQM9	GLRX3_MOUSE	Glutaredoxin-3 OS=Mus musculus OX=10090 GN=Glrx3 PE=1 SV=1
19.9106	19.6897	19.905	20.1641	19.0939	19.3839	18.8409	19.2281	+	SUOX_WT	7.36	79328	2.65383	-0.78067	-5.18794	1611	Q8K3H0	DP13A_MOUSE	DCC-interacting protein 13-alpha OS=Mus musculus OX=10090 GN=Appl1 PE=1 SV=1
19.4893	19.5485	20.2674	20.0709	19.0198	19.765	18.7627	18.7093	+	SUOX_WT	7.04	84060	1.32167	-0.779802	-2.5149	945	Q9ERG0	LIMA1_MOUSE	LIM domain and actin-binding protein 1 OS=Mus musculus OX=10090 GN=Lima1 PE=1 SV=3
19.0078	18.8644	18.7035	18.9403	NaN	17.7284	18.6133	17.9614			2.53	81946	1.04018	-0.777989	-2.85217	2765	Q8K0V4	CNOT3_MOUSE	CCR4-NOT transcription complex subunit 3 OS=Mus musculus OX=10090 GN=Cnot3 PE=1 SV=1
20.5789	20.8949	20.9327	20.9531	20.0768	20.2906	19.9811	19.9081	+	SUOX_WT	4.8	116052	3.1651	-0.775733	-6.41847	1782	Q91YE6	IPO9_MOUSE	Importin-9 OS=Mus musculus OX=10090 GN=Ipo9 PE=1 SV=3
19.4489	19.6814	19.941	20.0472	18.9424	19.5512	18.5917	18.9319	+	SUOX_WT	2.05	88063	1.66109	-0.77533	-3.22167	3018	O54692	ZW10_MOUSE	Centromere/kinetochore protein zw10 homolog OS=Mus musculus OX=10090 GN=Zw10 PE=1 SV=3
19.5355	20.5783	19.9923	20.187	19.2898	19.5243	19.0665	19.3131	+	SUOX_WT	12.53	47121	1.52936	-0.774845	-3.28197	1509	Q62293	TGTP1_MOUSE	T-cell-specific guanine nucleotide triphosphate-binding protein 1 OS=Mus musculus OX=10090 GN=Tgtp1 PE=1 SV=1
19.5355	20.5783	19.9923	20.187	19.2898	19.5243	19.0665	19.3131	+	SUOX_WT	12.53	47121	1.52935	-0.774844	-3.28196	1509	Q3T9E4	TGTP2_MOUSE	T-cell-specific guanine nucleotide triphosphate-binding protein 2 OS=Mus musculus OX=10090 GN=Tgtp2 PE=1 SV=2
22.5424	22.0677	21.4581	21.617	21.1269	20.3742	21.364	21.7214			7.2	41793	1.06749	-0.774651	-2.06478	22	P63260	ACTG_MOUSE	Actin, cytoplasmic 2 OS=Mus musculus OX=10090 GN=Actg1 PE=1 SV=1
24.4632	24.3559	24.342	24.2207	23.5851	23.4107	23.7222	23.5659	+	SUOX_WT	13.68	43953	3.98267	-0.77446	-9.5866	149	Q921H8	THIKA_MOUSE	3-ketoacyl-CoA thiolase A, peroxisomal OS=Mus musculus OX=10090 GN=Acaa1a PE=1 SV=1
26.7132	26.4981	26.2649	26.3948	25.6016	25.5546	25.4952	26.1251	+	SUOX_WT	33.33	31320	2.21052	-0.77365	-4.46064	809	Q9R0P3	ESTD_MOUSE	S-formylglutathione hydrolase OS=Mus musculus OX=10090 GN=Esd PE=1 SV=1
17.3811	18.44	18.4293	17.7274	17.2966	17.4549	17.5503	16.5836			3.49	44072	1.17741	-0.773125	-2.25523	1617	Q99JF5	MVD1_MOUSE	Diphosphomevalonate decarboxylase OS=Mus musculus OX=10090 GN=Mvd PE=1 SV=2
29.8943	29.2303	29.0175	29.0542	28.572	27.8372	28.9158	28.7823			54.52	33407	1.29332	-0.772272	-2.44976	180	Q64374	RGN_MOUSE	Regucalcin OS=Mus musculus OX=10090 GN=Rgn PE=1 SV=1
26.9525	26.8567	26.8349	26.791	26.1393	25.8997	26.3008	26.0153	+	SUOX_WT	53.82	34464	2.90716	-0.77	-8.32738	337	Q61425	HCDH_MOUSE	Hydroxyacyl-coenzyme A dehydrogenase, mitochondrial OS=Mus musculus OX=10090 GN=Hadh PE=1 SV=2
25.4294	25.7368	25.4979	25.5686	24.7995	24.775	24.7776	24.8011	+	SUOX_WT	42.02	46489	2.90721	-0.769912	-11.6057	325	Q9DBA8	HUTI_MOUSE	Probable imidazolonepropionase OS=Mus musculus OX=10090 GN=Amdhd1 PE=1 SV=1
19.4189	19.8976	19.8071	18.8723	18.4919	18.9565	18.4734	19.0018	+	SUOX_WT	4.16	100961	1.42115	-0.768085	-2.80358	1608	Q80UM3	NAA15_MOUSE	N-alpha-acetyltransferase 15, NatA auxiliary subunit OS=Mus musculus OX=10090 GN=Naa15 PE=1 SV=1
21.0835	20.5019	20.3528	20.3445	19.8613	19.1842	20.2087	19.9589	+	SUOX_WT	11.31	25452	1.45034	-0.767417	-2.73968	2797	Q9D1C8	VPS28_MOUSE	Vacuolar protein sorting-associated protein 28 homolog OS=Mus musculus OX=10090 GN=Vps28 PE=1 SV=1
28.9671	28.5577	29.006	29.0964	28.196	28.2363	28.2063	27.919	+	SUOX_WT	33.25	44816	2.55428	-0.7674	-5.46117	99	Q8QZT1	THIL_MOUSE	Acetyl-CoA acetyltransferase, mitochondrial OS=Mus musculus OX=10090 GN=Acat1 PE=1 SV=1
21.0869	22.2852	21.53	21.9658	21.1779	20.8177	21.2882	20.5204			7.47	66739	1.24796	-0.765959	-2.43737	1677	Q9Z0E6	GBP2_MOUSE	Guanylate-binding protein 2 OS=Mus musculus OX=10090 GN=Gbp2 PE=1 SV=1
24.0338	23.9134	23.802	23.9958	23.1866	23.0466	23.18	23.2693	+	SUOX_WT	25	30502	4.46387	-0.765635	-11.1044	647	Q9JHW2	NIT2_MOUSE	Omega-amidase NIT2 OS=Mus musculus OX=10090 GN=Nit2 PE=1 SV=1
18.0123	18.2396	NaN	18.8819	NaN	17.7916	17.6886	17.3573			6.67	23263	1.09723	-0.76545	-2.62588	2156	Q8CG50	RAB43_MOUSE	Ras-related protein Rab-43 OS=Mus musculus OX=10090 GN=Rab43 PE=1 SV=1
20.8674	20.8603	21.6272	21.9246	20.6123	21.2993	20.2615	20.046			7.69	43513	1.02653	-0.765087	-1.98732	1675	P54728	RD23B_MOUSE	UV excision repair protein RAD23 homolog B OS=Mus musculus OX=10090 GN=Rad23b PE=1 SV=2
20.8868	21.0843	21.1262	21.0007	20.1989	20.4831	20.0754	20.2914	+	SUOX_WT	6.42	74043	3.18597	-0.762264	-7.55964	1225	Q3UDE2	TTL12_MOUSE	Tubulin--tyrosine ligase-like protein 12 OS=Mus musculus OX=10090 GN=Ttll12 PE=1 SV=1
27.274	27.1079	27.7612	27.5653	26.6739	27.0696	26.6103	26.3099	+	SUOX_WT	36.65	64760	1.91962	-0.761145	-3.5589	123	Q91VA0	ACSM1_MOUSE	Acyl-coenzyme A synthetase ACSM1, mitochondrial OS=Mus musculus OX=10090 GN=Acsm1 PE=1 SV=1
24.9748	24.2116	24.0192	24.9861	23.9641	23.2345	24.0335	23.9161			19.89	77649	1.25856	-0.760835	-2.42539	41	Q9D0E1	HNRPM_MOUSE	Heterogeneous nuclear ribonucleoprotein M OS=Mus musculus OX=10090 GN=Hnrnpm PE=1 SV=3
19.5212	18.4207	19.164	18.9131	18.2242	18.1643	18.3752	18.2298	+	SUOX_WT	2.25	150328	1.35475	-0.756382	-3.21139	1768	Q6A026	PDS5A_MOUSE	Sister chromatid cohesion protein PDS5 homolog A OS=Mus musculus OX=10090 GN=Pds5a PE=1 SV=3
19.4193	19.5801	19.8549	19.4274	18.7248	19.144	18.6518	18.7404	+	SUOX_WT	2.11	157455	2.60393	-0.755203	-5.00781	1409	Q8BY87	UBP47_MOUSE	Ubiquitin carboxyl-terminal hydrolase 47 OS=Mus musculus OX=10090 GN=Usp47 PE=1 SV=2
22.4054	22.0927	21.552	21.9271	21.3046	20.5882	21.5019	21.5685	+	SUOX_WT	14.84	52004	1.38744	-0.753454	-2.63065	726	P32261	ANT3_MOUSE	Antithrombin-III OS=Mus musculus OX=10090 GN=Serpinc1 PE=1 SV=1
22.6345	22.5236	22.6216	22.5273	21.8528	21.7512	21.9624	21.7275	+	SUOX_WT	8.33	118979	4.01117	-0.753283	-12.2703	591	Q8K370	ACD10_MOUSE	Acyl-CoA dehydrogenase family member 10 OS=Mus musculus OX=10090 GN=Acad10 PE=1 SV=1
26.4675	25.4095	23.9894	26.5359	24.9752	23.7467	24.5504	26.1293			25.88	37979	0.429547	-0.750162	-0.967262	932	Q9CW42	MARC1_MOUSE	Mitochondrial amidoxime-reducing component 1 OS=Mus musculus OX=10090 GN=Mtarc1 PE=1 SV=2
20.4251	19.6628	19.2237	19.6801	19.3334	17.7165	20.108	18.8351			12.22	39992	0.610044	-0.74964	-1.33948	1452	P03958	ADA_MOUSE	Adenosine deaminase OS=Mus musculus OX=10090 GN=Ada PE=1 SV=3
19.5064	19.2272	19.0615	18.8333	18.5646	17.7025	19.1505	18.2167			7.3	39414	1.06721	-0.748525	-2.23083	1172	Q8CG72	ADPRS_MOUSE	ADP-ribose glycohydrolase ARH3 OS=Mus musculus OX=10090 GN=Adprs PE=1 SV=1
21.24	21.6155	22.2003	22.0128	21.1366	21.5219	21.1467	20.2705			7.72	146562	1.14019	-0.748246	-2.19686	596	Q00519	XDH_MOUSE	Xanthine dehydrogenase/oxidase OS=Mus musculus OX=10090 GN=Xdh PE=1 SV=5
24.0787	23.7262	23.3316	23.4174	23.0338	22.0857	23.5142	22.9314			3.81	49988	1.07935	-0.747206	-2.18484	1306	Q3UX10	TBAL3_MOUSE	Tubulin alpha chain-like 3 OS=Mus musculus OX=10090 GN=Tubal3 PE=2 SV=2
28.7771	28.8794	28.1531	28.1176	27.7189	27.1346	27.9503	28.1373	+	SUOX_WT	31.93	38249	1.34042	-0.746516	-2.51776	303	Q64442	DHSO_MOUSE	Sorbitol dehydrogenase OS=Mus musculus OX=10090 GN=Sord PE=1 SV=3
27.9208	26.4988	26.4954	26.4636	26.1638	25.051	26.7344	26.4459			36.21	53517	0.70544	-0.745886	-1.45087	417	P26369	U2AF2_MOUSE	Splicing factor U2AF 65 kDa subunit OS=Mus musculus OX=10090 GN=U2af2 PE=1 SV=3
20.3388	22.3684	20.1726	21.7333	20.6221	19.9809	20.3319	20.6952			15.94	23348	0.582342	-0.745765	-1.33323	2048	O70378	EMC8_MOUSE	ER membrane protein complex subunit 8 OS=Mus musculus OX=10090 GN=Emc8 PE=1 SV=1
16.4104	18.8578	16.9405	NaN	16.7338	17.5417	15.6971	NaN			3.47	98579	0.332121	-0.745348	-0.814403	2786	O54931	AKAP2_MOUSE	A-kinase anchor protein 2 OS=Mus musculus OX=10090 GN=Akap2 PE=1 SV=3
21.0318	20.9304	21.2262	21.3531	20.3739	20.6868	20.1847	20.317	+	SUOX_WT	19.62	41667	2.68819	-0.744784	-5.22142	1107	P49586	PCY1A_MOUSE	Choline-phosphate cytidylyltransferase A OS=Mus musculus OX=10090 GN=Pcyt1a PE=1 SV=1
23.7343	21.6231	21.5144	24.0201	22.0443	21.5058	21.3498	23.0141			11	46521	0.421176	-0.744468	-0.969808	1640	Q71KT5	ERG24_MOUSE	Delta(14)-sterol reductase TM7SF2 OS=Mus musculus OX=10090 GN=Tm7sf2 PE=1 SV=2
22.0343	21.6861	21.6217	21.3256	20.798	20.7251	20.8572	21.3138	+	SUOX_WT	22.11	32814	2.0273	-0.743371	-3.77356	1219	Q9DCX8	IYD1_MOUSE	Iodotyrosine deiodinase 1 OS=Mus musculus OX=10090 GN=Iyd PE=1 SV=1
22.7489	22.9562	22.9043	22.5217	21.9323	22.1418	21.9085	22.1759	+	SUOX_WT	13.86	60575	2.92762	-0.743157	-6.21008	645	Q91YH5	ATLA3_MOUSE	Atlastin-3 OS=Mus musculus OX=10090 GN=Atl3 PE=1 SV=1
26.2814	25.9758	25.6725	26.0401	25.3272	24.7957	25.4652	25.4092	+	SUOX_WT	48.15	24275	1.98769	-0.74314	-3.74579	487	Q9WVL0	MAAI_MOUSE	Maleylacetoacetate isomerase OS=Mus musculus OX=10090 GN=Gstz1 PE=1 SV=1
20.2476	20.2418	20.1809	19.5898	19.2428	19.1376	19.4647	19.443	+	SUOX_WT	1.39	185397	1.94379	-0.743003	-4.17995	1922	Q4ACU6	SHAN3_MOUSE	SH3 and multiple ankyrin repeat domains protein 3 OS=Mus musculus OX=10090 GN=Shank3 PE=1 SV=3
16.8562	17.2681	17.0342	15.2868	15.4688	15.8412	15.6909	16.4801			4.02	43144	0.684895	-0.74105	-1.48441	2852	Q8R1R3	STAR7_MOUSE	StAR-related lipid transfer protein 7, mitochondrial OS=Mus musculus OX=10090 GN=Stard7 PE=1 SV=2
25.665	25.4829	25.6066	26.0869	25.0548	25.0337	24.9419	24.8503	+	SUOX_WT	28.7	51900	2.14359	-0.740148	-5.31494	157	P16331	PH4H_MOUSE	Phenylalanine-4-hydroxylase OS=Mus musculus OX=10090 GN=Pah PE=1 SV=4
20.2964	20.2434	20.6388	20.6911	19.6938	20.1531	19.4581	19.6175	+	SUOX_WT	13.66	35467	2.05024	-0.736837	-3.91188	1696	Q9D9V3	ECHD1_MOUSE	Ethylmalonyl-CoA decarboxylase OS=Mus musculus OX=10090 GN=Echdc1 PE=1 SV=2
19.0853	18.8988	19.1276	19.1305	18.1222	18.7681	17.6962	18.7092			2.38	64470	1.2217	-0.736622	-2.82386	1719	O08539	BIN1_MOUSE	Myc box-dependent-interacting protein 1 OS=Mus musculus OX=10090 GN=Bin1 PE=1 SV=1
22.4167	21.1065	20.8903	24.3041	22.0382	20.8717	21.638	21.2251			2.34	290711	0.369406	-0.736145	-0.893272	1015	P70398	USP9X_MOUSE	Probable ubiquitin carboxyl-terminal hydrolase FAF-X OS=Mus musculus OX=10090 GN=Usp9x PE=1 SV=2
21.3557	21.5664	21.2602	21.8441	20.8042	20.8205	20.5738	20.8851	+	SUOX_WT	15.56	55815	2.28288	-0.735732	-5.03316	519	P24547	IMDH2_MOUSE	Inosine-5'-monophosphate dehydrogenase 2 OS=Mus musculus OX=10090 GN=Impdh2 PE=1 SV=2
24.931	24.896	25.4453	25.318	24.3964	24.8765	24.2442	24.1345	+	SUOX_WT	31.42	59624	1.83772	-0.734661	-3.43461	210	P80316	TCPE_MOUSE	T-complex protein 1 subunit epsilon OS=Mus musculus OX=10090 GN=Cct5 PE=1 SV=1
19.4053	18.7125	18.6222	19.1255	18.3753	17.68	18.5914	18.2896	+	SUOX_WT	3.46	48995	1.4686	-0.732275	-2.7376	1769	Q8BFP9	PDK1_MOUSE	[Pyruvate dehydrogenase (acetyl-transferring)] kinase isozyme 1, mitochondrial OS=Mus musculus OX=10090 GN=Pdk1 PE=1 SV=2
24.8645	24.6312	25.0329	24.8495	24.1146	24.2551	24.1452	23.938	+	SUOX_WT	20.95	38255	3.26256	-0.731307	-6.93879	982	A2AS89	SPEB_MOUSE	Agmatinase, mitochondrial OS=Mus musculus OX=10090 GN=Agmat PE=1 SV=1
23.6049	23.332	23.3143	23.5488	22.7873	22.5112	22.8692	22.708	+	SUOX_WT	10.64	30973	3.32082	-0.731127	-6.85159	2090	Q8K4Z3	NNRE_MOUSE	NAD(P)H-hydrate epimerase OS=Mus musculus OX=10090 GN=Naxe PE=1 SV=1
21.0408	20.9516	20.649	20.543	19.99	19.8076	20.0468	20.416	+	SUOX_WT	7.96	33104	2.23576	-0.73098	-4.19016	2004	Q9JK23	PSMG1_MOUSE	Proteasome assembly chaperone 1 OS=Mus musculus OX=10090 GN=Psmg1 PE=1 SV=1
24.458	24.5282	24.875	24.8006	23.984	24.191	23.9701	23.6007	+	SUOX_WT	20.63	113838	2.3829	-0.72898	-4.57277	126	Q61941	NNTM_MOUSE	NAD(P) transhydrogenase, mitochondrial OS=Mus musculus OX=10090 GN=Nnt PE=1 SV=2
26.5745	26.2434	26.5393	26.4055	25.6925	25.7522	25.7198	25.687	+	SUOX_WT	30.7	73981	2.74509	-0.727804	-9.4985	263	P52825	CPT2_MOUSE	Carnitine O-palmitoyltransferase 2, mitochondrial OS=Mus musculus OX=10090 GN=Cpt2 PE=1 SV=2
19.9068	19.9877	19.083	19.2604	19.2037	17.4809	20.1335	18.5218			8.24	21067	0.527384	-0.724467	-1.19995	1039	P09528	FRIH_MOUSE	Ferritin heavy chain OS=Mus musculus OX=10090 GN=Fth1 PE=1 SV=2
20.5861	20.9066	20.7062	20.4045	19.6415	20.307	19.2439	20.5147			7.14	56062	1.06762	-0.724056	-2.31762	1493	O35874	SATT_MOUSE	Neutral amino acid transporter A OS=Mus musculus OX=10090 GN=Slc1a4 PE=1 SV=1
23.3052	22.8224	22.8456	22.9608	22.2231	22.0896	22.2141	22.5204	+	SUOX_WT	16.67	27374	2.56696	-0.721725	-5.00748	893	Q64471	GSTT1_MOUSE	Glutathione S-transferase theta-1 OS=Mus musculus OX=10090 GN=Gstt1 PE=1 SV=4
24.739	24.678	24.8271	23.7093	23.5774	23.705	23.8331	23.9569			18.89	24916	1.18547	-0.720256	-2.62905	644	P53026	RL10A_MOUSE	60S ribosomal protein L10a OS=Mus musculus OX=10090 GN=Rpl10a PE=1 SV=3
20.4935	20.3861	21.4364	21.5362	20.0327	21.5657	19.1992	20.1765			7.13	51113	0.572708	-0.719544	-1.24731	2331	Q9WTM5	RUVB2_MOUSE	RuvB-like 2 OS=Mus musculus OX=10090 GN=Ruvbl2 PE=1 SV=3
19.5949	18.5711	18.9516	19.4421	18.5892	18.0412	18.7875	18.266			6.55	46298	1.29668	-0.718956	-2.5053	2193	Q3UPH1	PRRC1_MOUSE	Protein PRRC1 OS=Mus musculus OX=10090 GN=Prrc1 PE=1 SV=1
22.1081	22.1374	21.9578	22.09	21.3667	21.2429	21.3704	21.4385	+	SUOX_WT	21.41	34690	4.81896	-0.718677	-12.6289	1695	Q3TC72	FAHD2_MOUSE	Fumarylacetoacetate hydrolase domain-containing protein 2A OS=Mus musculus OX=10090 GN=Fahd2 PE=1 SV=1
25.7985	25.9594	25.835	25.7672	24.9941	25.3	24.7842	25.4082	+	SUOX_WT	25.92	76206	1.9359	-0.718405	-4.83107	184	Q8JZR0	ACSL5_MOUSE	Long-chain-fatty-acid--CoA ligase 5 OS=Mus musculus OX=10090 GN=Acsl5 PE=1 SV=1
20.4567	21.2459	21.5442	21.5792	20.7761	20.7955	20.9692	19.4146			8.84	121037	0.788137	-0.71767	-1.61214	563	Q9Z1R2	BAG6_MOUSE	Large proline-rich protein BAG6 OS=Mus musculus OX=10090 GN=Bag6 PE=1 SV=1
25.2971	25.3732	25.3383	25.3222	24.626	24.6054	24.6476	24.5812	+	SUOX_WT	30.02	46300	7.26106	-0.71766	-33.6282	472	Q99J08	S14L2_MOUSE	SEC14-like protein 2 OS=Mus musculus OX=10090 GN=Sec14l2 PE=1 SV=1
22.4243	22.5135	22.431	22.5239	21.7178	21.849	21.5884	21.8768	+	SUOX_WT	11.07	25957	3.21474	-0.715192	-10.02	2025	P41317	MBL2_MOUSE	Mannose-binding protein C OS=Mus musculus OX=10090 GN=Mbl2 PE=1 SV=2
25.8193	25.8025	25.3929	25.3748	24.92	24.422	25.1583	25.0391	+	SUOX_WT	25.51	42295	1.84514	-0.712543	-3.50239	431	Q9R0N0	GALK1_MOUSE	Galactokinase OS=Mus musculus OX=10090 GN=Galk1 PE=1 SV=2
17.9813	18.6147	18.836	17.6825	17.426	17.9161	17.5673	17.3557			2.34	160915	1.15164	-0.71235	-2.40393	804	Q8BL66	EEA1_MOUSE	Early endosome antigen 1 OS=Mus musculus OX=10090 GN=Eea1 PE=1 SV=2
23.8484	23.498	23.1526	23.2034	22.7408	22.1395	22.9977	22.9762	+	SUOX_WT	26.9	57115	1.47297	-0.71207	-2.77904	307	Q3UEG6	AGT2_MOUSE	Alanine--glyoxylate aminotransferase 2, mitochondrial OS=Mus musculus OX=10090 GN=Agxt2 PE=1 SV=1
22.9143	22.7618	22.7916	23.0204	22.0441	22.3956	21.7124	22.4945	+	SUOX_WT	9.46	35744	1.64185	-0.710394	-3.78104	846	O54909	RDH16_MOUSE	Retinol dehydrogenase 16 OS=Mus musculus OX=10090 GN=Rdh16 PE=1 SV=1
21.0726	21.2157	21.4165	21.3919	20.5928	20.7833	20.5458	20.3338	+	SUOX_WT	7.71	37809	2.90939	-0.710248	-5.79338	1264	Q3UNZ8	QORL2_MOUSE	Quinone oxidoreductase-like protein 2 OS=Mus musculus OX=10090 GN=Cryzl2 PE=1 SV=1
22.4351	21.6091	21.4738	21.1333	20.8243	20.3776	21.0641	21.5633			7.75	60112	0.973947	-0.705547	-1.904	1546	Q8VCH6	DHC24_MOUSE	Delta(24)-sterol reductase OS=Mus musculus OX=10090 GN=Dhcr24 PE=1 SV=1
29.8251	29.777	29.5128	29.8273	29.1242	28.7315	29.2315	29.0387	+	SUOX_WT	55.38	61337	2.61443	-0.704093	-5.36813	19	P26443	DHE3_MOUSE	Glutamate dehydrogenase 1, mitochondrial OS=Mus musculus OX=10090 GN=Glud1 PE=1 SV=1
21.3442	20.7223	21.271	20.4764	20.2283	20.0797	20.6161	20.1213	+	SUOX_WT	12.74	48032	1.42031	-0.692128	-2.83719	1065	Q8C5W3	TBCEL_MOUSE	Tubulin-specific chaperone cofactor E-like protein OS=Mus musculus OX=10090 GN=Tbcel PE=1 SV=1
22.6066	22.8318	22.8687	22.7777	22.2508	21.9239	22.5578	21.5873	+	SUOX_WT	17.13	47174	1.38829	-0.691233	-3.18606	646	Q9JLI6	SCLY_MOUSE	Selenocysteine lyase OS=Mus musculus OX=10090 GN=Scly PE=1 SV=1
21.446	21.1076	21.9433	21.8284	20.8575	21.4633	20.6464	20.5994	+	SUOX_WT	20.11	20810	1.33558	-0.689695	-2.50675	1103	Q9CPU0	LGUL_MOUSE	Lactoylglutathione lyase OS=Mus musculus OX=10090 GN=Glo1 PE=1 SV=3
20.8792	21.3597	22.1253	21.4764	20.7592	21.5329	20.691	20.103			10.92	72416	0.890715	-0.68864	-1.76653	1180	Q8VCT3	AMPB_MOUSE	Aminopeptidase B OS=Mus musculus OX=10090 GN=Rnpep PE=1 SV=2
20.4646	20.8335	21.5559	21.1323	20.135	21.3355	19.6676	20.0954			4.66	78026	0.779945	-0.688247	-1.61409	1455	Q8C1A5	THOP1_MOUSE	Thimet oligopeptidase OS=Mus musculus OX=10090 GN=Thop1 PE=1 SV=1
21.0996	20.3426	20.3094	20.7844	20.0168	19.5159	20.1081	20.1469	+	SUOX_WT	20.55	16131	1.51765	-0.687057	-2.87281	2264	P56389	CDD_MOUSE	Cytidine deaminase OS=Mus musculus OX=10090 GN=Cda PE=1 SV=2
18.5045	18.9343	18.7222	18.9615	18.0242	18.4003	17.6964	18.2563	+	SUOX_WT	2.5	57773	1.89244	-0.686328	-3.6726	1534	O35344	IMA4_MOUSE	Importin subunit alpha-4 OS=Mus musculus OX=10090 GN=Kpna3 PE=1 SV=1
25.2296	24.9825	24.9505	24.8364	24.2774	24.1367	24.3601	24.4805	+	SUOX_WT	19.63	53971	3.07715	-0.686094	-6.24496	511	P47740	AL3A2_MOUSE	Aldehyde dehydrogenase family 3 member A2 OS=Mus musculus OX=10090 GN=Aldh3a2 PE=1 SV=2
19.5348	20.4258	20.9549	20.8093	19.6602	20.898	19.1173	19.3051			8.59	22166	0.636348	-0.68607	-1.34015	1997	Q9CQJ6	DENR_MOUSE	Density-regulated protein OS=Mus musculus OX=10090 GN=Denr PE=1 SV=1
20.7429	20.7975	20.9438	20.6636	20.0429	20.2621	20.0165	20.1002	+	SUOX_WT	5.83	65077	3.80946	-0.681509	-8.43879	703	Q3URE1	ACSF3_MOUSE	Malonate--CoA ligase ACSF3, mitochondrial OS=Mus musculus OX=10090 GN=Acsf3 PE=1 SV=2
23.8924	23.6419	23.7261	23.6984	22.9654	23.1292	22.8396	23.3067	+	SUOX_WT	7.71	43529	2.57706	-0.679462	-5.92222	2118	O35465	FKBP8_MOUSE	Peptidyl-prolyl cis-trans isomerase FKBP8 OS=Mus musculus OX=10090 GN=Fkbp8 PE=1 SV=2
22.2856	22.405	22.2453	21.6851	21.5435	21.0508	22.0254	21.3006	+	SUOX_WT	7.76	87437	1.35047	-0.675162	-2.57276	1136	P28843	DPP4_MOUSE	Dipeptidyl peptidase 4 OS=Mus musculus OX=10090 GN=Dpp4 PE=1 SV=3
18.0839	19.0394	NaN	18.4975	18.0295	17.374	18.1266	17.9328			4.5	37527	0.932025	-0.674574	-2.08202	2158	Q9CY73	RM44_MOUSE	39S ribosomal protein L44, mitochondrial OS=Mus musculus OX=10090 GN=Mrpl44 PE=1 SV=3
NaN	18.6298	18.2215	18.8218	17.8403	17.9625	17.4959	18.2353	+	SUOX_WT	1.68	80798	1.40175	-0.674178	-2.87887	2846	Q8K4B0	MTA1_MOUSE	Metastasis-associated protein MTA1 OS=Mus musculus OX=10090 GN=Mta1 PE=1 SV=1
19.6665	19.58	19.9127	19.931	19.1079	19.3455	19.0163	18.924	+	SUOX_WT	13.04	49375	2.75233	-0.674119	-5.33801	1027	A2BDX3	MOCS3_MOUSE	Adenylyltransferase and sulfurtransferase MOCS3 OS=Mus musculus OX=10090 GN=Mocs3 PE=1 SV=1
25.4377	25.0708	24.8555	25.0225	24.5342	23.8679	24.8405	24.4523	+	SUOX_WT	17.77	37573	1.43098	-0.67289	-2.83444	452	P13707	GPDA_MOUSE	Glycerol-3-phosphate dehydrogenase [NAD(+)], cytoplasmic OS=Mus musculus OX=10090 GN=Gpd1 PE=1 SV=3
19.8626	19.4239	19.5059	19.5736	18.9181	18.743	18.9764	19.0371	+	SUOX_WT	7.38	25746	2.75513	-0.672872	-5.8739	1013	Q91X52	DCXR_MOUSE	L-xylulose reductase OS=Mus musculus OX=10090 GN=Dcxr PE=1 SV=2
20.2934	20.2953	19.6734	21.0041	19.8959	19.2161	19.8272	19.639			4.39	36943	1.06044	-0.671989	-2.15432	2501	Q99J09	MEP50_MOUSE	Methylosome protein 50 OS=Mus musculus OX=10090 GN=Wdr77 PE=1 SV=1
19.7085	19.1113	19.761	18.4579	18.598	18.2197	19.3263	18.2107			11.52	62385	0.831488	-0.670998	-1.66846	1405	Q9CZX0	ELP3_MOUSE	Elongator complex protein 3 OS=Mus musculus OX=10090 GN=Elp3 PE=1 SV=1
22.1968	22.3666	22.4651	22.5	21.7112	21.9349	21.5982	21.61	+	SUOX_WT	12.83	58265	3.15411	-0.66855	-6.46276	874	Q8CC86	PNCB_MOUSE	Nicotinate phosphoribosyltransferase OS=Mus musculus OX=10090 GN=Naprt PE=1 SV=1
23.9232	24.0247	23.844	24.5475	23.4975	23.4889	23.2703	23.4177	+	SUOX_WT	41.79	22906	1.71087	-0.666255	-3.98767	659	Q9R1P3	PSB2_MOUSE	Proteasome subunit beta type-2 OS=Mus musculus OX=10090 GN=Psmb2 PE=1 SV=1
20.0243	20.2634	20.421	19.5842	19.2766	19.5427	19.4062	NaN	+	SUOX_WT	2.05	65514	1.54398	-0.664738	-3.36106	2190	P70303	PYRG2_MOUSE	CTP synthase 2 OS=Mus musculus OX=10090 GN=Ctps2 PE=1 SV=1
23.1312	23.1805	23.3172	23.3328	22.6361	22.6401	22.677	22.3531	+	SUOX_WT	9.83	244547	3.22158	-0.663865	-7.3641	93	Q6P4T2	U520_MOUSE	U5 small nuclear ribonucleoprotein 200 kDa helicase OS=Mus musculus OX=10090 GN=Snrnp200 PE=1 SV=1
24.6188	25.591	24.9975	24.2531	24.173	23.9951	24.4938	24.1447			51.19	9584	1.00667	-0.663431	-2.1796	427	P99025	GFRP_MOUSE	GTP cyclohydrolase 1 feedback regulatory protein OS=Mus musculus OX=10090 GN=Gchfr PE=1 SV=3
25.0413	25.4721	25.1307	25.2474	24.6121	24.4817	24.6431	24.5056	+	SUOX_WT	26.36	27057	2.56641	-0.662223	-6.54351	537	P97372	PSME2_MOUSE	Proteasome activator complex subunit 2 OS=Mus musculus OX=10090 GN=Psme2 PE=1 SV=4
21.6408	21.2015	21.4972	21.5881	20.7203	21.0264	20.4907	21.0434	+	SUOX_WT	11.46	53442	2.08058	-0.661695	-4.0129	1760	Q99LD4	CSN1_MOUSE	COP9 signalosome complex subunit 1 OS=Mus musculus OX=10090 GN=Gps1 PE=1 SV=1
22.3247	22.7062	21.6058	21.6177	21.3716	20.6784	21.6036	21.9567			17.93	20791	0.868679	-0.661037	-1.72491	1374	Q9JK38	GNA1_MOUSE	Glucosamine 6-phosphate N-acetyltransferase OS=Mus musculus OX=10090 GN=Gnpnat1 PE=1 SV=1
22.5906	22.8173	22.9584	23.1309	22.2324	22.5403	22.0425	22.0462	+	SUOX_WT	19.38	78169	2.16138	-0.65894	-4.02899	756	Q60865	CAPR1_MOUSE	Caprin-1 OS=Mus musculus OX=10090 GN=Caprin1 PE=1 SV=2
27.2755	25.4386	26.56	25.2167	25.0534	25.445	25.1776	26.1795			23.81	186484	0.542722	-0.65883	-1.20758	20	P01027	CO3_MOUSE	Complement C3 OS=Mus musculus OX=10090 GN=C3 PE=1 SV=3
25.2671	24.6582	24.8814	24.8873	24.2277	24.1498	24.2475	24.4378	+	SUOX_WT	34.42	58558	2.11129	-0.657755	-4.68674	136	Q8BW75	AOFB_MOUSE	Amine oxidase [flavin-containing] B OS=Mus musculus OX=10090 GN=Maob PE=1 SV=4
22.9352	23.0934	23.3381	23.1514	22.5144	22.6495	22.5677	22.1596	+	SUOX_WT	12.1	55326	2.45544	-0.656715	-4.81594	1450	Q6P6M7	SPCS_MOUSE	O-phosphoseryl-tRNA(Sec) selenium transferase OS=Mus musculus OX=10090 GN=Sepsecs PE=1 SV=2
NaN	16.9269	16.8138	16.7061	NaN	16.3555	15.8519	16.273	+	SUOX_WT	2.51	95585	1.42601	-0.655466	-3.89088	3267	Q8C079	STRP1_MOUSE	Striatin-interacting protein 1 OS=Mus musculus OX=10090 GN=Strip1 PE=1 SV=2
22.9604	23.1111	23.7519	24.1194	22.74	23.8455	22.0593	22.6763			15.16	28049	0.680092	-0.65544	-1.42307	1671	Q9DD20	MET7B_MOUSE	Methyltransferase-like protein 7B OS=Mus musculus OX=10090 GN=Mettl7b PE=1 SV=2
23.9317	24.1272	24.6427	24.2489	23.5409	24.0899	23.4418	23.2585	+	SUOX_WT	26.88	269821	1.49532	-0.65484	-2.80514	5	P26039	TLN1_MOUSE	Talin-1 OS=Mus musculus OX=10090 GN=Tln1 PE=1 SV=2
25.7804	25.6042	25.7852	25.6927	24.9763	25.2303	24.8449	25.2042	+	SUOX_WT	28.76	49960	2.59272	-0.651704	-6.3868	316	O09173	HGD_MOUSE	Homogentisate 1,2-dioxygenase OS=Mus musculus OX=10090 GN=Hgd PE=1 SV=2
20.787	19.2189	22.1347	19.5329	19.6514	20.5362	20.3459	18.5373			3.82	222708	0.343705	-0.65069	-0.809331	4	P13542	MYH8_MOUSE	Myosin-8 OS=Mus musculus OX=10090 GN=Myh8 PE=2 SV=2
23.8974	23.9496	24.3088	24.2261	23.486	23.7088	23.4638	23.1238	+	SUOX_WT	39.81	47437	2.18119	-0.649877	-4.12512	205	Q8BG32	PSD11_MOUSE	26S proteasome non-ATPase regulatory subunit 11 OS=Mus musculus OX=10090 GN=Psmd11 PE=1 SV=3
17.6151	15.928	NaN	19.3308	17.0359	17.9829	15.94	16.9445			3.87	32681	0.229069	-0.648811	-0.607862	946	P58771	TPM1_MOUSE	Tropomyosin alpha-1 chain OS=Mus musculus OX=10090 GN=Tpm1 PE=1 SV=1
22.3781	22.2461	22.6716	22.703	21.8473	22.1911	21.6959	21.68	+	SUOX_WT	10.5	58279	2.12643	-0.64617	-3.96359	1193	Q9DC61	MPPA_MOUSE	Mitochondrial-processing peptidase subunit alpha OS=Mus musculus OX=10090 GN=Pmpca PE=1 SV=1
20.2509	20.2451	20.5368	20.7833	20.1608	19.5775	20.5933	18.9038			11.84	26201	0.751389	-0.645152	-1.66025	1749	Q62348	TSN_MOUSE	Translin OS=Mus musculus OX=10090 GN=Tsn PE=1 SV=1
24.7765	24.0231	23.8658	24.4188	23.7463	23.0341	23.931	23.8011			22.69	35440	1.17609	-0.642935	-2.2366	279	Q99L13	3HIDH_MOUSE	3-hydroxyisobutyrate dehydrogenase, mitochondrial OS=Mus musculus OX=10090 GN=Hibadh PE=1 SV=1
23.9289	23.8561	24.114	23.6154	23.2024	23.272	23.356	23.1189	+	SUOX_WT	15.96	40704	2.40873	-0.641275	-5.58416	1066	O35226	PSMD4_MOUSE	26S proteasome non-ATPase regulatory subunit 4 OS=Mus musculus OX=10090 GN=Psmd4 PE=1 SV=1
23.6241	23.4619	23.6475	23.5341	22.91	22.9757	22.9227	22.9002	+	SUOX_WT	30.82	46601	3.75176	-0.639748	-13.9439	484	Q8VCA8	SCRN2_MOUSE	Secernin-2 OS=Mus musculus OX=10090 GN=Scrn2 PE=1 SV=1
21.0123	20.5798	21.3094	21.2932	20.3062	20.9837	19.9696	20.3774			5.98	105104	1.23328	-0.63946	-2.35619	1197	D3YXK2	SAFB1_MOUSE	Scaffold attachment factor B1 OS=Mus musculus OX=10090 GN=Safb PE=1 SV=2
21.8696	21.5579	21.7005	21.3365	20.9262	20.8377	21.0823	21.0637	+	SUOX_WT	22.65	30270	2.26787	-0.638645	-5.02888	997	Q9DCQ2	ASPD_MOUSE	Putative L-aspartate dehydrogenase OS=Mus musculus OX=10090 GN=Aspdh PE=1 SV=1
19.7641	19.5536	19.7213	19.6597	19.1087	18.9041	19.2871	18.8444	+	SUOX_WT	5.86	103002	2.40501	-0.638628	-5.7608	953	Q8VDP4	CCAR2_MOUSE	Cell cycle and apoptosis regulator protein 2 OS=Mus musculus OX=10090 GN=Ccar2 PE=1 SV=2
16.6182	16.6058	17.3075	15.5191	15.7163	16.0084	16.2122	15.5623			0.91	199155	0.732324	-0.637851	-1.60585	2785	Q6WKZ8	UBR2_MOUSE	E3 ubiquitin-protein ligase UBR2 OS=Mus musculus OX=10090 GN=Ubr2 PE=1 SV=2
19.6765	20.2411	19.7489	19.9361	19.269	19.2411	19.1845	19.3601	+	SUOX_WT	3.56	117636	1.9378	-0.636988	-4.8552	1489	Q9CZU3	MTREX_MOUSE	Exosome RNA helicase MTR4 OS=Mus musculus OX=10090 GN=Mtrex PE=1 SV=1
22.3501	22.6158	22.9231	21.8282	21.6437	22.0255	21.8111	21.6892			4.9	102357	1.18825	-0.636952	-2.57599	1137	Q8BFY9	TNPO1_MOUSE	Transportin-1 OS=Mus musculus OX=10090 GN=Tnpo1 PE=1 SV=2
17.4577	17.2981	NaN	17.5689	NaN	16.9894	17.0851	16.3413			1.71	104151	0.998327	-0.636322	-2.58176	2727	P43247	MSH2_MOUSE	DNA mismatch repair protein Msh2 OS=Mus musculus OX=10090 GN=Msh2 PE=1 SV=1
20.4607	20.5836	20.357	20.7117	20.0524	19.6485	20.1954	19.6868	+	SUOX_WT	7.72	28212	1.97047	-0.632493	-4.07053	1361	P68510	1433F_MOUSE	14-3-3 protein eta OS=Mus musculus OX=10090 GN=Ywhah PE=1 SV=2
22.3904	22.7561	22.9523	22.4829	21.9914	22.264	22.0454	21.7528	+	SUOX_WT	3.52	277532	2.02112	-0.63204	-3.81114	565	Q8R4U0	STAB2_MOUSE	Stabilin-2 OS=Mus musculus OX=10090 GN=Stab2 PE=1 SV=1
22.496	22.701	22.659	22.3647	21.8241	22.0588	21.7601	22.0511	+	SUOX_WT	9.01	52387	2.93359	-0.631673	-5.78683	1063	Q9Z0R9	FADS2_MOUSE	Acyl-CoA 6-desaturase OS=Mus musculus OX=10090 GN=Fads2 PE=1 SV=1
20.9093	21.1205	20.805	19.3637	19.4384	19.9541	19.4154	20.8651			2.65	55858	0.559679	-0.631363	-1.20254	1141	Q6XVG2	CP254_MOUSE	Cytochrome P450 2C54 OS=Mus musculus OX=10090 GN=Cyp2c54 PE=1 SV=1
21.8991	22.063	21.8958	21.7625	21.2881	21.1408	21.4085	21.2595	+	SUOX_WT	10.92	46053	3.55783	-0.63086	-7.64938	702	Q8R0F9	S14L4_MOUSE	SEC14-like protein 4 OS=Mus musculus OX=10090 GN=Sec14l4 PE=1 SV=1
22.4973	21.4104	22.698	22.9124	21.9021	22.0815	21.9133	21.0992			11.5	22407	0.760057	-0.630484	-1.57549	1464	P61087	UBE2K_MOUSE	Ubiquitin-conjugating enzyme E2 K OS=Mus musculus OX=10090 GN=Ube2k PE=1 SV=3
20.1288	20.2563	20.323	19.228	19.0665	19.5123	19.0949	19.7409			18.85	21308	1.04033	-0.630376	-2.07627	2039	P84096	RHOG_MOUSE	Rho-related GTP-binding protein RhoG OS=Mus musculus OX=10090 GN=Rhog PE=1 SV=1
24.3308	24.3796	24.4871	24.4108	23.7929	23.8392	23.8207	23.6425	+	SUOX_WT	33.83	57477	4.28907	-0.628219	-11.3162	150	P80314	TCPB_MOUSE	T-complex protein 1 subunit beta OS=Mus musculus OX=10090 GN=Cct2 PE=1 SV=4
18.7832	17.8628	17.5585	18.5356	17.5041	17.2006	17.2073	18.3154			1.16	197241	0.804937	-0.628157	-1.62001	1795	Q6PFD9	NUP98_MOUSE	Nuclear pore complex protein Nup98-Nup96 OS=Mus musculus OX=10090 GN=Nup98 PE=1 SV=2
18.6563	19.0567	18.3026	17.8948	17.6969	17.489	17.8041	18.4112			2.55	60212	1.00971	-0.627297	-1.97673	2719	Q04207	TF65_MOUSE	Transcription factor p65 OS=Mus musculus OX=10090 GN=Rela PE=1 SV=1
26.034	25.8602	25.8565	25.8578	25.3745	24.9927	25.6177	25.1226	+	SUOX_WT	52.92	33974	1.80016	-0.625255	-4.30218	304	P52840	ST1A1_MOUSE	Sulfotransferase 1A1 OS=Mus musculus OX=10090 GN=Sult1a1 PE=1 SV=1
22.9621	23.0968	23.3085	23.31	22.6181	22.7024	22.6416	22.2155	+	SUOX_WT	12.04	106599	2.30159	-0.624965	-4.4625	346	Q9EQH2	ERAP1_MOUSE	Endoplasmic reticulum aminopeptidase 1 OS=Mus musculus OX=10090 GN=Erap1 PE=1 SV=2
24.3005	24.2228	23.9801	24.3482	23.3881	23.8202	22.8922	24.2528			18.09	57492	0.925381	-0.624592	-2.06278	212	Q64464	CP3AD_MOUSE	Cytochrome P450 3A13 OS=Mus musculus OX=10090 GN=Cyp3a13 PE=1 SV=1
26.4838	26.5263	25.7882	25.3743	25.5382	24.3659	26.2828	25.4875			17.6	84788	0.602838	-0.624588	-1.28981	185	P07901	HS90A_MOUSE	Heat shock protein HSP 90-alpha OS=Mus musculus OX=10090 GN=Hsp90aa1 PE=1 SV=4
17.6125	17.7992	17.8162	17.6297	NaN	16.947	17.6053	16.7201			4.6	46524	0.859682	-0.623623	-2.30206	3334	Q8R570	SNP47_MOUSE	Synaptosomal-associated protein 47 OS=Mus musculus OX=10090 GN=Snap47 PE=1 SV=1
25.1418	21.045	22.4508	23.9093	22.615	21.6512	22.6367	23.1502			10.63	40692	0.262428	-0.623453	-0.662192	1233	P70697	DCUP_MOUSE	Uroporphyrinogen decarboxylase OS=Mus musculus OX=10090 GN=Urod PE=1 SV=2
21.3102	20.8123	21.4181	20.8403	20.2322	20.8794	20.0274	20.7518			25.48	35236	1.26246	-0.622526	-2.41886	1224	O35309	NMI_MOUSE	N-myc-interactor OS=Mus musculus OX=10090 GN=Nmi PE=1 SV=1
20.1247	20.0003	20.0007	20.7502	19.3684	20.2442	18.512	20.2643			17.56	22960	0.616037	-0.62173	-1.36757	1947	Q61160	FADD_MOUSE	FAS-associated death domain protein OS=Mus musculus OX=10090 GN=Fadd PE=1 SV=1
20.5054	19.8199	20.3372	20.1374	19.5727	19.5418	19.6901	19.5094	+	SUOX_WT	1.79	107795	1.68537	-0.621477	-4.07508	1030	Q91XL9	OSBL1_MOUSE	Oxysterol-binding protein-related protein 1 OS=Mus musculus OX=10090 GN=Osbpl1a PE=1 SV=2
20.9079	21.1805	20.0482	20.5873	20.3842	18.8571	21.0376	19.9665			6.44	48043	0.536919	-0.619615	-1.19488	2197	Q9CQC6	BZW1_MOUSE	Basic leucine zipper and W2 domain-containing protein 1 OS=Mus musculus OX=10090 GN=Bzw1 PE=1 SV=1
22.0025	21.3825	21.8409	21.3883	20.87	21.1482	20.8307	21.2892	+	SUOX_WT	11.74	23922	1.66589	-0.619022	-3.2067	1553	Q9EPQ7	STAR5_MOUSE	StAR-related lipid transfer protein 5 OS=Mus musculus OX=10090 GN=Stard5 PE=1 SV=2
21.4744	21.4559	21.5812	21.5105	20.8599	21.0074	20.8079	20.8718	+	SUOX_WT	8.01	117372	4.27056	-0.618765	-12.1972	1021	Q8K411	PREP_MOUSE	Presequence protease, mitochondrial OS=Mus musculus OX=10090 GN=Pitrm1 PE=1 SV=1
19.688	18.9047	18.9736	18.8036	18.6357	17.6779	19.26	18.3226			6.67	30308	0.768612	-0.618448	-1.60208	2596	Q9R078	AAKB1_MOUSE	5'-AMP-activated protein kinase subunit beta-1 OS=Mus musculus OX=10090 GN=Prkab1 PE=1 SV=2
23.4791	23.1243	23.559	23.0672	22.5726	22.8512	22.5806	22.7517	+	SUOX_WT	12.63	126853	2.07382	-0.618406	-4.37705	287	Q3U1J4	DDB1_MOUSE	DNA damage-binding protein 1 OS=Mus musculus OX=10090 GN=Ddb1 PE=1 SV=2
18.6357	18.7681	19.6102	19.5488	18.3568	19.6561	17.7138	18.3642			2.21	83282	0.594427	-0.618024	-1.28578	752	Q8BUV3	GEPH_MOUSE	Gephyrin OS=Mus musculus OX=10090 GN=Gphn PE=1 SV=2
23.8951	23.7448	23.3209	23.0949	22.9713	22.1734	23.4561	22.9847			22.22	20021	0.95374	-0.617575	-1.90533	1104	Q99LX0	PARK7_MOUSE	Parkinson disease protein 7 homolog OS=Mus musculus OX=10090 GN=Park7 PE=1 SV=1
21.8436	21.3869	21.5597	21.6545	21.0948	20.73	21.3048	20.8491	+	SUOX_WT	9.19	70403	2.00989	-0.616518	-3.85898	669	Q64213	SF01_MOUSE	Splicing factor 1 OS=Mus musculus OX=10090 GN=Sf1 PE=1 SV=6
18.0591	18.8144	18.3412	18.9948	17.8842	18.36	17.3459	18.1552			8.96	24454	1.03802	-0.616023	-2.00655	1893	Q9CQM2	ERD22_MOUSE	ER lumen protein-retaining receptor 2 OS=Mus musculus OX=10090 GN=Kdelr2 PE=1 SV=1
26.7608	26.7132	26.5567	26.6995	26.181	25.7561	26.3911	25.9406	+	SUOX_WT	33.23	34239	1.77736	-0.615382	-4.23111	491	P38060	HMGCL_MOUSE	Hydroxymethylglutaryl-CoA lyase, mitochondrial OS=Mus musculus OX=10090 GN=Hmgcl PE=1 SV=2
18.9548	17.9315	18.9298	19.0487	18.083	18.4579	17.9068	17.9563			3.61	47779	1.01183	-0.615192	-2.11513	1394	Q8BK72	RT27_MOUSE	28S ribosomal protein S27, mitochondrial OS=Mus musculus OX=10090 GN=Mrps27 PE=1 SV=2
24.4399	23.8447	24.6411	25.0427	24.3459	23.6059	24.8987	22.6615			30.15	59652	0.499918	-0.614114	-1.12721	391	P80313	TCPH_MOUSE	T-complex protein 1 subunit eta OS=Mus musculus OX=10090 GN=Cct7 PE=1 SV=1
24.3044	22.8181	23.3686	24.4347	23.7124	22.1136	24.4748	22.1693			20.83	50214	0.377202	-0.613934	-0.876201	769	P60122	RUVB1_MOUSE	RuvB-like 1 OS=Mus musculus OX=10090 GN=Ruvbl1 PE=1 SV=1
19.6911	19.952	19.2937	19.8149	19.0427	18.9114	18.8403	19.5026	+	SUOX_WT	3.38	53436	1.61018	-0.613645	-2.98531	2747	Q8CHK3	MBOA7_MOUSE	Lysophospholipid acyltransferase 7 OS=Mus musculus OX=10090 GN=Mboat7 PE=1 SV=1
20.5026	20.9896	20.6422	20.301	19.9186	19.9701	19.9553	20.1419	+	SUOX_WT	12.5	11986	1.72356	-0.612377	-3.99598	3336	P61458	PHS_MOUSE	Pterin-4-alpha-carbinolamine dehydratase OS=Mus musculus OX=10090 GN=Pcbd1 PE=1 SV=2
16.1049	15.9208	NaN	13.811	14.1855	15.1942	14.8854	14.4059			4.34	50101	0.302063	-0.611131	-0.793195	2770	Q62219	TGFI1_MOUSE	Transforming growth factor beta-1-induced transcript 1 protein OS=Mus musculus OX=10090 GN=Tgfb1i1 PE=1 SV=2
22.9079	22.5826	23.2484	23.1339	22.2745	22.8624	22.0282	22.2633	+	SUOX_WT	20.6	47874	1.40613	-0.611093	-2.65162	564	Q9DBL1	ACDSB_MOUSE	Short/branched chain specific acyl-CoA dehydrogenase, mitochondrial OS=Mus musculus OX=10090 GN=Acadsb PE=1 SV=1
19.7986	20.3542	20.241	19.0837	18.9789	19.49	18.9954	19.5776			6.43	60484	0.894674	-0.608923	-1.85128	1730	O70311	NMT2_MOUSE	Glycylpeptide N-tetradecanoyltransferase 2 OS=Mus musculus OX=10090 GN=Nmt2 PE=1 SV=1
21.4213	21.3822	21.7641	20.9063	20.5971	20.9945	20.6588	20.788	+	SUOX_WT	8.14	33561	1.49291	-0.608862	-3.09091	2223	Q8K4F5	ABHDB_MOUSE	Protein ABHD11 OS=Mus musculus OX=10090 GN=Abhd11 PE=1 SV=1
16.571	17.6102	16.7597	15.9137	15.9466	15.9035	NaN	16.4675			1.79	148238	0.717246	-0.607816	-1.54367	1751	F6SEU4	SYGP1_MOUSE	Ras/Rap GTPase-activating protein SynGAP OS=Mus musculus OX=10090 GN=Syngap1 PE=1 SV=2
19.7472	19.4923	19.4713	19.8176	19.1487	18.7802	19.2672	18.9049	+	SUOX_WT	4.07	43474	2.23256	-0.60684	-4.27889	1702	P31938	MP2K1_MOUSE	Dual specificity mitogen-activated protein kinase kinase 1 OS=Mus musculus OX=10090 GN=Map2k1 PE=1 SV=2
NaN	18.8769	19.0595	19.7839	18.8903	18.9143	NaN	18.0979			3.1	51848	0.718492	-0.60596	-1.57162	1565	Q7TNG8	LDHD_MOUSE	Probable D-lactate dehydrogenase, mitochondrial OS=Mus musculus OX=10090 GN=Ldhd PE=1 SV=1
18.2248	18.6127	18.6098	17.9992	NaN	17.7762	17.9067	17.5851	+	SUOX_WT	2.36	63870	1.67608	-0.605638	-3.4062	3226	Q61712	DNJC1_MOUSE	DnaJ homolog subfamily C member 1 OS=Mus musculus OX=10090 GN=Dnajc1 PE=1 SV=1
19.9159	19.8574	19.6942	20.0822	19.3236	19.1925	19.2512	19.3632	+	SUOX_WT	7.92	63590	2.72707	-0.604804	-6.82358	1385	Q505F5	LRC47_MOUSE	Leucine-rich repeat-containing protein 47 OS=Mus musculus OX=10090 GN=Lrrc47 PE=1 SV=1
22.1441	23.011	23.0847	23.4147	22.4263	22.88	22.1731	21.7563			11.98	87143	0.84167	-0.604697	-1.68484	760	Q99KC8	VMA5A_MOUSE	von Willebrand factor A domain-containing protein 5A OS=Mus musculus OX=10090 GN=Vwa5a PE=1 SV=2
19.3494	19.4533	19.3806	19.603	18.9599	18.7353	19.0539	18.6192	+	SUOX_WT	21.43	17356	2.41585	-0.604527	-5.26638	1772	Q9WU28	PFD5_MOUSE	Prefoldin subunit 5 OS=Mus musculus OX=10090 GN=Pfdn5 PE=1 SV=1
20.4968	20.2979	20.011	20.3088	19.7531	19.2755	19.8945	19.7786	+	SUOX_WT	7.87	34229	1.85809	-0.603185	-3.55645	1949	Q8K4H1	KFA_MOUSE	Kynurenine formamidase OS=Mus musculus OX=10090 GN=Afmid PE=1 SV=1
18.8664	17.9597	18.2797	18.5762	17.9338	17.4613	18.1339	17.7415			3.61	43736	1.29689	-0.602839	-2.49314	1987	Q08288	LYAR_MOUSE	Cell growth-regulating nucleolar protein OS=Mus musculus OX=10090 GN=Lyar PE=1 SV=2
21.768	21.7383	21.7754	22.0989	21.2937	21.3142	21.1945	21.1707	+	SUOX_WT	11.65	11842	2.55619	-0.601882	-6.53381	2739	P35174	CYT2_MOUSE	Stefin-2 OS=Mus musculus OX=10090 GN=Stfa2 PE=3 SV=2
23.0701	22.3674	23.5181	22.9261	22.0822	23.2307	21.6493	22.5191			25.91	60336	0.69611	-0.600103	-1.45518	380	A2AJL3	FGGY_MOUSE	FGGY carbohydrate kinase domain-containing protein OS=Mus musculus OX=10090 GN=Fggy PE=1 SV=1
22.0505	21.7353	22.3102	22.1322	21.4951	21.6467	21.5536	21.1325	+	SUOX_WT	19.44	55972	1.96424	-0.6001	-3.64442	979	Q8BJY1	PSMD5_MOUSE	26S proteasome non-ATPase regulatory subunit 5 OS=Mus musculus OX=10090 GN=Psmd5 PE=1 SV=4
20.8746	20.9543	20.4262	20.3272	20.0518	19.5539	20.2936	20.2908	+	SUOX_WT	6.66	97680	1.357	-0.598013	-2.54864	527	Q9QXK3	COPG2_MOUSE	Coatomer subunit gamma-2 OS=Mus musculus OX=10090 GN=Copg2 PE=1 SV=1
23.2493	22.5832	23.7742	22.9788	22.4158	23.1126	22.3807	22.2868			8.59	83356	0.961652	-0.597375	-1.903	976	Q9D0R2	SYTC_MOUSE	Threonine--tRNA ligase 1, cytoplasmic OS=Mus musculus OX=10090 GN=Tars1 PE=1 SV=2
18.9566	19.225	18.8676	17.9424	18.0721	17.7172	18.5241	18.289			4.67	28600	0.892853	-0.597313	-1.82386	2622	Q8BGB7	ENOPH_MOUSE	Enolase-phosphatase E1 OS=Mus musculus OX=10090 GN=Enoph1 PE=1 SV=1
22.4465	21.4794	21.7463	21.7576	21.2527	20.9064	21.4169	21.469			6.51	24942	1.24034	-0.5962	-2.45865	2982	P67871	CSK2B_MOUSE	Casein kinase II subunit beta OS=Mus musculus OX=10090 GN=Csnk2b PE=1 SV=1
18.4681	17.6313	17.6941	19.3316	NaN	17.4433	18.0728	17.5411			13.1	18236	0.607503	-0.595552	-1.34177	3051	Q8BHA3	DTD2_MOUSE	D-aminoacyl-tRNA deacylase 2 OS=Mus musculus OX=10090 GN=Dtd2 PE=1 SV=1
19.3878	19.3482	19.8682	19.6228	18.9953	19.2554	19.024	18.5711	+	SUOX_WT	6.04	54045	1.70948	-0.5953	-3.19243	923	Q8VE88	F1142_MOUSE	Protein FAM114A2 OS=Mus musculus OX=10090 GN=Fam114a2 PE=1 SV=2
22.7199	22.8985	22.801	22.6803	22.1421	22.2192	22.1214	22.2414	+	SUOX_WT	25.42	27586	3.83969	-0.59389	-10.5374	1038	O55060	TPMT_MOUSE	Thiopurine S-methyltransferase OS=Mus musculus OX=10090 GN=Tpmt PE=1 SV=1
25.3385	24.9971	25.2559	25.1677	24.5888	24.5918	24.6314	24.5729	+	SUOX_WT	26.35	58861	2.48093	-0.59359	-8.0075	335	Q9DBF1	AL7A1_MOUSE	Alpha-aminoadipic semialdehyde dehydrogenase OS=Mus musculus OX=10090 GN=Aldh7a1 PE=1 SV=4
21.0069	20.235	NaN	17.5107	18.6774	18.1367	20.0478	19.1081			10.71	14865	0.19153	-0.591681	-0.521406	1556	P62830	RL23_MOUSE	60S ribosomal protein L23 OS=Mus musculus OX=10090 GN=Rpl23 PE=1 SV=1
21.3263	20.5761	21.021	20.69	20.1684	20.3512	20.1379	20.5974	+	SUOX_WT	6.67	85966	1.49888	-0.589628	-2.95026	1042	O55106	STRN_MOUSE	Striatin OS=Mus musculus OX=10090 GN=Strn PE=1 SV=2
24.9384	20.6352	20.6961	21.2473	21.1144	19.1206	21.6984	23.2329			6.46	47064	0.170224	-0.58763	-0.440201	1149	Q03734	SPA3M_MOUSE	Serine protease inhibitor A3M OS=Mus musculus OX=10090 GN=Serpina3m PE=1 SV=2
26.3669	26.346	26.3335	26.4108	25.7789	25.7837	25.7467	25.8002	+	SUOX_WT	32.41	45250	6.21081	-0.58696	-28.9001	508	Q99PG0	AAAD_MOUSE	Arylacetamide deacetylase OS=Mus musculus OX=10090 GN=Aadac PE=1 SV=3
17.6516	16.7087	16.9127	17.9641	16.8884	16.5119	16.7684	NaN			5.99	43881	0.845042	-0.586375	-1.84514	2474	Q61733	RT31_MOUSE	28S ribosomal protein S31, mitochondrial OS=Mus musculus OX=10090 GN=Mrps31 PE=1 SV=1
26.9279	26.8105	26.7169	26.6859	26.2695	25.8999	26.4958	26.1308	+	SUOX_WT	44.63	46176	1.92244	-0.586319	-4.30373	145	P35505	FAAA_MOUSE	Fumarylacetoacetase OS=Mus musculus OX=10090 GN=Fah PE=1 SV=2
16.1862	16.1128	16.136	14.5375	14.8743	14.9176	15.2859	15.5535			10.14	15945	0.603682	-0.585315	-1.35114	2202	Q99N92	RM27_MOUSE	39S ribosomal protein L27, mitochondrial OS=Mus musculus OX=10090 GN=Mrpl27 PE=1 SV=1
21.1502	21.3412	20.8411	21.0902	20.6096	20.1325	20.7655	20.5757	+	SUOX_WT	14.51	55663	1.80613	-0.584833	-3.42824	1360	Q8C165	P20D1_MOUSE	N-fatty-acyl-amino acid synthase/hydrolase PM20D1 OS=Mus musculus OX=10090 GN=Pm20d1 PE=1 SV=1
20.6692	20.7453	20.7735	20.8689	20.1976	20.2661	20.1426	20.1122	+	SUOX_WT	4.46	43185	4.35579	-0.584592	-10.9603	2429	Q9DBC7	KAP0_MOUSE	cAMP-dependent protein kinase type I-alpha regulatory subunit OS=Mus musculus OX=10090 GN=Prkar1a PE=1 SV=3
22.6213	22.8376	23.1195	22.4167	22.1271	22.3272	22.2989	21.9117	+	SUOX_WT	14.46	55027	1.66267	-0.582557	-3.26667	1453	Q7TMR0	PCP_MOUSE	Lysosomal Pro-X carboxypeptidase OS=Mus musculus OX=10090 GN=Prcp PE=1 SV=2
19.5518	19.3047	19.5534	18.9524	18.7338	18.609	19.024	18.667	+	SUOX_WT	2.7	108343	1.7541	-0.582154	-3.43982	1118	P35123	UBP4_MOUSE	Ubiquitin carboxyl-terminal hydrolase 4 OS=Mus musculus OX=10090 GN=Usp4 PE=1 SV=3
20.8311	20.8551	20.7165	20.4069	20.0786	19.9458	20.2236	20.2393	+	SUOX_WT	5.56	56347	2.31746	-0.580573	-4.68351	2255	Q6PD03	2A5A_MOUSE	Serine/threonine-protein phosphatase 2A 56 kDa regulatory subunit alpha isoform OS=Mus musculus OX=10090 GN=Ppp2r5a PE=1 SV=1
17.2376	16.6267	17.9573	18.1297	16.7155	17.7164	NaN	16.2973			2.9	71722	0.462679	-0.578122	-1.06087	2212	P54103	DNJC2_MOUSE	DnaJ homolog subfamily C member 2 OS=Mus musculus OX=10090 GN=Dnajc2 PE=1 SV=2
18.7022	19.1315	19.4312	19.2201	18.4174	19.2254	18.0571	18.473			2.44	98001	0.992287	-0.578058	-1.99851	1843	Q8BVG4	DPP9_MOUSE	Dipeptidyl peptidase 9 OS=Mus musculus OX=10090 GN=Dpp9 PE=1 SV=2
21.3722	21.4999	21.9325	21.5504	20.9417	21.4499	20.8332	20.8198	+	SUOX_WT	16.31	48543	1.60626	-0.577586	-3.01652	612	P35585	AP1M1_MOUSE	AP-1 complex subunit mu-1 OS=Mus musculus OX=10090 GN=Ap1m1 PE=1 SV=3
20.139	20.5137	19.6738	20.2149	19.5887	19.1995	19.5304	19.9129	+	SUOX_WT	5.14	68462	1.3466	-0.577484	-2.54334	1557	Q03311	CHLE_MOUSE	Cholinesterase OS=Mus musculus OX=10090 GN=Bche PE=1 SV=2
21.2038	21.4433	21.2159	21.2993	20.7159	20.6878	20.6851	20.7647	+	SUOX_WT	9.87	35796	3.05254	-0.577188	-9.92267	1427	Q9CPX6	ATG3_MOUSE	Ubiquitin-like-conjugating enzyme ATG3 OS=Mus musculus OX=10090 GN=Atg3 PE=1 SV=1
19.7751	20.3408	20.2579	19.8814	19.459	19.659	19.4898	19.3431	+	SUOX_WT	4.22	141676	1.75322	-0.576063	-3.75708	464	O08788	DCTN1_MOUSE	Dynactin subunit 1 OS=Mus musculus OX=10090 GN=Dctn1 PE=1 SV=3
23.7494	23.2759	23.7103	24.4835	22.9976	24.0722	22.0625	23.7846			24.77	49185	0.49769	-0.575541	-1.11695	528	P62192	PRS4_MOUSE	26S proteasome regulatory subunit 4 OS=Mus musculus OX=10090 GN=Psmc1 PE=1 SV=1
21.2868	21.9448	21.3832	21.5956	21.1934	20.5964	21.5038	20.6157			9.36	51813	1.08645	-0.575288	-2.15557	812	Q9WVJ3	CBPQ_MOUSE	Carboxypeptidase Q OS=Mus musculus OX=10090 GN=Cpq PE=1 SV=1
27.5512	27.3194	27.2194	27.1437	26.7041	26.5092	26.7974	26.9255	+	SUOX_WT	39.48	77951	2.43763	-0.574409	-4.61103	38	P41216	ACSL1_MOUSE	Long-chain-fatty-acid--CoA ligase 1 OS=Mus musculus OX=10090 GN=Acsl1 PE=1 SV=2
23.5229	23.4119	23.197	23.138	22.6707	22.5752	22.6742	23.0602	+	SUOX_WT	9.42	36090	2.15814	-0.572378	-4.07624	1215	Q9CY27	TECR_MOUSE	Very-long-chain enoyl-CoA reductase OS=Mus musculus OX=10090 GN=Tecr PE=1 SV=1
20.8834	20.507	20.1362	20.2071	19.917	19.2063	20.2348	20.087			3.2	42741	1.02374	-0.57216	-2.01232	2753	Q6TCG2	PAQR9_MOUSE	Membrane progesterone receptor epsilon OS=Mus musculus OX=10090 GN=Paqr9 PE=1 SV=2
19.3246	19.8461	19.6356	19.5758	18.8891	19.3698	18.5858	19.2496	+	SUOX_WT	3.29	53238	1.38777	-0.57195	-2.75051	2604	Q9D8T2	GSDMD_MOUSE	Gasdermin-D OS=Mus musculus OX=10090 GN=Gsdmd PE=1 SV=1
22.7218	22.1972	22.1392	21.978	21.7649	21.0888	22.1905	21.7048			8.79	44699	1.04221	-0.571808	-2.05513	1170	Q924Y0	BODG_MOUSE	Gamma-butyrobetaine dioxygenase OS=Mus musculus OX=10090 GN=Bbox1 PE=1 SV=1
21.1495	21.0169	21.0542	21.1858	20.3695	20.8163	20.0024	20.9334			11.62	87022	1.13454	-0.571203	-2.62623	540	P52479	UBP10_MOUSE	Ubiquitin carboxyl-terminal hydrolase 10 OS=Mus musculus OX=10090 GN=Usp10 PE=1 SV=3
20.5836	20.3011	21.1647	20.1879	19.718	20.6613	19.5241	20.0654			5.82	54358	0.857335	-0.567127	-1.71058	1140	P32921	SYWC_MOUSE	Tryptophan--tRNA ligase, cytoplasmic OS=Mus musculus OX=10090 GN=Wars1 PE=1 SV=2
25.4564	25.2246	25.1966	25.2401	24.6958	24.5859	24.716	24.8539	+	SUOX_WT	22.89	63660	3.35337	-0.56651	-6.97825	183	Q9QXE0	HACL1_MOUSE	2-hydroxyacyl-CoA lyase 1 OS=Mus musculus OX=10090 GN=Hacl1 PE=1 SV=2
24.1915	24.3589	24.5919	24.5568	23.8599	24.168	23.7452	23.663	+	SUOX_WT	17.15	59555	2.07926	-0.565743	-3.91199	203	P42932	TCPQ_MOUSE	T-complex protein 1 subunit theta OS=Mus musculus OX=10090 GN=Cct8 PE=1 SV=3
20.1905	20.1904	20.4549	20.3894	19.607	20.1913	19.2851	19.8804			2.67	56147	1.2603	-0.565315	-2.75896	2150	Q91V01	MBOA5_MOUSE	Lysophospholipid acyltransferase 5 OS=Mus musculus OX=10090 GN=Lpcat3 PE=1 SV=1
22.2292	22.0378	22.3406	22.1518	21.5998	21.7454	21.606	21.5493	+	SUOX_WT	15.4	43346	3.21883	-0.564723	-7.39184	1183	P49442	INPP_MOUSE	Inositol polyphosphate 1-phosphatase OS=Mus musculus OX=10090 GN=Inpp1 PE=1 SV=2
20.882	21.1293	20.2334	19.9641	20.0628	19.0657	20.6288	20.2011			7.72	65575	0.622152	-0.562607	-1.31347	1282	Q80UG5	SEPT9_MOUSE	Septin-9 OS=Mus musculus OX=10090 GN=Septin9 PE=1 SV=1
24.3267	24.3898	24.6193	24.2737	23.8737	23.8883	24.0376	23.5659	+	SUOX_WT	23.96	96730	2.31523	-0.56101	-4.49292	107	Q8CI94	PYGB_MOUSE	Glycogen phosphorylase, brain form OS=Mus musculus OX=10090 GN=Pygb PE=1 SV=3
NaN	18.1374	18.8473	19.0209	18.119	18.3865	17.9752	17.9501			1.42	96933	0.788754	-0.56083	-1.9461	1874	Q3URD3	SLMAP_MOUSE	Sarcolemmal membrane-associated protein OS=Mus musculus OX=10090 GN=Slmap PE=1 SV=2
20.3937	20.9448	20.8095	20.8141	20.2123	20.3547	20.1598	19.9924	+	SUOX_WT	2.83	123591	1.97876	-0.560719	-3.97018	626	Q8BKC5	IPO5_MOUSE	Importin-5 OS=Mus musculus OX=10090 GN=Ipo5 PE=1 SV=3
25.5357	25.5788	25.6393	25.352	24.9637	24.9279	25.0945	24.8783	+	SUOX_WT	32.24	97463	3.30635	-0.56036	-7.25219	42	Q9ET01	PYGL_MOUSE	Glycogen phosphorylase, liver form OS=Mus musculus OX=10090 GN=Pygl PE=1 SV=4
22.3073	22.02	21.9953	21.9492	21.3423	21.5679	21.1395	21.985	+	SUOX_WT	9.04	85731	1.33758	-0.559299	-2.81627	689	Q62351	TFR1_MOUSE	Transferrin receptor protein 1 OS=Mus musculus OX=10090 GN=Tfrc PE=1 SV=1
19.7716	18.7036	18.1511	20.8849	NaN	18.0693	19.4775	18.909			5.41	34953	0.319476	-0.559209	-0.766117	2636	Q9D939	ST1C2_MOUSE	Sulfotransferase 1C2 OS=Mus musculus OX=10090 GN=Sult1c2 PE=1 SV=1
20.9063	22.612	21.5964	21.3216	21.1183	20.9635	21.2874	20.8336			17.6	60603	0.651518	-0.558375	-1.48448	282	Q9WVK4	EHD1_MOUSE	EH domain-containing protein 1 OS=Mus musculus OX=10090 GN=Ehd1 PE=1 SV=1
21.502	22.2803	22.7566	21.8772	21.646	21.9332	21.9542	20.6513			12.09	94526	0.654944	-0.557835	-1.36719	467	Q9DBN5	LONP2_MOUSE	Lon protease homolog 2, peroxisomal OS=Mus musculus OX=10090 GN=Lonp2 PE=1 SV=1
21.0769	20.5751	20.8176	20.9044	20.2442	20.3003	20.1686	20.4319	+	SUOX_WT	23.67	27902	2.17777	-0.55723	-4.71039	980	Q8R1G2	CMBL_MOUSE	Carboxymethylenebutenolidase homolog OS=Mus musculus OX=10090 GN=Cmbl PE=1 SV=1
23.3722	23.5774	23.6146	23.7039	23.001	23.2333	22.8545	22.9528	+	SUOX_WT	16.64	62680	2.68019	-0.556625	-5.21928	663	Q8VCC2	EST1_MOUSE	Liver carboxylesterase 1 OS=Mus musculus OX=10090 GN=Ces1 PE=1 SV=1
25.0195	24.9579	24.9652	25.1136	24.5443	24.3449	24.6373	24.3109	+	SUOX_WT	28.6	56452	2.59421	-0.554683	-6.42265	329	P61922	GABT_MOUSE	4-aminobutyrate aminotransferase, mitochondrial OS=Mus musculus OX=10090 GN=Abat PE=1 SV=1
24.693	23.197	23.7337	24.0505	23.4382	22.9121	23.638	23.4684			7.09	58887	0.741589	-0.554367	-1.58516	1165	Q8C166	CPNE1_MOUSE	Copine-1 OS=Mus musculus OX=10090 GN=Cpne1 PE=1 SV=1
21.4679	21.6371	21.5892	20.5208	20.4301	20.901	20.4063	21.2687			2.65	55765	0.815553	-0.552255	-1.64962	468	Q91X77	CY250_MOUSE	Cytochrome P450 2C50 OS=Mus musculus OX=10090 GN=Cyp2c50 PE=1 SV=2
15.8659	16.5117	16.5104	16.4132	15.7999	16.1004	15.7176	15.4758	+	SUOX_WT	1.17	172349	1.4571	-0.551878	-2.73932	2328	Q8R4H2	ARHGC_MOUSE	Rho guanine nucleotide exchange factor 12 OS=Mus musculus OX=10090 GN=Arhgef12 PE=1 SV=2
25.7091	25.6122	25.5971	25.6423	25.0681	25.0696	25.0341	25.1859	+	SUOX_WT	13.5	31053	4.69602	-0.550758	-13.2907	578	O08807	PRDX4_MOUSE	Peroxiredoxin-4 OS=Mus musculus OX=10090 GN=Prdx4 PE=1 SV=1
24.1295	23.8424	24.111	24.24	23.5159	23.6778	23.3958	23.5313	+	SUOX_WT	23.7	56499	2.60432	-0.550532	-5.38291	148	Q9JIL4	NHRF3_MOUSE	Na(+)/H(+) exchange regulatory cofactor NHE-RF3 OS=Mus musculus OX=10090 GN=Pdzk1 PE=1 SV=1
22.4225	23.7336	22.8129	22.8976	22.4	22.4671	22.2729	22.5253			31.72	47572	0.858517	-0.550333	-1.95812	283	Q9QZ85	IIGP1_MOUSE	Interferon-inducible GTPase 1 OS=Mus musculus OX=10090 GN=Iigp1 PE=1 SV=2
27.1983	26.1068	26.2005	25.9828	25.9789	24.8396	26.7031	25.7696			37.56	25361	0.530103	-0.54932	-1.15747	400	P30115	GSTA3_MOUSE	Glutathione S-transferase A3 OS=Mus musculus OX=10090 GN=Gsta3 PE=1 SV=2
22.2053	22.3808	21.9623	21.9011	21.7393	20.9554	22.223	21.3385			15.03	55496	0.867628	-0.54832	-1.86789	546	Q8BWU8	AT2L1_MOUSE	Ethanolamine-phosphate phospho-lyase OS=Mus musculus OX=10090 GN=Etnppl PE=2 SV=1
20.5647	20.3313	20.6341	20.5576	20.0014	20.0262	20.0558	19.8138	+	SUOX_WT	3.95	34909	3.1066	-0.547627	-6.39981	1290	Q9WUD1	CHIP_MOUSE	E3 ubiquitin-protein ligase CHIP OS=Mus musculus OX=10090 GN=Stub1 PE=1 SV=1
24.7982	24.4739	24.626	24.7348	24.2337	23.879	24.4484	23.8821	+	SUOX_WT	39.55	39765	1.67404	-0.547431	-3.48833	243	P11725	OTC_MOUSE	Ornithine transcarbamylase, mitochondrial OS=Mus musculus OX=10090 GN=Otc PE=1 SV=1
18.8027	19.2137	19.0507	18.8001	18.3611	18.5253	18.3333	18.4617	+	SUOX_WT	5.67	26498	2.14225	-0.546431	-4.94467	2588	Q9R0Q9	MPU1_MOUSE	Mannose-P-dolichol utilization defect 1 protein OS=Mus musculus OX=10090 GN=Mpdu1 PE=1 SV=1
22.9305	24.2701	23.2314	23.4518	23.0802	22.6462	23.2435	22.7293			36.82	22298	0.804351	-0.546173	-1.706	899	P11352	GPX1_MOUSE	Glutathione peroxidase 1 OS=Mus musculus OX=10090 GN=Gpx1 PE=1 SV=2
18.748	17.9965	18.1943	18.2537	NaN	17.2854	18.3192	17.6515			4.07	52573	0.686854	-0.546107	-1.59579	3204	Q9CT10	RANB3_MOUSE	Ran-binding protein 3 OS=Mus musculus OX=10090 GN=Ranbp3 PE=1 SV=2
26.3668	26.3454	26.2784	26.2366	25.7514	25.6831	25.7888	25.8214	+	SUOX_WT	30.75	50906	4.87815	-0.545659	-12.9202	141	P54071	IDHP_MOUSE	Isocitrate dehydrogenase [NADP], mitochondrial OS=Mus musculus OX=10090 GN=Idh2 PE=1 SV=3
26.1608	26.181	25.6535	25.9415	25.5705	24.8575	25.8482	25.479			31.55	44890	1.1192	-0.545398	-2.24909	132	Q07417	ACADS_MOUSE	Short-chain specific acyl-CoA dehydrogenase, mitochondrial OS=Mus musculus OX=10090 GN=Acads PE=1 SV=2
25.4789	23.7077	24.4209	25.3362	24.1852	24.1285	23.8884	24.5615			34.15	56179	0.542193	-0.545019	-1.24445	127	P56593	CP2AC_MOUSE	Cytochrome P450 2A12 OS=Mus musculus OX=10090 GN=Cyp2a12 PE=1 SV=2
24.9505	25.0577	24.9385	24.888	24.3388	24.4821	24.2331	24.6057	+	SUOX_WT	12.1	57233	2.47842	-0.543752	-6.11037	476	P24456	CP2DA_MOUSE	Cytochrome P450 2D10 OS=Mus musculus OX=10090 GN=Cyp2d10 PE=1 SV=2
28.9031	30.8343	30.8025	29.3511	29.4465	29.9754	29.7819	28.5126			56.16	35810	0.39762	-0.543645	-0.916241	44	P16858	G3P_MOUSE	Glyceraldehyde-3-phosphate dehydrogenase OS=Mus musculus OX=10090 GN=Gapdh PE=1 SV=2
24.9628	25.011	25.0967	24.9831	24.5118	24.4598	24.6138	24.296	+	SUOX_WT	29.58	98126	2.82728	-0.543068	-7.48158	172	P28271	ACOC_MOUSE	Cytoplasmic aconitate hydratase OS=Mus musculus OX=10090 GN=Aco1 PE=1 SV=3
19.3346	19.4265	19.7038	18.3806	18.4504	19.1095	18.4461	NaN			3.39	48163	0.71023	-0.5427	-1.49696	3248	Q64337	SQSTM_MOUSE	Sequestosome-1 OS=Mus musculus OX=10090 GN=Sqstm1 PE=1 SV=1
19.2475	20.0859	19.2698	19.5058	19.0219	18.8049	19.0089	19.107			3	74190	1.19595	-0.541617	-2.6367	2337	Q9DBC0	SELO_MOUSE	Protein adenylyltransferase SelO, mitochondrial OS=Mus musculus OX=10090 GN=Selenoo PE=1 SV=4
19.2461	20.5307	19.346	18.9931	19.0587	18.651	NaN	19.2526			5.77	54192	0.644015	-0.541547	-1.40563	1799	P70315	WASP_MOUSE	Wiskott-Aldrich syndrome protein homolog OS=Mus musculus OX=10090 GN=Was PE=1 SV=1
19.2353	18.8801	19.6147	19.6375	NaN	18.978	19.3027	18.1235			6.56	30097	0.579422	-0.540498	-1.36902	2769	Q9QZ73	DCNL1_MOUSE	DCN1-like protein 1 OS=Mus musculus OX=10090 GN=Dcun1d1 PE=2 SV=1
24.4011	24.6548	24.2679	24.0942	23.7813	23.5992	23.8882	23.9922	+	SUOX_WT	5.82	34207	1.92536	-0.539245	-3.72041	2143	Q9JLJ4	ELOV2_MOUSE	Elongation of very long chain fatty acids protein 2 OS=Mus musculus OX=10090 GN=Elovl2 PE=1 SV=1
21.6535	19.5161	21.2484	22.1549	21.1673	20.2718	21.7117	19.2686			10.99	107503	0.285513	-0.538338	-0.686436	379	Q64737	PUR2_MOUSE	Trifunctional purine biosynthetic protein adenosine-3 OS=Mus musculus OX=10090 GN=Gart PE=1 SV=3
19.5282	22.0875	19.2526	20.4373	20.0376	18.8793	20.1216	20.1141			4.83	36572	0.31285	-0.538276	-0.760621	2968	O54786	DFFA_MOUSE	DNA fragmentation factor subunit alpha OS=Mus musculus OX=10090 GN=Dffa PE=1 SV=2
18.0301	16.6997	17.1531	17.3809	16.6852	NaN	16.8605	16.7888			5.35	34786	0.83446	-0.537763	-1.90961	1593	Q9CS42	PRPS2_MOUSE	Ribose-phosphate pyrophosphokinase 2 OS=Mus musculus OX=10090 GN=Prps2 PE=1 SV=4
19.0622	19.3816	19.0954	19.5421	18.6799	18.9616	18.3217	18.9704	+	SUOX_WT	6.05	80852	1.47375	-0.536932	-2.80187	1459	A6H611	MIPEP_MOUSE	Mitochondrial intermediate peptidase OS=Mus musculus OX=10090 GN=Mipep PE=1 SV=1
25.4403	25.3491	24.9209	25.0646	24.6966	24.1951	24.8744	24.8658	+	SUOX_WT	31.59	52601	1.40365	-0.535706	-2.67335	237	P50431	GLYC_MOUSE	Serine hydroxymethyltransferase, cytosolic OS=Mus musculus OX=10090 GN=Shmt1 PE=1 SV=3
24.1209	23.9383	23.8062	23.8158	23.4415	23.0497	23.6504	23.398	+	SUOX_WT	26.36	39218	1.83267	-0.535407	-3.70383	566	Q60866	PTER_MOUSE	Phosphotriesterase-related protein OS=Mus musculus OX=10090 GN=Pter PE=1 SV=1
20.9093	20.9775	21.0512	20.8962	20.4023	20.5041	20.4057	20.3809	+	SUOX_WT	13.27	12695	4.4777	-0.535327	-11.8888	2643	Q9CR13	FMC1_MOUSE	Protein FMC1 homolog OS=Mus musculus OX=10090 GN=Fmc1 PE=1 SV=1
24.6494	24.8205	24.8804	24.8	24.099	24.6501	23.7731	24.4891			6.47	22204	1.15834	-0.534755	-2.62934	1462	Q9JM62	REEP6_MOUSE	Receptor expression-enhancing protein 6 OS=Mus musculus OX=10090 GN=Reep6 PE=1 SV=1
19.3919	19.526	20.1416	19.7095	19.1529	19.6385	19.1293	18.7112			13.94	49611	1.10958	-0.534253	-2.13484	1638	Q8CGA0	PPM1F_MOUSE	Protein phosphatase 1F OS=Mus musculus OX=10090 GN=Ppm1f PE=1 SV=1
23.0156	23.3837	23.4122	23.3447	22.7437	23.0115	22.6399	22.6284	+	SUOX_WT	17.2	48700	2.22435	-0.533167	-4.15916	813	Q62418	DBNL_MOUSE	Drebrin-like protein OS=Mus musculus OX=10090 GN=Dbnl PE=1 SV=2
21.9442	22.4445	21.7667	21.6518	21.4346	21.0311	21.6383	21.5732			17.23	37804	1.25482	-0.532525	-2.40222	989	Q9CXA2	T3HPD_MOUSE	Trans-L-3-hydroxyproline dehydratase OS=Mus musculus OX=10090 GN=L3hypdh PE=1 SV=1
25.0055	24.8586	24.996	25.1897	24.553	24.473	24.5722	24.3222	+	SUOX_WT	13.29	49671	2.97034	-0.532327	-6.00847	96	P99024	TBB5_MOUSE	Tubulin beta-5 chain OS=Mus musculus OX=10090 GN=Tubb5 PE=1 SV=1
19.4927	19.6745	19.018	19.1334	18.8672	18.233	19.1257	18.9671			6.94	51450	1.10233	-0.531395	-2.1382	1522	Q5SUF2	LC7L3_MOUSE	Luc7-like protein 3 OS=Mus musculus OX=10090 GN=Luc7l3 PE=1 SV=1
20.7426	21.0957	21.1366	21.4221	20.7479	20.6484	20.8089	20.0664			11.17	60249	1.26835	-0.531337	-2.41407	840	Q3UEB3	PUF60_MOUSE	Poly(U)-binding-splicing factor PUF60 OS=Mus musculus OX=10090 GN=Puf60 PE=1 SV=2
22.8901	23.1451	23.1813	23.2681	22.7279	22.5904	22.8542	22.1908	+	SUOX_WT	23.67	47802	1.59198	-0.530327	-3.21102	699	P97364	SPS2_MOUSE	Selenide, water dikinase 2 OS=Mus musculus OX=10090 GN=Sephs2 PE=1 SV=3
26.8538	26.2513	26.6604	26.9308	26.1447	26.2575	26.0096	26.1666	+	SUOX_WT	38.6	56976	1.46933	-0.52948	-3.30153	137	Q8CIM7	CP2DQ_MOUSE	Cytochrome P450 2D26 OS=Mus musculus OX=10090 GN=Cyp2d26 PE=1 SV=1
21.4611	21.4842	21.8603	21.1735	20.931	21.0914	21.1228	20.7205	+	SUOX_WT	10	18020	1.61	-0.528378	-3.13945	2562	Q8BHG2	CZIB_MOUSE	CXXC motif containing zinc binding protein OS=Mus musculus OX=10090 GN=Czib PE=1 SV=1
25.8263	25.6139	26.4364	26.0783	25.3964	26.049	25.2365	25.1647			35.14	57916	1.00951	-0.527067	-1.96503	143	Q9EQ20	MMSA_MOUSE	Methylmalonate-semialdehyde dehydrogenase [acylating], mitochondrial OS=Mus musculus OX=10090 GN=Aldh6a1 PE=1 SV=1
19.4593	19.3494	19.5751	18.965	18.7176	18.8443	18.846	18.837	+	SUOX_WT	2.79	115688	1.59749	-0.525965	-3.86777	1481	Q91W89	MA2C1_MOUSE	Alpha-mannosidase 2C1 OS=Mus musculus OX=10090 GN=Man2c1 PE=1 SV=1
20.4272	21.1867	20.3393	21.0498	20.4297	19.8814	20.4986	20.0898			7.09	181825	1.02038	-0.525895	-2.02841	301	P58871	TB182_MOUSE	182 kDa tankyrase-1-binding protein OS=Mus musculus OX=10090 GN=Tnks1bp1 PE=1 SV=2
23.9678	23.8933	23.5772	24.0019	23.4515	22.976	23.5676	23.3436	+	SUOX_WT	26.22	32804	1.72512	-0.525392	-3.27168	956	Q78JT3	3HAO_MOUSE	3-hydroxyanthranilate 3,4-dioxygenase OS=Mus musculus OX=10090 GN=Haao PE=1 SV=1
21.4237	21.8102	21.6385	21.7024	21.118	21.2373	21.0277	21.0922	+	SUOX_WT	5.82	80429	2.51095	-0.524902	-5.67525	1425	Q91YP2	NEUL_MOUSE	Neurolysin, mitochondrial OS=Mus musculus OX=10090 GN=Nln PE=1 SV=1
20.5073	21.436	21.0537	20.9534	20.5182	20.5657	20.5523	20.2167			11.17	44790	1.19392	-0.52437	-2.52033	1048	Q8VE47	UBA5_MOUSE	Ubiquitin-like modifier-activating enzyme 5 OS=Mus musculus OX=10090 GN=Uba5 PE=1 SV=2
24.8834	24.6376	25.1998	25.2144	24.5372	24.6999	24.5414	24.0613	+	SUOX_WT	30.96	61418	1.43671	-0.52385	-2.67903	153	Q9D0F9	PGM1_MOUSE	Phosphoglucomutase-1 OS=Mus musculus OX=10090 GN=Pgm1 PE=1 SV=4
24.1349	24.5145	24.6387	24.35	23.7826	24.2987	23.5931	23.8694	+	SUOX_WT	16.11	76203	1.48344	-0.52359	-2.83411	513	Q4LDG0	S27A5_MOUSE	Bile acyl-CoA synthetase OS=Mus musculus OX=10090 GN=Slc27a5 PE=1 SV=2
23.4274	23.0387	23.3271	23.1285	22.6646	22.7128	22.7066	22.7457	+	SUOX_WT	13.46	44931	2.06676	-0.523035	-5.76957	1110	O88986	KBL_MOUSE	2-amino-3-ketobutyrate coenzyme A ligase, mitochondrial OS=Mus musculus OX=10090 GN=Gcat PE=1 SV=2
20.4282	20.5713	20.3255	20.814	20.1117	19.9195	20.0636	19.9562	+	SUOX_WT	8	53707	1.99032	-0.521978	-4.5382	1109	P28658	ATX10_MOUSE	Ataxin-10 OS=Mus musculus OX=10090 GN=Atxn10 PE=1 SV=2
19.4097	19.8522	19.4573	19.2316	18.8328	19.0127	18.7241	19.2936	+	SUOX_WT	6.64	28372	1.55668	-0.521923	-2.89055	2324	Q6PDY2	AEDO_MOUSE	2-aminoethanethiol dioxygenase OS=Mus musculus OX=10090 GN=Ado PE=1 SV=2
19.9349	19.4068	20.6146	19.5777	19.2135	19.9523	19.2435	19.0415			7.39	43232	0.758139	-0.5208	-1.55555	1143	Q03249	GALT_MOUSE	Galactose-1-phosphate uridylyltransferase OS=Mus musculus OX=10090 GN=Galt PE=1 SV=3
23.7838	23.5439	23.6197	23.6243	23.0927	23.0914	23.0753	23.2295	+	SUOX_WT	52.03	16062	3.5837	-0.520728	-8.40305	1762	Q9CR86	CHSP1_MOUSE	Calcium-regulated heat stable protein 1 OS=Mus musculus OX=10090 GN=Carhsp1 PE=1 SV=1
22.4455	22.5247	22.8595	22.8045	22.1781	22.4083	22.14	21.825	+	SUOX_WT	17.38	104017	1.77208	-0.5207	-3.3061	209	P17427	AP2A2_MOUSE	AP-2 complex subunit alpha-2 OS=Mus musculus OX=10090 GN=Ap2a2 PE=1 SV=2
23.634	23.697	23.35	23.6494	23.1175	22.816	23.1576	23.1596	+	SUOX_WT	28.17	55759	2.40798	-0.519906	-4.55202	215	Q9CZN7	GLYM_MOUSE	Serine hydroxymethyltransferase, mitochondrial OS=Mus musculus OX=10090 GN=Shmt2 PE=1 SV=1
23.1908	23.221	23.3222	23.3305	22.7387	22.8783	22.6712	22.6985	+	SUOX_WT	13.66	133569	3.81002	-0.519432	-8.95228	168	Q3UPL0	SC31A_MOUSE	Protein transport protein Sec31A OS=Mus musculus OX=10090 GN=Sec31a PE=1 SV=2
19.4598	18.3894	18.6806	17.6801	17.9219	17.367	18.5089	18.3367			3.28	50503	0.529495	-0.51887	-1.15975	2991	Q68FH4	GALK2_MOUSE	N-acetylgalactosamine kinase OS=Mus musculus OX=10090 GN=Galk2 PE=1 SV=1
23.0571	22.9396	23.2951	23.5461	22.7653	22.9298	22.6624	22.4064	+	SUOX_WT	19.54	62023	1.59258	-0.51847	-2.98888	568	Q9DBL7	COASY_MOUSE	Bifunctional coenzyme A synthase OS=Mus musculus OX=10090 GN=Coasy PE=1 SV=2
18.2424	18.1908	19.3211	17.5455	17.5999	18.4047	17.8449	17.3766			0.93	189078	0.549743	-0.518463	-1.20775	2404	Q80TL7	MON2_MOUSE	Protein MON2 homolog OS=Mus musculus OX=10090 GN=Mon2 PE=1 SV=2
24.0651	23.7093	23.1503	23.268	23.0512	22.2922	23.3387	23.4371			38.42	21067	0.761069	-0.518365	-1.55364	1060	Q9R257	HEBP1_MOUSE	Heme-binding protein 1 OS=Mus musculus OX=10090 GN=Hebp1 PE=1 SV=2
24.2264	23.8586	24.151	24.0895	23.5749	23.555	23.6318	23.4955	+	SUOX_WT	27.53	37498	2.35423	-0.51706	-6.14192	348	P60335	PCBP1_MOUSE	Poly(rC)-binding protein 1 OS=Mus musculus OX=10090 GN=Pcbp1 PE=1 SV=1
21.465	21.2578	21.1544	21.6706	20.9799	20.6779	20.987	20.8365	+	SUOX_WT	35.48	13553	1.91554	-0.516605	-3.80565	1251	O88653	LTOR3_MOUSE	Ragulator complex protein LAMTOR3 OS=Mus musculus OX=10090 GN=Lamtor3 PE=1 SV=1
24.0795	24.3131	24.2161	24.0554	23.6606	23.6212	23.7437	23.5751	+	SUOX_WT	42.27	60449	3.08446	-0.515863	-7.34475	97	P11983	TCPA_MOUSE	T-complex protein 1 subunit alpha OS=Mus musculus OX=10090 GN=Tcp1 PE=1 SV=3
22.3379	22.3869	22.8367	22.9757	22.1013	22.6621	21.8014	21.9094			14.15	106909	1.06725	-0.51576	-2.06767	334	Q8BGQ7	SYAC_MOUSE	Alanine--tRNA ligase, cytoplasmic OS=Mus musculus OX=10090 GN=Aars1 PE=1 SV=1
23.8896	23.6768	23.7874	23.9015	23.3195	23.2777	23.3149	23.2806	+	SUOX_WT	30.51	35269	2.78157	-0.515649	-9.63439	630	P47199	QOR_MOUSE	Quinone oxidoreductase OS=Mus musculus OX=10090 GN=Cryz PE=1 SV=1
21.9426	22.0251	22.7734	22.7644	21.6265	23.0168	20.868	21.9335			7.35	534188	0.449079	-0.515162	-1.03001	32	Q9QXS1	PLEC_MOUSE	Plectin OS=Mus musculus OX=10090 GN=Plec PE=1 SV=3
21.694	22.003	22.2458	22.0646	21.4748	21.8547	21.3759	21.2426	+	SUOX_WT	18.34	113267	1.58201	-0.514852	-2.94947	142	Q91W43	GCSP_MOUSE	Glycine dehydrogenase (decarboxylating), mitochondrial OS=Mus musculus OX=10090 GN=Gldc PE=1 SV=1
21.3623	21.5204	21.7102	21.8428	21.1609	21.3191	21.0923	20.8078	+	SUOX_WT	15.06	47656	1.85016	-0.51389	-3.42157	1272	Q60972	RBBP4_MOUSE	Histone-binding protein RBBP4 OS=Mus musculus OX=10090 GN=Rbbp4 PE=1 SV=5
26.1281	25.9941	25.8604	25.9063	25.6901	24.866	26.2054	25.0722			25.88	53247	0.721998	-0.513802	-1.65733	671	Q9DCD0	6PGD_MOUSE	6-phosphogluconate dehydrogenase, decarboxylating OS=Mus musculus OX=10090 GN=Pgd PE=1 SV=3
21.3486	21.6812	21.0863	21.292	20.7639	20.7164	20.6203	21.2531	+	SUOX_WT	7.14	51303	1.46199	-0.51362	-2.73685	2326	Q9D5J6	SHPK_MOUSE	Sedoheptulokinase OS=Mus musculus OX=10090 GN=Shpk PE=1 SV=1
20.7456	20.6173	20.172	19.6844	19.8508	18.9768	20.4606	19.8814			8.95	50090	0.622477	-0.512425	-1.31674	218	Q922F4	TBB6_MOUSE	Tubulin beta-6 chain OS=Mus musculus OX=10090 GN=Tubb6 PE=1 SV=1
22.0051	21.6457	22.0036	21.9435	21.323	21.5801	21.202	21.4517	+	SUOX_WT	9.43	76766	2.29579	-0.51029	-4.31123	1287	Q9DBD0	ICA_MOUSE	Inhibitor of carbonic anhydrase OS=Mus musculus OX=10090 GN=Ica PE=1 SV=1
22.8367	23.1105	22.3922	23.599	22.515	22.4457	22.0606	22.8824			4.15	61056	0.817636	-0.508686	-1.67538	1022	P23953	EST1C_MOUSE	Carboxylesterase 1C OS=Mus musculus OX=10090 GN=Ces1c PE=1 SV=4
19.638	19.2691	19.0594	19.232	18.7455	18.5154	18.7398	19.1689	+	SUOX_WT	2.78	52266	1.48568	-0.507232	-2.77417	2030	Q62432	SMAD2_MOUSE	Mothers against decapentaplegic homolog 2 OS=Mus musculus OX=10090 GN=Smad2 PE=1 SV=2
20.1283	19.656	19.6765	19.2893	19.0604	18.9331	19.1886	19.5418			5.13	128653	1.21868	-0.506553	-2.34446	759	Q810B6	ANFY1_MOUSE	Rabankyrin-5 OS=Mus musculus OX=10090 GN=Ankfy1 PE=1 SV=2
23.3176	21.632	22.9509	21.3544	21.6994	21.4378	22.4443	21.6515			23.35	44670	0.406293	-0.505443	-0.952783	569	Q9WV54	ASAH1_MOUSE	Acid ceramidase OS=Mus musculus OX=10090 GN=Asah1 PE=1 SV=1
17.1963	NaN	16.5701	16.7478	16.4405	15.8573	16.7009	NaN			2.24	61341	0.731283	-0.505167	-1.62266	2077	Q8BIQ5	CSTF2_MOUSE	Cleavage stimulation factor subunit 2 OS=Mus musculus OX=10090 GN=Cstf2 PE=1 SV=2
22.6632	22.6287	21.6619	20.3879	20.833	20.7025	20.9939	22.792			8.66	51511	0.289855	-0.505075	-0.695365	1446	Q9DCN1	NUD12_MOUSE	NAD-capped RNA hydrolase NUDT12 OS=Mus musculus OX=10090 GN=Nudt12 PE=1 SV=1
21.6807	21.8282	21.7045	21.0856	21.0329	20.8447	21.3287	21.0798	+	SUOX_WT	14.31	63233	1.30713	-0.503232	-2.59671	742	Q5U458	DJC11_MOUSE	DnaJ homolog subfamily C member 11 OS=Mus musculus OX=10090 GN=Dnajc11 PE=1 SV=2
22.1765	22.0856	21.9707	22.529	21.6999	21.7472	21.461	21.8432	+	SUOX_WT	13.86	45235	1.77885	-0.502623	-3.45872	940	Q922E4	PCY2_MOUSE	Ethanolamine-phosphate cytidylyltransferase OS=Mus musculus OX=10090 GN=Pcyt2 PE=1 SV=1
19.1075	17.5974	18.5399	18.4566	NaN	18.1751	17.1839	18.4222			2.29	72057	0.44018	-0.49833	-1.01668	2032	Q8CH72	TRI32_MOUSE	E3 ubiquitin-protein ligase TRIM32 OS=Mus musculus OX=10090 GN=Trim32 PE=1 SV=2
23.6194	23.2971	23.5941	23.3873	22.9119	23.0715	22.8901	23.0394	+	SUOX_WT	16.83	102793	2.49602	-0.496271	-5.46383	310	A2ATU0	DHTK1_MOUSE	Probable 2-oxoglutarate dehydrogenase E1 component DHKTD1, mitochondrial OS=Mus musculus OX=10090 GN=Dhtkd1 PE=1 SV=1
21.8282	21.5076	20.8862	21.6413	20.9783	20.4994	20.8744	21.5261			9.56	52292	0.845109	-0.49626	-1.68596	860	P13439	UMPS_MOUSE	Uridine 5'-monophosphate synthase OS=Mus musculus OX=10090 GN=Umps PE=1 SV=3
24.1027	24.204	24.4596	24.3083	23.7482	24.0525	23.6646	23.6249	+	SUOX_WT	18.84	80209	2.11285	-0.496108	-4.02664	226	Q9CQN1	TRAP1_MOUSE	Heat shock protein 75 kDa, mitochondrial OS=Mus musculus OX=10090 GN=Trap1 PE=1 SV=1
22.4987	22.6628	22.6013	22.8647	22.1492	22.35	21.9406	22.21	+	SUOX_WT	10.74	39395	2.28639	-0.494439	-4.30618	1363	P05063	ALDOC_MOUSE	Fructose-bisphosphate aldolase C OS=Mus musculus OX=10090 GN=Aldoc PE=1 SV=4
23.5914	23.6201	23.4968	23.7967	23.2452	22.9719	23.3252	22.9862	+	SUOX_WT	22.26	35916	2.27023	-0.494115	-4.50988	1133	P97429	ANXA4_MOUSE	Annexin A4 OS=Mus musculus OX=10090 GN=Anxa4 PE=1 SV=4
19.3638	19.7258	19.3971	19.5848	19.0605	18.9753	19.0316	19.0365	+	SUOX_WT	5.63	44124	2.0699	-0.491905	-5.68125	2209	Q61187	TS101_MOUSE	Tumor susceptibility gene 101 protein OS=Mus musculus OX=10090 GN=Tsg101 PE=1 SV=2
NaN	19.6534	19.4939	18.2394	18.3304	19.1462	18.2233	18.8557			14.57	17444	0.399748	-0.490018	-0.984748	1520	O09111	NDUBB_MOUSE	NADH dehydrogenase [ubiquinone] 1 beta subcomplex subunit 11, mitochondrial OS=Mus musculus OX=10090 GN=Ndufb11 PE=1 SV=2
21.4635	20.7226	20.6669	20.1823	20.2141	19.625	20.6334	20.6112			8.82	19049	0.661007	-0.487905	-1.37705	1024	Q9CQU0	TXD12_MOUSE	Thioredoxin domain-containing protein 12 OS=Mus musculus OX=10090 GN=Txndc12 PE=1 SV=1
21.5411	21.2476	21.4198	21.7011	20.9627	21.1362	20.7623	21.1034	+	SUOX_WT	8.36	31715	2.03313	-0.48627	-3.79454	2701	Q9QZD8	DIC_MOUSE	Mitochondrial dicarboxylate carrier OS=Mus musculus OX=10090 GN=Slc25a10 PE=1 SV=2
23.2435	23.4814	23.5862	23.6297	23.0154	23.2414	22.9114	22.8279	+	SUOX_WT	47.55	38225	2.10212	-0.48618	-3.91076	365	Q8R059	GALE_MOUSE	UDP-glucose 4-epimerase OS=Mus musculus OX=10090 GN=Gale PE=1 SV=1
19.6794	19.8552	19.5323	19.6082	19.1188	19.1441	19.0136	19.4629	+	SUOX_WT	3.14	34834	2.08832	-0.483922	-4.06751	1514	Q9D7G0	PRPS1_MOUSE	Ribose-phosphate pyrophosphokinase 1 OS=Mus musculus OX=10090 GN=Prps1 PE=1 SV=4
25.3116	25.4197	25.6045	25.5225	24.9076	25.3154	24.7109	24.9912	+	SUOX_WT	42.45	46415	1.64563	-0.483318	-3.42741	298	Q91W90	TXND5_MOUSE	Thioredoxin domain-containing protein 5 OS=Mus musculus OX=10090 GN=Txndc5 PE=1 SV=2
27.3855	27.1926	26.97	26.7469	26.5526	26.2248	26.7526	26.832	+	SUOX_WT	35.32	70423	1.33174	-0.483255	-2.49935	114	O35488	S27A2_MOUSE	Very long-chain acyl-CoA synthetase OS=Mus musculus OX=10090 GN=Slc27a2 PE=1 SV=2
22.9015	22.7814	22.8346	22.6335	22.293	22.208	22.4061	22.3111	+	SUOX_WT	14.95	52511	3.15504	-0.48322	-6.90467	928	Q8R016	BLMH_MOUSE	Bleomycin hydrolase OS=Mus musculus OX=10090 GN=Blmh PE=1 SV=1
17.6362	17.7333	17.7047	16.7798	17.0464	16.4982	17.7049	16.6783			1.72	65636	0.656352	-0.48156	-1.37066	2677	Q8C4Y3	NELFB_MOUSE	Negative elongation factor B OS=Mus musculus OX=10090 GN=Nelfb PE=1 SV=2
20.6803	20.2812	20.7899	20.5656	20.0713	20.2644	20.0799	19.9778	+	SUOX_WT	9.47	42024	1.86331	-0.480891	-3.85404	2283	P21278	GNA11_MOUSE	Guanine nucleotide-binding protein subunit alpha-11 OS=Mus musculus OX=10090 GN=Gna11 PE=1 SV=1
27.4499	27.2539	27.49	27.3355	26.8366	27.0406	26.7713	26.9584	+	SUOX_WT	33.92	95314	2.97207	-0.480583	-5.93775	54	P58252	EF2_MOUSE	Elongation factor 2 OS=Mus musculus OX=10090 GN=Eef2 PE=1 SV=2
29.9186	29.8739	29.7579	29.8057	29.239	29.4513	29.0324	29.7144	+	SUOX_WT	27.06	50114	1.37206	-0.479765	-3.1917	34	P10126	EF1A1_MOUSE	Elongation factor 1-alpha 1 OS=Mus musculus OX=10090 GN=Eef1a1 PE=1 SV=3
22.4304	22.1854	22.0699	21.7023	21.6227	21.1795	21.9685	21.6985			25.27	42357	1.12311	-0.479733	-2.15059	682	Q5U5V2	HYKK_MOUSE	Hydroxylysine kinase OS=Mus musculus OX=10090 GN=Hykk PE=1 SV=2
23.6909	22.7559	23.2841	23.8207	23.0951	22.7119	23.2205	22.6052			25.35	33363	0.825876	-0.479712	-1.70307	1148	O55125	NIPS1_MOUSE	Protein NipSnap homolog 1 OS=Mus musculus OX=10090 GN=Nipsnap1 PE=1 SV=1
22.1121	22.1185	22.2194	21.717	21.5129	21.5256	21.6752	21.5369	+	SUOX_WT	4.06	43009	1.7519	-0.479107	-4.08518	2214	Q62433	NDRG1_MOUSE	Protein NDRG1 OS=Mus musculus OX=10090 GN=Ndrg1 PE=1 SV=1
20.8969	20.1281	20.4792	20.7014	20.1392	19.8905	20.2318	20.0333			7.73	66546	1.25853	-0.47769	-2.64722	1317	Q91VH2	SNX9_MOUSE	Sorting nexin-9 OS=Mus musculus OX=10090 GN=Snx9 PE=1 SV=1
24.1382	23.98	24.1634	24.2077	23.6049	23.8025	23.479	23.6922	+	SUOX_WT	9.96	52514	2.74558	-0.477687	-5.65194	57	P17563	SBP1_MOUSE	Methanethiol oxidase OS=Mus musculus OX=10090 GN=Selenbp1 PE=1 SV=2
19.4924	19.3139	18.6567	18.9091	18.7473	17.7685	19.1544	18.7916			5.61	54537	0.634455	-0.477582	-1.3559	2125	Q9Z2L6	MINP1_MOUSE	Multiple inositol polyphosphate phosphatase 1 OS=Mus musculus OX=10090 GN=Minpp1 PE=1 SV=3
21.2461	20.3849	21.0517	20.8974	20.3635	20.5111	20.3557	20.4402			3.27	139343	1.10427	-0.477418	-2.53955	1797	O08808	DIAP1_MOUSE	Protein diaphanous homolog 1 OS=Mus musculus OX=10090 GN=Diaph1 PE=1 SV=1
21.3901	21.5203	21.5944	21.4643	20.9683	21.1926	20.8873	21.0129	+	SUOX_WT	16.01	50021	2.85072	-0.476986	-6.13734	1230	P46664	PURA2_MOUSE	Adenylosuccinate synthetase isozyme 2 OS=Mus musculus OX=10090 GN=Adss2 PE=1 SV=2
19.9614	18.0932	19.6447	NaN	18.6347	19.1979	18.4373	NaN			16.22	11980	0.295744	-0.476432	-0.76769	2395	P01654	KV3A1_MOUSE	Ig kappa chain V-III region PC 2880/PC 1229 OS=Mus musculus OX=10090 PE=1 SV=1
19.9614	18.0932	19.6447	NaN	18.6347	19.1979	18.4373	NaN			16.07	12054	0.295744	-0.476432	-0.76769	2395	P01655	KV3A2_MOUSE	Ig kappa chain V-III region PC 7132 OS=Mus musculus OX=10090 PE=1 SV=1
19.9614	18.0932	19.6447	NaN	18.6347	19.1979	18.4373	NaN			16.22	11904	0.295744	-0.476432	-0.76769	2395	P01656	KV3A3_MOUSE	Ig kappa chain V-III region MOPC 70 OS=Mus musculus OX=10090 PE=1 SV=1
19.9614	18.0932	19.6447	NaN	18.6347	19.1979	18.4373	NaN			16.22	11949	0.295744	-0.476432	-0.76769	2395	P01657	KV3A5_MOUSE	Ig kappa chain V-III region PC 2413 OS=Mus musculus OX=10090 PE=1 SV=1
19.9614	18.0932	19.6447	NaN	18.6347	19.1979	18.4373	NaN			16.07	12259	0.295744	-0.476432	-0.76769	2395	P01659	KV3A7_MOUSE	Ig kappa chain V-III region TEPC 124 OS=Mus musculus OX=10090 PE=1 SV=1
19.9614	18.0932	19.6447	NaN	18.6347	19.1979	18.4373	NaN			16.22	12099	0.295744	-0.476432	-0.76769	2395	P01660	KV3A8_MOUSE	Ig kappa chain V-III region PC 3741/TEPC 111 OS=Mus musculus OX=10090 PE=1 SV=1
19.9614	18.0932	19.6447	NaN	18.6347	19.1979	18.4373	NaN			16.22	11964	0.295744	-0.476432	-0.76769	2395	P01664	KV3AC_MOUSE	Ig kappa chain V-III region CBPC 101 OS=Mus musculus OX=10090 PE=1 SV=1
19.9614	18.0932	19.6447	NaN	18.6347	19.1979	18.4373	NaN			16.22	12002	0.295744	-0.476432	-0.76769	2395	P01665	KV3AD_MOUSE	Ig kappa chain V-III region PC 7043 OS=Mus musculus OX=10090 PE=1 SV=1
19.9614	18.0932	19.6447	NaN	18.6347	19.1979	18.4373	NaN			16.22	11952	0.295744	-0.476432	-0.76769	2395	P01666	KV3AE_MOUSE	Ig kappa chain V-III region PC 7183 OS=Mus musculus OX=10090 PE=1 SV=1
19.9614	18.0932	19.6447	NaN	18.6347	19.1979	18.4373	NaN			16.22	12071	0.295744	-0.476432	-0.76769	2395	P01667	KV3AF_MOUSE	Ig kappa chain V-III region PC 6308 OS=Mus musculus OX=10090 PE=1 SV=1
19.9614	18.0932	19.6447	NaN	18.6347	19.1979	18.4373	NaN			16.36	11950	0.295744	-0.476432	-0.76769	2395	P01668	KV3AG_MOUSE	Ig kappa chain V-III region PC 7210 OS=Mus musculus OX=10090 PE=1 SV=1
19.9614	18.0932	19.6447	NaN	18.6347	19.1979	18.4373	NaN			16.22	12011	0.295744	-0.476432	-0.76769	2395	P01669	KV3AH_MOUSE	Ig kappa chain V-III region PC 7769 OS=Mus musculus OX=10090 PE=1 SV=1
19.9614	18.0932	19.6447	NaN	18.6347	19.1979	18.4373	NaN			16.22	12039	0.295744	-0.476432	-0.76769	2395	P01670	KV3AI_MOUSE	Ig kappa chain V-III region PC 6684 OS=Mus musculus OX=10090 PE=1 SV=1
19.9614	18.0932	19.6447	NaN	18.6347	19.1979	18.4373	NaN			16.22	12010	0.295744	-0.476432	-0.76769	2395	P01671	KV3AJ_MOUSE	Ig kappa chain V-III region PC 7175 OS=Mus musculus OX=10090 PE=1 SV=1
19.9614	18.0932	19.6447	NaN	18.6347	19.1979	18.4373	NaN			16.22	12039	0.295744	-0.476432	-0.76769	2395	P01672	KV3AK_MOUSE	Ig kappa chain V-III region PC 7940 OS=Mus musculus OX=10090 PE=1 SV=1
19.9614	18.0932	19.6447	NaN	18.6347	19.1979	18.4373	NaN			16.22	11987	0.295744	-0.476432	-0.76769	2395	P01673	KV3AL_MOUSE	Ig kappa chain V-III region PC 2485/PC 4039 OS=Mus musculus OX=10090 PE=1 SV=1
19.9614	18.0932	19.6447	NaN	18.6347	19.1979	18.4373	NaN			16.22	12042	0.295744	-0.476432	-0.76769	2395	P03977	KV3A4_MOUSE	Ig kappa chain V-III region 50S10.1 OS=Mus musculus OX=10090 PE=1 SV=1
25.3685	25.0286	25.4349	25.0108	24.6848	24.7946	24.7885	24.6709	+	SUOX_WT	16.64	61227	1.71898	-0.475965	-4.10482	751	Q64516	GLPK_MOUSE	Glycerol kinase OS=Mus musculus OX=10090 GN=Gk PE=1 SV=2
21.1253	20.9434	21.0645	20.8423	20.5206	20.4116	20.6666	20.4737	+	SUOX_WT	21.86	23707	2.87287	-0.475747	-5.71567	1017	P61021	RAB5B_MOUSE	Ras-related protein Rab-5B OS=Mus musculus OX=10090 GN=Rab5b PE=1 SV=1
21.9377	21.5999	21.8055	21.5173	21.212	21.1341	21.3534	21.2583	+	SUOX_WT	6.92	72399	2.03204	-0.475614	-4.47889	674	Q501J6	DDX17_MOUSE	Probable ATP-dependent RNA helicase DDX17 OS=Mus musculus OX=10090 GN=Ddx17 PE=1 SV=1
21.3976	21.5778	21.7973	21.6012	21.116	21.3583	21.0916	20.9087	+	SUOX_WT	13.48	82658	2.06073	-0.474817	-3.85039	538	Q8K1M6	DNM1L_MOUSE	Dynamin-1-like protein OS=Mus musculus OX=10090 GN=Dnm1l PE=1 SV=2
26.3088	26.3137	26.194	26.3019	25.8199	25.718	25.8282	25.8538	+	SUOX_WT	75.42	13077	4.57415	-0.474629	-11.473	713	O35215	DOPD_MOUSE	D-dopachrome decarboxylase OS=Mus musculus OX=10090 GN=Ddt PE=1 SV=3
27.6047	27.5022	27.6359	27.6945	27.1394	27.2128	27.0929	27.0958	+	SUOX_WT	59.76	35009	3.86129	-0.474125	-9.67387	158	Q99LC5	ETFA_MOUSE	Electron transfer flavoprotein subunit alpha, mitochondrial OS=Mus musculus OX=10090 GN=Etfa PE=1 SV=2
23.1363	22.4742	23.2936	23.0705	22.4618	22.8605	22.3711	22.3853			20.76	75674	1.12135	-0.47396	-2.22262	373	Q9D0I9	SYRC_MOUSE	Arginine--tRNA ligase, cytoplasmic OS=Mus musculus OX=10090 GN=Rars1 PE=1 SV=2
20.3719	20.2475	20.6632	19.471	19.5241	19.8265	19.7433	19.764			7.89	80647	0.800551	-0.47393	-1.80274	1426	Q9QYC0	ADDA_MOUSE	Alpha-adducin OS=Mus musculus OX=10090 GN=Add1 PE=1 SV=2
21.2105	21.1987	21.013	21.27	20.6993	20.6346	20.6172	20.8509	+	SUOX_WT	7.1	55029	3.06653	-0.472533	-6.14379	1506	Q11136	PEPD_MOUSE	Xaa-Pro dipeptidase OS=Mus musculus OX=10090 GN=Pepd PE=1 SV=3
25.022	24.8157	24.9133	25.7732	24.8474	24.6752	24.7245	24.3958			24.94	48235	0.929592	-0.47032	-1.97522	455	Q9DB77	QCR2_MOUSE	Cytochrome b-c1 complex subunit 2, mitochondrial OS=Mus musculus OX=10090 GN=Uqcrc2 PE=1 SV=1
23.6783	23.0337	23.5484	23.2546	22.8031	23.0272	22.7705	23.0339	+	SUOX_WT	31.65	40320	1.40376	-0.470067	-2.91056	376	P11930	NUD19_MOUSE	Nucleoside diphosphate-linked moiety X motif 19 OS=Mus musculus OX=10090 GN=Nudt19 PE=1 SV=2
20.6182	21.0116	20.143	20.4024	20.3399	19.1709	20.9127	19.8743			7.6	45781	0.505104	-0.469342	-1.13981	1411	Q99JW2	ACY1_MOUSE	Aminoacylase-1 OS=Mus musculus OX=10090 GN=Acy1 PE=1 SV=1
20.0872	20.2545	20.7443	19.2052	19.3975	19.8471	19.6782	19.4911			2.34	82436	0.613995	-0.469297	-1.39559	2272	O35691	PININ_MOUSE	Pinin OS=Mus musculus OX=10090 GN=Pnn PE=1 SV=4
23.538	23.5946	23.8164	23.7034	23.1503	23.4648	23.0314	23.1309	+	SUOX_WT	15.63	58004	2.09409	-0.468719	-4.17611	409	P80317	TCPZ_MOUSE	T-complex protein 1 subunit zeta OS=Mus musculus OX=10090 GN=Cct6a PE=1 SV=3
19.0215	19.3867	20.0199	19.1494	19.2261	18.8498	19.9846	17.6427			3.52	55844	0.366852	-0.468565	-0.873401	1519	Q9D024	CCD47_MOUSE	PAT complex subunit CCDC47 OS=Mus musculus OX=10090 GN=Ccdc47 PE=1 SV=2
19.0458	19.2266	19.1945	18.8793	18.4671	18.8268	18.3185	18.8596	+	SUOX_WT	4.79	104549	1.51509	-0.468558	-3.01247	2287	Q99LC9	PEX6_MOUSE	Peroxisome assembly factor 2 OS=Mus musculus OX=10090 GN=Pex6 PE=1 SV=1
19.3648	21.4692	19.6243	20.4162	19.9174	19.4436	19.8379	19.8029			5.21	76108	0.398594	-0.468173	-0.966157	2145	Q8K2C7	OS9_MOUSE	Protein OS-9 OS=Mus musculus OX=10090 GN=Os9 PE=1 SV=2
23.8396	23.8532	24.0121	23.785	23.3839	23.4984	23.4144	23.3228	+	SUOX_WT	15.93	94133	3.43138	-0.4676	-7.66699	189	Q61316	HSP74_MOUSE	Heat shock 70 kDa protein 4 OS=Mus musculus OX=10090 GN=Hspa4 PE=1 SV=1
21.1554	21.2523	21.4064	20.9535	20.5724	20.9955	20.4578	20.8735	+	SUOX_WT	6.41	87150	1.562	-0.467103	-2.96553	1801	Q9ERG2	STRN3_MOUSE	Striatin-3 OS=Mus musculus OX=10090 GN=Strn3 PE=1 SV=1
26.1765	25.7334	25.8022	25.9001	25.488	25.1688	25.6363	25.4528	+	SUOX_WT	33.79	31474	1.82988	-0.466579	-3.38344	361	Q8BH95	ECHM_MOUSE	Enoyl-CoA hydratase, mitochondrial OS=Mus musculus OX=10090 GN=Echs1 PE=1 SV=1
17.647	17.3975	16.5462	17.2109	16.7518	16.0405	16.7837	17.3621			3.33	55707	0.615059	-0.465863	-1.29854	2292	P31750	AKT1_MOUSE	RAC-alpha serine/threonine-protein kinase OS=Mus musculus OX=10090 GN=Akt1 PE=1 SV=2
25.3222	25.0456	25.0487	25.2921	24.6693	24.7161	24.5233	24.9369	+	SUOX_WT	16.92	43847	2.17366	-0.465733	-4.08336	880	Q9D826	SOX_MOUSE	Peroxisomal sarcosine oxidase OS=Mus musculus OX=10090 GN=Pipox PE=1 SV=1
18.5941	18.6477	19.058	19.3535	18.4048	19.0711	17.9748	18.3406			5.33	46003	0.787941	-0.465465	-1.60223	622	P07758	A1AT1_MOUSE	Alpha-1-antitrypsin 1-1 OS=Mus musculus OX=10090 GN=Serpina1a PE=1 SV=4
20.8146	20.8486	21.0746	21.0227	20.4783	20.6813	20.4195	20.3231	+	SUOX_WT	4.48	54972	2.44177	-0.464578	-4.68891	1440	Q61247	A2AP_MOUSE	Alpha-2-antiplasmin OS=Mus musculus OX=10090 GN=Serpinf2 PE=1 SV=1
20.2844	20.1012	19.9838	20.2364	19.7286	19.4989	19.7576	19.7636	+	SUOX_WT	5.81	70598	2.60341	-0.464275	-4.99909	1581	O54865	GCYB1_MOUSE	Guanylate cyclase soluble subunit beta-1 OS=Mus musculus OX=10090 GN=Gucy1b1 PE=1 SV=1
22.9686	23.4145	23.3543	23.2228	22.8683	22.7896	23.0168	22.4291	+	SUOX_WT	11.59	100106	1.5453	-0.464095	-2.91345	181	P26231	CTNA1_MOUSE	Catenin alpha-1 OS=Mus musculus OX=10090 GN=Ctnna1 PE=1 SV=1
20.1014	20.4139	19.9737	20.1849	19.6811	19.6298	19.5806	19.9288	+	SUOX_WT	5.11	63677	2.04187	-0.46339	-3.84061	1214	Q8R0X7	SGPL1_MOUSE	Sphingosine-1-phosphate lyase 1 OS=Mus musculus OX=10090 GN=Sgpl1 PE=1 SV=1
19.865	19.9604	19.8283	20.284	19.6309	19.4742	19.5922	19.3931	+	SUOX_WT	8.9	43888	1.87905	-0.461837	-3.94257	1988	Q9Z1G3	VATC1_MOUSE	V-type proton ATPase subunit C 1 OS=Mus musculus OX=10090 GN=Atp6v1c1 PE=1 SV=4
22.4867	22.5008	22.6848	22.7691	22.1311	22.3991	21.9722	22.0946	+	SUOX_WT	15.13	139879	2.11911	-0.461099	-4.05552	254	Q64514	TPP2_MOUSE	Tripeptidyl-peptidase 2 OS=Mus musculus OX=10090 GN=Tpp2 PE=1 SV=3
23.2145	23.2256	22.9428	22.9734	22.6869	22.285	22.8845	22.6598	+	SUOX_WT	24.31	38222	1.58562	-0.460063	-3.14322	914	Q61990	PCBP2_MOUSE	Poly(rC)-binding protein 2 OS=Mus musculus OX=10090 GN=Pcbp2 PE=1 SV=1
24.0681	24.021	24.1376	22.8453	23.0514	23.2636	23.2882	23.6332			6.1	107585	0.619973	-0.458906	-1.38582	961	Q99K41	EMIL1_MOUSE	EMILIN-1 OS=Mus musculus OX=10090 GN=Emilin1 PE=1 SV=1
30.3466	29.6467	30.0764	30.115	29.5527	29.6153	29.5085	29.674	+	SUOX_WT	43.54	15840	1.32206	-0.458564	-3.05055	162	P02088	HBB1_MOUSE	Hemoglobin subunit beta-1 OS=Mus musculus OX=10090 GN=Hbb-b1 PE=1 SV=2
18.0644	17.757	NaN	16.1516	16.7694	16.1899	17.6566	16.8482			8.23	18007	0.267665	-0.458295	-0.688821	2136	P63280	UBC9_MOUSE	SUMO-conjugating enzyme UBC9 OS=Mus musculus OX=10090 GN=Ube2i PE=1 SV=1
19.0085	20.501	21.0937	19.4552	19.4533	20.5315	19.5597	18.6836			10.3	60274	0.316796	-0.457587	-0.751483	750	Q8VBW6	ULA1_MOUSE	NEDD8-activating enzyme E1 regulatory subunit OS=Mus musculus OX=10090 GN=Nae1 PE=1 SV=1
19.3043	19.0767	19.3878	20.1312	19.1149	19.3218	18.8128	18.8216			7.22	32313	0.843653	-0.457248	-1.76175	2721	Q924T2	RT02_MOUSE	28S ribosomal protein S2, mitochondrial OS=Mus musculus OX=10090 GN=Mrps2 PE=1 SV=1
28.2363	27.7766	27.8988	27.8405	27.4703	27.291	27.5754	27.5868	+	SUOX_WT	28.86	38299	1.89386	-0.457205	-3.70915	139	Q80XN0	BDH_MOUSE	D-beta-hydroxybutyrate dehydrogenase, mitochondrial OS=Mus musculus OX=10090 GN=Bdh1 PE=1 SV=2
18.7948	18.7186	18.9696	18.951	18.3389	18.6873	18.1562	18.4236	+	SUOX_WT	3.33	44929	1.76864	-0.456985	-3.62448	1576	Q9D7N3	RT09_MOUSE	28S ribosomal protein S9, mitochondrial OS=Mus musculus OX=10090 GN=Mrps9 PE=1 SV=3
20.7188	20.5835	20.8198	20.2634	20.0526	20.1801	20.1644	20.1638	+	SUOX_WT	2.32	73121	1.5344	-0.456152	-3.66006	2885	P23780	BGAL_MOUSE	Beta-galactosidase OS=Mus musculus OX=10090 GN=Glb1 PE=1 SV=1
26.0464	25.7413	25.5436	26.1989	25.2285	25.6768	24.6164	26.1846			15.39	131631	0.5573	-0.455927	-1.25072	230	P27046	MA2A1_MOUSE	Alpha-mannosidase 2 OS=Mus musculus OX=10090 GN=Man2a1 PE=1 SV=2
23.9095	23.9329	23.5816	23.6718	23.4021	22.9028	23.6346	23.3386			3.78	50419	1.28801	-0.454432	-2.58375	233	Q9ERD7	TBB3_MOUSE	Tubulin beta-3 chain OS=Mus musculus OX=10090 GN=Tubb3 PE=1 SV=1
18.3066	18.9034	18.4387	19.2997	17.9769	19.1442	16.8626	19.1494			7.14	35566	0.312606	-0.45383	-0.76511	1689	Q9D1M0	SEC13_MOUSE	Protein SEC13 homolog OS=Mus musculus OX=10090 GN=Sec13 PE=1 SV=3
23.4588	22.5728	22.9535	23.0944	22.6537	22.2653	22.8585	22.4936			16.37	37799	1.02682	-0.452103	-2.03657	1681	Q8K157	GALM_MOUSE	Galactose mutarotase OS=Mus musculus OX=10090 GN=Galm PE=1 SV=1
23.1335	22.8885	22.8498	22.9168	22.5148	22.2986	22.5991	22.5714	+	SUOX_WT	13.38	49816	2.53577	-0.451185	-4.84178	557	Q91VI7	RINI_MOUSE	Ribonuclease inhibitor OS=Mus musculus OX=10090 GN=Rnh1 PE=1 SV=1
21.6601	21.4961	21.3978	21.2233	20.8459	20.9769	20.7454	21.4097	+	SUOX_WT	8.55	69071	1.32326	-0.449831	-2.60772	1173	Q8JZN7	MIRO2_MOUSE	Mitochondrial Rho GTPase 2 OS=Mus musculus OX=10090 GN=Rhot2 PE=1 SV=1
20.217	20.4718	20.7103	19.7088	19.6047	20.1597	19.6	19.9468			4.4	43221	0.863897	-0.449202	-1.76407	1879	Q8BP48	MAP11_MOUSE	Methionine aminopeptidase 1 OS=Mus musculus OX=10090 GN=Metap1 PE=1 SV=1
16.8576	17.504	18.3875	18.003	17.066	18.6126	16.433	16.8444			2.58	54716	0.326547	-0.449072	-0.774524	1914	Q60738	ZNT1_MOUSE	Zinc transporter 1 OS=Mus musculus OX=10090 GN=Slc30a1 PE=1 SV=1
19.9235	20.3092	21.202	20.3974	19.8305	21.0475	19.5107	19.6478			2.42	254202	0.452782	-0.4489	-1.0135	767	E9QAT4	SC16A_MOUSE	Protein transport protein Sec16A OS=Mus musculus OX=10090 GN=Sec16a PE=1 SV=1
24.2168	23.9886	23.9564	23.9957	23.6426	23.3418	23.7998	23.5802	+	SUOX_WT	18.07	9141	1.99127	-0.448263	-3.99156	1064	Q9CQR2	RS21_MOUSE	40S ribosomal protein S21 OS=Mus musculus OX=10090 GN=Rps21 PE=1 SV=1
25.2456	25.5613	25.5348	25.407	25.0107	25.0754	25.0442	24.8276	+	SUOX_WT	33.43	75885	2.49641	-0.447742	-4.91553	106	P14824	ANXA6_MOUSE	Annexin A6 OS=Mus musculus OX=10090 GN=Anxa6 PE=1 SV=3
19.8168	17.5169	20.9771	20.5862	19.3476	20.7353	19.1032	17.9232			3.57	121554	0.179753	-0.446927	-0.462851	778	Q3U7R1	ESYT1_MOUSE	Extended synaptotagmin-1 OS=Mus musculus OX=10090 GN=Esyt1 PE=1 SV=2
19.3754	18.584	19.8655	20.0417	NaN	19.5355	19.2606	18.2668			4.49	88338	0.373585	-0.445691	-0.88273	1090	Q3TDD9	PPR21_MOUSE	Protein phosphatase 1 regulatory subunit 21 OS=Mus musculus OX=10090 GN=Ppp1r21 PE=1 SV=2
25.0487	24.8471	24.3326	24.8695	24.3441	23.9287	24.3068	24.7369			30.73	22965	1.01619	-0.44532	-1.97182	1178	Q9R1P1	PSB3_MOUSE	Proteasome subunit beta type-3 OS=Mus musculus OX=10090 GN=Psmb3 PE=1 SV=1
22.5652	22.5333	23.0468	22.8389	22.3292	22.6202	22.3247	21.9298			16.41	63575	1.25643	-0.44506	-2.38447	632	Q9CPN8	IF2B3_MOUSE	Insulin-like growth factor 2 mRNA-binding protein 3 OS=Mus musculus OX=10090 GN=Igf2bp3 PE=1 SV=1
27.2496	27.5762	27.6647	27.4195	27.0963	27.1103	27.2344	26.6931	+	SUOX_WT	46.77	60955	1.57773	-0.443988	-2.98131	30	P63038	CH60_MOUSE	60 kDa heat shock protein, mitochondrial OS=Mus musculus OX=10090 GN=Hspd1 PE=1 SV=1
19.3295	19.7455	19.3089	19.7929	19.1093	19.162	18.8761	19.259	+	SUOX_WT	6.58	49336	1.46458	-0.44262	-2.88132	926	Q99N42	TYPH_MOUSE	Thymidine phosphorylase OS=Mus musculus OX=10090 GN=Tymp PE=2 SV=1
26.2809	25.5463	25.2817	25.3069	25.2378	24.3199	25.6891	25.4009			35.14	34168	0.541489	-0.44207	-1.17331	289	Q5FW57	GLYAL_MOUSE	Glycine N-acyltransferase-like protein OS=Mus musculus OX=10090 GN=Gm4952 PE=1 SV=3
23.7157	23.8158	23.8608	23.5842	23.3275	23.2435	23.4946	23.1438	+	SUOX_WT	24.79	65323	2.38776	-0.44177	-4.58652	403	Q76MZ3	2AAA_MOUSE	Serine/threonine-protein phosphatase 2A 65 kDa regulatory subunit A alpha isoform OS=Mus musculus OX=10090 GN=Ppp2r1a PE=1 SV=3
19.4444	18.5858	17.8265	18.916	18.5161	17.0096	18.9246	18.5556			8.65	31726	0.348477	-0.441718	-0.813886	1955	Q9CWE0	MFR1L_MOUSE	Mitochondrial fission regulator 1-like OS=Mus musculus OX=10090 GN=Mtfr1l PE=1 SV=1
20.9949	20.1632	20.5961	20.7308	20.2372	20.0074	20.3546	20.1194			10.02	47448	1.10444	-0.44158	-2.33452	1325	Q9Z2N8	ACL6A_MOUSE	Actin-like protein 6A OS=Mus musculus OX=10090 GN=Actl6a PE=1 SV=2
27.1897	26.3537	26.1555	26.6992	26.2603	25.4957	26.4595	26.4163			24.24	14525	0.665918	-0.441571	-1.38341	1429	P63323	RS12_MOUSE	40S ribosomal protein S12 OS=Mus musculus OX=10090 GN=Rps12 PE=1 SV=2
15.5686	16.557	14.9105	16.6723	NaN	14.793	16.095	15.5686			2.04	95987	0.327747	-0.441542	-0.78156	2725	Q60790	RASA3_MOUSE	Ras GTPase-activating protein 3 OS=Mus musculus OX=10090 GN=Rasa3 PE=1 SV=2
22.9523	22.7586	23.0649	22.9909	22.469	22.6891	22.3906	22.461	+	SUOX_WT	4.69	59585	2.51309	-0.439275	-4.77853	1976	Q8BT60	CPNE3_MOUSE	Copine-3 OS=Mus musculus OX=10090 GN=Cpne3 PE=1 SV=2
18.7625	18.5231	18.9828	19.2139	18.3907	18.8866	18.0671	18.3919			1.93	156461	0.996023	-0.436517	-1.94265	2104	Q91ZV0	MIA2_MOUSE	Melanoma inhibitory activity protein 2 OS=Mus musculus OX=10090 GN=Mia2 PE=1 SV=3
NaN	17.1363	17.0447	16.8144	NaN	16.2778	17.1183	16.2899			4.84	33048	0.596797	-0.436476	-1.48368	1423	Q6NVE9	PPTC7_MOUSE	Protein phosphatase PTC7 homolog OS=Mus musculus OX=10090 GN=Pptc7 PE=1 SV=1
25.5781	25.5936	25.9077	25.9199	25.3209	25.6133	25.2031	25.1217	+	SUOX_WT	47.39	89322	1.63043	-0.435095	-3.03469	45	Q01853	TERA_MOUSE	Transitional endoplasmic reticulum ATPase OS=Mus musculus OX=10090 GN=Vcp PE=1 SV=4
24.2013	23.4101	23.2133	22.8045	22.9732	22.0989	23.5255	23.2966			23.71	55293	0.454919	-0.43376	-1.01185	451	Q8QZY2	GLCTK_MOUSE	Glycerate kinase OS=Mus musculus OX=10090 GN=Glyctk PE=1 SV=1
26.5192	26.2633	25.7523	25.985	25.879	24.8418	26.3635	25.7043			42.38	40149	0.543002	-0.432801	-1.20746	156	P55264	ADK_MOUSE	Adenosine kinase OS=Mus musculus OX=10090 GN=Adk PE=1 SV=2
17.0205	15.8034	17.0266	15.1735	16.0212	15.0264	17.411	14.8419			1.51	117429	0.231604	-0.430856	-0.576053	1448	P27546	MAP4_MOUSE	Microtubule-associated protein 4 OS=Mus musculus OX=10090 GN=Map4 PE=1 SV=3
18.3109	17.7816	18.3876	16.2679	16.9841	17.0168	17.6455	17.3781			1.77	86752	0.341224	-0.430845	-0.834214	2063	Q922K7	NOP2_MOUSE	Probable 28S rRNA (cytosine-C(5))-methyltransferase OS=Mus musculus OX=10090 GN=Nop2 PE=1 SV=1
20.6297	20.4192	20.5434	20.4727	20.0367	20.1193	19.9993	20.187	+	SUOX_WT	8.37	46973	3.34224	-0.4307	-6.94364	1934	Q8BWG8	ARRB1_MOUSE	Beta-arrestin-1 OS=Mus musculus OX=10090 GN=Arrb1 PE=1 SV=1
23.668	23.95	23.9601	23.577	23.4134	23.2856	23.6613	23.0733	+	SUOX_WT	19.89	119728	1.44965	-0.430347	-2.73948	103	Q91V92	ACLY_MOUSE	ATP-citrate synthase OS=Mus musculus OX=10090 GN=Acly PE=1 SV=1
21.6084	21.2966	21.7189	21.7081	21.1189	21.4009	20.9931	21.0989	+	SUOX_WT	11.62	60705	1.75784	-0.430086	-3.26744	712	Q9EP89	LACTB_MOUSE	Serine beta-lactamase-like protein LACTB, mitochondrial OS=Mus musculus OX=10090 GN=Lactb PE=1 SV=1
23.6269	24.1089	23.0392	23.662	23.2797	22.5912	23.3628	23.4841			3.89	220499	0.701805	-0.429795	-1.44601	262	P70670	NACAM_MOUSE	Nascent polypeptide-associated complex subunit alpha, muscle-specific form OS=Mus musculus OX=10090 GN=Naca PE=1 SV=2
22.483	22.3016	22.3566	22.1607	21.8722	21.7843	21.9764	21.9499	+	SUOX_WT	32.63	40529	2.56907	-0.429782	-5.40401	492	Q8BGC4	PTGR3_MOUSE	Prostaglandin reductase-3 OS=Mus musculus OX=10090 GN=Zadh2 PE=1 SV=1
22.1197	22.0614	21.9332	21.8898	21.5147	21.4967	21.4927	21.7873	+	SUOX_WT	13.47	32033	2.42661	-0.42819	-4.77997	1235	Q91V64	ISOC1_MOUSE	Isochorismatase domain-containing protein 1 OS=Mus musculus OX=10090 GN=Isoc1 PE=1 SV=1
21.0869	21.1123	21.5329	21.4019	20.858	21.2051	20.7741	20.5876	+	SUOX_WT	9.99	94860	1.33476	-0.427326	-2.52108	745	Q9ER72	SYCC_MOUSE	Cysteine--tRNA ligase, cytoplasmic OS=Mus musculus OX=10090 GN=Cars1 PE=1 SV=2
19.5386	19.4487	20.2686	19.9118	19.4641	19.7449	19.589	18.6619			0.52	231807	0.667676	-0.42698	-1.39624	1604	Q80YX1	TENA_MOUSE	Tenascin OS=Mus musculus OX=10090 GN=Tnc PE=1 SV=1
23.3733	23.1728	23.1518	23.0334	22.7849	22.5042	22.9797	22.7546	+	SUOX_WT	37.35	27254	1.84804	-0.426972	-3.54613	499	Q9CQ60	6PGL_MOUSE	6-phosphogluconolactonase OS=Mus musculus OX=10090 GN=Pgls PE=1 SV=1
23.3291	22.8774	23.1462	24.0508	23.1312	22.9248	23.0303	22.6104			19.69	45345	0.713834	-0.426669	-1.5502	790	P28656	NP1L1_MOUSE	Nucleosome assembly protein 1-like 1 OS=Mus musculus OX=10090 GN=Nap1l1 PE=1 SV=2
21.1781	21.3835	21.762	20.4185	20.5492	21.0157	20.7367	20.7339			7.81	47891	0.634114	-0.42666	-1.42819	2240	P43029	GDF7_MOUSE	Growth/differentiation factor 7 OS=Mus musculus OX=10090 GN=Gdf7 PE=2 SV=2
21.8905	22.1432	22.075	22.2062	21.7332	21.6688	21.7639	21.4424	+	SUOX_WT	23.89	46285	2.2801	-0.426658	-4.28103	936	O88544	CSN4_MOUSE	COP9 signalosome complex subunit 4 OS=Mus musculus OX=10090 GN=Cops4 PE=1 SV=1
23.7144	23.7757	23.9802	23.7217	23.3573	23.5125	23.3888	23.2268	+	SUOX_WT	15.53	136332	2.60047	-0.42661	-4.98707	161	Q6ZQ38	CAND1_MOUSE	Cullin-associated NEDD8-dissociated protein 1 OS=Mus musculus OX=10090 GN=Cand1 PE=1 SV=2
21.1554	21.976	22.3075	22.4461	21.569	22.404	21.1649	21.0415			1.86	724737	0.453662	-0.426383	-1.00951	197	Q8R0W0	EPIPL_MOUSE	Epiplakin OS=Mus musculus OX=10090 GN=Eppk1 PE=1 SV=2
NaN	18.0865	18.5781	18.396	17.8817	NaN	17.9722	17.9283			5.78	32191	1.03312	-0.426143	-2.92174	2113	O08600	NUCG_MOUSE	Endonuclease G, mitochondrial OS=Mus musculus OX=10090 GN=Endog PE=1 SV=1
22.3835	22.9019	22.1921	22.5883	22.0731	21.967	21.9147	22.4085			17.89	87197	1.16573	-0.425598	-2.26365	424	P42225	STAT1_MOUSE	Signal transducer and activator of transcription 1 OS=Mus musculus OX=10090 GN=Stat1 PE=1 SV=1
22.7866	22.2362	22.2083	21.824	21.7287	21.4798	21.9159	22.2328			15.76	53600	0.830342	-0.424429	-1.67254	920	P21614	VTDB_MOUSE	Vitamin D-binding protein OS=Mus musculus OX=10090 GN=Gc PE=1 SV=2
21.8145	21.38	20.5429	21.2736	20.9525	19.8724	21.2034	21.2852			14.24	32754	0.452611	-0.424382	-1.01095	1040	Q99KR3	LACB2_MOUSE	Endoribonuclease LACTB2 OS=Mus musculus OX=10090 GN=Lactb2 PE=1 SV=1
24.2701	25.8169	23.6327	24.1685	23.8668	23.5537	23.5533	25.2185			17.91	31852	0.286508	-0.423968	-0.689427	859	Q3TLP5	ECHD2_MOUSE	Enoyl-CoA hydratase domain-containing protein 2, mitochondrial OS=Mus musculus OX=10090 GN=Echdc2 PE=1 SV=2
29.4791	29.2889	28.9036	28.7953	28.728	28.1025	29.0614	28.8818			60.71	41830	0.790394	-0.423276	-1.60852	25	Q8BWT1	THIM_MOUSE	3-ketoacyl-CoA thiolase, mitochondrial OS=Mus musculus OX=10090 GN=Acaa2 PE=1 SV=3
20.3196	19.8741	20.2247	20.0037	19.5439	19.8652	19.406	19.9148	+	SUOX_WT	4.02	45315	1.4019	-0.42304	-2.6449	3099	Q80TA1	EPT1_MOUSE	Ethanolaminephosphotransferase 1 OS=Mus musculus OX=10090 GN=Selenoi PE=2 SV=3
19.9877	20.2153	20.0499	20.2097	19.8615	19.4635	20.0902	19.3561			5.37	94527	1.06858	-0.42283	-2.3399	1766	Q7TSI3	PP6R1_MOUSE	Serine/threonine-protein phosphatase 6 regulatory subunit 1 OS=Mus musculus OX=10090 GN=Ppp6r1 PE=1 SV=1
24.7152	24.4736	24.5979	24.6842	24.2542	24.095	24.3408	24.0961	+	SUOX_WT	45.61	32351	2.66474	-0.421213	-5.16979	399	Q60932	VDAC1_MOUSE	Voltage-dependent anion-selective channel protein 1 OS=Mus musculus OX=10090 GN=Vdac1 PE=1 SV=3
20.5202	19.9431	20.3459	20.2465	19.8149	19.8519	19.84	19.8651	+	SUOX_WT	7.91	18865	1.4033	-0.420961	-3.4659	3179	Q9CQ89	CUTA_MOUSE	Protein CutA OS=Mus musculus OX=10090 GN=Cuta PE=1 SV=3
20.0123	20.2365	20.4368	20.4506	19.9186	20.1075	19.8751	19.5546	+	SUOX_WT	2.43	96450	1.45793	-0.420083	-2.72465	1808	Q7TSJ2	MAP6_MOUSE	Microtubule-associated protein 6 OS=Mus musculus OX=10090 GN=Map6 PE=1 SV=2
20.1059	20.0832	20.5183	20.156	19.7926	20.0348	19.8449	19.5123	+	SUOX_WT	5.46	57544	1.51965	-0.419665	-2.82597	1629	Q3UKJ7	SMU1_MOUSE	WD40 repeat-containing protein SMU1 OS=Mus musculus OX=10090 GN=Smu1 PE=2 SV=2
22.9032	23.0695	22.5673	22.9237	22.5452	22.0729	22.6629	22.5085	+	SUOX_WT	26.23	35334	1.32115	-0.418538	-2.50399	942	Q9CZR8	EFTS_MOUSE	Elongation factor Ts, mitochondrial OS=Mus musculus OX=10090 GN=Tsfm PE=1 SV=1
27.8576	27.8162	28.0306	27.9139	27.5177	27.5552	27.5797	27.294	+	SUOX_WT	41.81	82670	2.56301	-0.417922	-5.20318	15	Q8BMS1	ECHA_MOUSE	Trifunctional enzyme subunit alpha, mitochondrial OS=Mus musculus OX=10090 GN=Hadha PE=1 SV=1
24.7298	25.376	24.5317	25.2212	24.9886	23.7149	25.5644	23.9214			21.58	32560	0.362879	-0.417345	-0.865296	732	Q61937	NPM_MOUSE	Nucleophosmin OS=Mus musculus OX=10090 GN=Npm1 PE=1 SV=1
18.5984	18.0407	17.9735	18.2868	17.8618	17.431	17.9711	17.9693			4.4	35502	1.1397	-0.416568	-2.17999	3271	P97865	PEX7_MOUSE	Peroxisomal targeting signal 2 receptor OS=Mus musculus OX=10090 GN=Pex7 PE=1 SV=1
18.9791	18.3378	19.0203	19.3612	18.3631	18.815	NaN	18.3474			1.22	141457	0.756681	-0.416136	-1.5831	1025	O54988	SLK_MOUSE	STE20-like serine/threonine-protein kinase OS=Mus musculus OX=10090 GN=Slk PE=1 SV=2
20.1368	20.3283	20.1605	20.6081	19.8807	20.0769	19.5972	20.0149	+	SUOX_WT	2.25	243238	1.46835	-0.416025	-2.73409	208	B2RQC6	PYR1_MOUSE	CAD protein OS=Mus musculus OX=10090 GN=Cad PE=1 SV=1
22.7469	22.4551	22.101	22.3178	22.1422	21.3008	22.5313	21.9831			3.99	63036	0.663761	-0.415875	-1.433	916	Q7TMA2	ZN503_MOUSE	Zinc finger protein 503 OS=Mus musculus OX=10090 GN=Znf503 PE=1 SV=1
19.5858	18.8134	19.7164	19.1495	18.8214	19.1337	18.8952	18.7522			7.34	29978	0.864245	-0.41567	-1.86484	2006	P15327	PMGE_MOUSE	Bisphosphoglycerate mutase OS=Mus musculus OX=10090 GN=Bpgm PE=1 SV=2
20.3483	22.3666	22.005	21.4935	21.1283	21.8941	20.9486	20.5816			3.1	50136	0.337238	-0.415247	-0.799363	118	P68369	TBA1A_MOUSE	Tubulin alpha-1A chain OS=Mus musculus OX=10090 GN=Tuba1a PE=1 SV=1
27.2913	27.4839	27.8951	27.9426	27.2448	27.7571	27.0173	26.9342			45.57	59753	0.851904	-0.414908	-1.70288	70	Q03265	ATPA_MOUSE	ATP synthase subunit alpha, mitochondrial OS=Mus musculus OX=10090 GN=Atp5f1a PE=1 SV=1
24.9704	24.3192	25.0078	25.1041	24.5438	24.5153	24.6325	24.0519			15.2	48995	0.938046	-0.414512	-1.86984	735	Q9D2G2	ODO2_MOUSE	Dihydrolipoyllysine-residue succinyltransferase component of 2-oxoglutarate dehydrogenase complex, mitochondrial OS=Mus musculus OX=10090 GN=Dlst PE=1 SV=1
24.7742	25.0989	25.0383	25.174	24.7428	24.5866	24.8519	24.2497	+	SUOX_WT	33.63	38676	1.34862	-0.413609	-2.62826	611	P07356	ANXA2_MOUSE	Annexin A2 OS=Mus musculus OX=10090 GN=Anxa2 PE=1 SV=2
17.0998	17.8324	18.0181	18.1868	NaN	17.4293	18.5456	16.1425			2.75	79762	0.206521	-0.41181	-0.560751	2296	Q8K2F0	BRD3_MOUSE	Bromodomain-containing protein 3 OS=Mus musculus OX=10090 GN=Brd3 PE=1 SV=2
21.2331	21.1156	21.2374	21.4868	21.0134	20.7339	21.1598	20.5201			7.8	82613	1.24913	-0.411419	-2.52722	1382	P46460	NSF_MOUSE	Vesicle-fusing ATPase OS=Mus musculus OX=10090 GN=Nsf PE=1 SV=2
22.1327	20.8266	19.5415	22.2479	20.949	19.6268	20.5453	21.9848			8.8	13742	0.201929	-0.410678	-0.511936	2318	P62852	RS25_MOUSE	40S ribosomal protein S25 OS=Mus musculus OX=10090 GN=Rps25 PE=1 SV=1
16.5385	18.5366	16.3857	16.1786	16.5967	16.4359	16.466	NaN			1.83	90641	0.293583	-0.410277	-0.746693	2715	Q9DBX3	SUSD2_MOUSE	Sushi domain-containing protein 2 OS=Mus musculus OX=10090 GN=Susd2 PE=1 SV=1
23.3704	24.1228	23.8536	23.6701	23.3467	23.4922	23.3383	23.1988			32.26	64217	1.12559	-0.410247	-2.4258	176	Q9CWJ9	PUR9_MOUSE	Bifunctional purine biosynthesis protein ATIC OS=Mus musculus OX=10090 GN=Atic PE=1 SV=2
23.9706	24.8805	24.8116	25.4651	24.4176	25.1086	23.8694	24.0985			27.5	26372	0.447115	-0.408448	-0.998597	734	O09061	PSB1_MOUSE	Proteasome subunit beta type-1 OS=Mus musculus OX=10090 GN=Psmb1 PE=1 SV=1
20.7388	20.5192	20.7144	21.5979	20.673	20.5909	20.5056	20.1715			4.01	119825	0.711079	-0.407355	-1.54195	1458	Q920B9	SP16H_MOUSE	FACT complex subunit SPT16 OS=Mus musculus OX=10090 GN=Supt16h PE=1 SV=2
23.7605	23.6335	23.6428	23.5714	23.2529	23.1284	23.3438	23.2576	+	SUOX_WT	26.77	33997	3.29637	-0.406348	-6.84652	688	P31230	AIMP1_MOUSE	Aminoacyl tRNA synthase complex-interacting multifunctional protein 1 OS=Mus musculus OX=10090 GN=Aimp1 PE=1 SV=2
23.4103	23.1948	23.5067	23.2506	22.9488	22.9489	23.0766	22.7631	+	SUOX_WT	6.16	148068	2.23853	-0.406232	-4.20835	418	Q5SW19	CLU_MOUSE	Clustered mitochondria protein homolog OS=Mus musculus OX=10090 GN=Cluh PE=1 SV=2
18.9828	19.1634	18.9821	17.7541	18.0133	18.2413	18.1707	18.8332			8.92	41626	0.485199	-0.40599	-1.09385	1663	Q9R0Q6	ARC1A_MOUSE	Actin-related protein 2/3 complex subunit 1A OS=Mus musculus OX=10090 GN=Arpc1a PE=1 SV=1
22.7098	22.9528	22.923	22.9585	22.4642	22.6522	22.351	22.453	+	SUOX_WT	11.59	44868	2.47531	-0.405907	-4.70233	786	P63037	DNJA1_MOUSE	DnaJ homolog subfamily A member 1 OS=Mus musculus OX=10090 GN=Dnaja1 PE=1 SV=1
18.4846	18.5224	18.7927	18.8673	18.3119	18.4867	18.2515	17.9994	+	SUOX_WT	3.22	59697	1.56639	-0.404405	-2.90783	2889	Q99JF8	PSIP1_MOUSE	PC4 and SFRS1-interacting protein OS=Mus musculus OX=10090 GN=Psip1 PE=1 SV=1
19.3527	19.3791	19.3035	19.5892	19.0063	19.0673	18.8648	19.0701	+	SUOX_WT	3.66	43545	2.56683	-0.40401	-5.09799	2780	Q8K3W0	BABA2_MOUSE	BRISC and BRCA1-A complex member 2 OS=Mus musculus OX=10090 GN=Babam2 PE=1 SV=2
23.4851	23.9551	23.1866	23.8476	23.3252	22.9037	23.293	23.3429			36.28	25704	0.968792	-0.40238	-1.96801	959	Q9DCM2	GSTK1_MOUSE	Glutathione S-transferase kappa 1 OS=Mus musculus OX=10090 GN=Gstk1 PE=1 SV=3
23.8649	24.1901	24.2375	24.109	23.602	24.0631	23.3754	23.7534			22.95	40582	1.20295	-0.4019	-2.41599	1122	Q920E5	FPPS_MOUSE	Farnesyl pyrophosphate synthase OS=Mus musculus OX=10090 GN=Fdps PE=1 SV=1
23.6388	23.878	23.5775	23.6942	23.3411	23.1407	23.4028	23.2965	+	SUOX_WT	23.42	52247	2.45061	-0.401837	-4.69282	619	P51855	GSHB_MOUSE	Glutathione synthetase OS=Mus musculus OX=10090 GN=Gss PE=1 SV=1
23.0062	22.306	23.7439	23.7753	22.6872	23.9188	22.1048	22.5134			51.75	11475	0.325566	-0.401783	-0.76697	1951	P47955	RLA1_MOUSE	60S acidic ribosomal protein P1 OS=Mus musculus OX=10090 GN=Rplp1 PE=1 SV=1
20.0447	20.2035	20.1562	20.9124	20.0902	20.0406	19.9259	19.6573			11.18	17898	0.865815	-0.400712	-1.82409	3236	Q64339	ISG15_MOUSE	Ubiquitin-like protein ISG15 OS=Mus musculus OX=10090 GN=Isg15 PE=1 SV=4
19.6992	20.3064	19.2608	20.3565	19.6706	19.116	19.5529	19.6808			10.32	49736	0.624694	-0.400637	-1.36465	1437	Q9R233	TPSN_MOUSE	Tapasin OS=Mus musculus OX=10090 GN=Tapbp PE=1 SV=2
23.3585	23.374	23.3005	23.2824	22.9331	22.8532	22.9762	22.9506	+	SUOX_WT	24.36	56495	4.50848	-0.400603	-11.5881	574	Q9CQF9	PCYOX_MOUSE	Prenylcysteine oxidase OS=Mus musculus OX=10090 GN=Pcyox1 PE=1 SV=1
20.0149	19.4329	19.9039	19.9515	19.4767	19.422	19.5452	19.2569	+	SUOX_WT	10.58	20924	1.30886	-0.400603	-2.7351	1711	Q9Z223	MOC2B_MOUSE	Molybdopterin synthase catalytic subunit OS=Mus musculus OX=10090 GN=Mocs2 PE=1 SV=3
20.7411	21.1415	20.9247	20.7527	20.4686	20.5081	20.4905	20.4947	+	SUOX_WT	15.18	38159	1.63415	-0.39953	-4.24564	1208	Q9CX34	SGT1_MOUSE	Protein SGT1 homolog OS=Mus musculus OX=10090 GN=Sugt1 PE=1 SV=3
22.2629	22.3668	22.3414	23.5867	22.4386	22.4911	22.0618	21.9714			9.33	89520	0.509781	-0.398735	-1.1638	544	Q8CCJ3	UFL1_MOUSE	E3 UFM1-protein ligase 1 OS=Mus musculus OX=10090 GN=Ufl1 PE=1 SV=2
23.1013	22.9372	22.9957	22.9564	22.6392	22.4652	22.765	22.5331	+	SUOX_WT	17.43	79344	2.41735	-0.397045	-5.29411	330	Q99MR8	MCCA_MOUSE	Methylcrotonoyl-CoA carboxylase subunit alpha, mitochondrial OS=Mus musculus OX=10090 GN=Mccc1 PE=1 SV=2
21.2632	21.1602	21.7642	21.6589	20.9574	21.7057	20.6122	20.9882			21.24	52227	0.687326	-0.395751	-1.45024	679	P70290	EM55_MOUSE	55 kDa erythrocyte membrane protein OS=Mus musculus OX=10090 GN=Mpp1 PE=1 SV=1
22.3607	22.3118	22.1832	22.3619	21.8749	21.8957	21.7643	22.1021	+	SUOX_WT	14.44	19724	2.29367	-0.395155	-4.81641	1532	P08030	APT_MOUSE	Adenine phosphoribosyltransferase OS=Mus musculus OX=10090 GN=Aprt PE=1 SV=2
23.6931	23.5159	23.7597	23.4801	23.2993	23.0689	23.5849	22.921			17.89	30831	1.18188	-0.3937	-2.46249	783	Q99020	ROAA_MOUSE	Heterogeneous nuclear ribonucleoprotein A/B OS=Mus musculus OX=10090 GN=Hnrnpab PE=1 SV=1
28.2826	28.0666	27.9986	27.9406	27.7739	27.2844	28.0849	27.5705			47.11	129685	1.01117	-0.393665	-2.13439	16	Q05920	PYC_MOUSE	Pyruvate carboxylase, mitochondrial OS=Mus musculus OX=10090 GN=Pc PE=1 SV=1
16.5319	18.9012	17.4247	17.9258	17.549	17.2449	17.5812	16.8345			2.92	42009	0.303378	-0.393497	-0.750958	69	P62737	ACTA_MOUSE	Actin, aortic smooth muscle OS=Mus musculus OX=10090 GN=Acta2 PE=1 SV=1
22.2041	21.889	21.3427	21.5728	21.5174	20.4715	21.9889	21.4577			8.24	47598	0.471506	-0.393295	-1.06319	1091	Q9WVM8	AADAT_MOUSE	Kynurenine/alpha-aminoadipate aminotransferase, mitochondrial OS=Mus musculus OX=10090 GN=Aadat PE=1 SV=1
26.5607	26.38	26.3182	26.3703	25.9841	25.9163	25.9702	26.1882	+	SUOX_WT	25.34	32364	2.56015	-0.392604	-4.92441	436	P50172	DHI1_MOUSE	Corticosteroid 11-beta-dehydrogenase isozyme 1 OS=Mus musculus OX=10090 GN=Hsd11b1 PE=1 SV=3
21.3596	21.6792	21.412	21.4862	21.0953	21.0745	21.0633	21.1336	+	SUOX_WT	9.69	42433	2.02966	-0.392603	-5.47798	2299	P49443	PPM1A_MOUSE	Protein phosphatase 1A OS=Mus musculus OX=10090 GN=Ppm1a PE=1 SV=1
22.4909	22.4378	22.4833	22.3982	22.0934	21.9748	22.2067	21.9679	+	SUOX_WT	13.07	50550	2.47823	-0.391856	-6.47507	1124	O55131	SEPT7_MOUSE	Septin-7 OS=Mus musculus OX=10090 GN=Septin7 PE=1 SV=1
21.5601	21.3673	21.0856	21.224	21.0336	20.3897	21.3409	20.9059			3.55	47038	0.836343	-0.391733	-1.75914	1358	Q99JX3	GORS2_MOUSE	Golgi reassembly-stacking protein 2 OS=Mus musculus OX=10090 GN=Gorasp2 PE=1 SV=3
19.5477	19.6111	19.7972	19.3732	19.0829	19.405	19.0363	19.2382	+	SUOX_WT	3.08	43256	1.75014	-0.391715	-3.23846	1634	Q8VDQ8	SIR2_MOUSE	NAD-dependent protein deacetylase sirtuin-2 OS=Mus musculus OX=10090 GN=Sirt2 PE=1 SV=2
22.0523	22.173	22.6497	22.5959	21.9725	22.483	21.7823	21.6674			15.15	71543	0.831184	-0.391423	-1.67055	571	Q7M6Y3	PICAL_MOUSE	Phosphatidylinositol-binding clathrin assembly protein OS=Mus musculus OX=10090 GN=Picalm PE=1 SV=1
20.7064	20.5219	20.6149	20.9058	20.3698	20.2682	20.3579	20.1935	+	SUOX_WT	14.04	39432	1.97515	-0.3899	-4.24414	958	Q9D0M1	KPRA_MOUSE	Phosphoribosyl pyrophosphate synthase-associated protein 1 OS=Mus musculus OX=10090 GN=Prpsap1 PE=1 SV=1
26.1915	26.3726	26.1305	24.7192	25.144	25.2853	25.3969	26.0294			26	53663	0.387434	-0.389575	-0.908706	692	P47791	GSHR_MOUSE	Glutathione reductase, mitochondrial OS=Mus musculus OX=10090 GN=Gsr PE=1 SV=3
25.2477	25.5789	25.4423	25.5469	25.1174	25.1057	25.1106	24.9251	+	SUOX_WT	20.71	226372	2.16826	-0.389287	-4.42264	6	Q8VDD5	MYH9_MOUSE	Myosin-9 OS=Mus musculus OX=10090 GN=Myh9 PE=1 SV=4
24.4684	24.1286	24.2811	24.2336	23.9885	23.6189	24.2552	23.6933			24.9	53247	1.15853	-0.388947	-2.39764	606	P53395	ODB2_MOUSE	Lipoamide acyltransferase component of branched-chain alpha-keto acid dehydrogenase complex, mitochondrial OS=Mus musculus OX=10090 GN=Dbt PE=1 SV=2
21.316	21.3631	20.8524	21.2312	20.9453	20.2733	21.1775	20.8113			17.43	38620	0.841675	-0.388841	-1.73511	1599	Q9R1T2	SAE1_MOUSE	SUMO-activating enzyme subunit 1 OS=Mus musculus OX=10090 GN=Sae1 PE=1 SV=1
21.4673	21.3811	21.902	21.697	21.2645	21.4934	21.2969	20.8387			11.65	21737	1.11484	-0.388464	-2.14509	2448	Q99KR7	PPIF_MOUSE	Peptidyl-prolyl cis-trans isomerase F, mitochondrial OS=Mus musculus OX=10090 GN=Ppif PE=1 SV=1
23.0933	22.9027	23.1315	23.4919	22.907	22.7734	22.9375	22.4482			12.04	85471	1.23221	-0.388353	-2.33537	368	Q02248	CTNB1_MOUSE	Catenin beta-1 OS=Mus musculus OX=10090 GN=Ctnnb1 PE=1 SV=1
24.0707	24.0323	24.2941	24.3314	23.8242	23.9783	23.774	23.5995	+	SUOX_WT	22.03	82500	1.92184	-0.388117	-3.5577	305	Q91VR5	DDX1_MOUSE	ATP-dependent RNA helicase DDX1 OS=Mus musculus OX=10090 GN=Ddx1 PE=1 SV=1
22.1581	22.6153	22.4525	22.4249	22.041	22.1279	22.0138	21.9172	+	SUOX_WT	18.57	50522	1.72848	-0.387726	-3.7219	392	P50396	GDIA_MOUSE	Rab GDP dissociation inhibitor alpha OS=Mus musculus OX=10090 GN=Gdi1 PE=1 SV=3
21.4282	21.2918	21.2144	21.4737	20.966	20.9165	20.8837	21.0927	+	SUOX_WT	16.76	40718	2.5803	-0.387297	-5.12821	1216	Q9QXB9	DRG2_MOUSE	Developmentally-regulated GTP-binding protein 2 OS=Mus musculus OX=10090 GN=Drg2 PE=1 SV=1
22.2434	22.5893	21.8071	22.0607	21.7393	21.4761	21.6836	22.2534			17.89	66944	0.830011	-0.387	-1.66038	501	Q9EP69	SAC1_MOUSE	Phosphatidylinositol-3-phosphatase SAC1 OS=Mus musculus OX=10090 GN=Sacm1l PE=1 SV=1
24.4057	24.1089	24.0522	24.3215	23.9194	23.5655	24.0317	23.8269	+	SUOX_WT	44.62	29033	1.58533	-0.386159	-2.96319	588	P00920	CAH2_MOUSE	Carbonic anhydrase 2 OS=Mus musculus OX=10090 GN=Ca2 PE=1 SV=4
18.5357	18.4302	18.8654	18.774	18.2734	18.5504	18.2113	18.0267	+	SUOX_WT	3.29	53925	1.38872	-0.385827	-2.59959	3010	Q9Z108	STAU1_MOUSE	Double-stranded RNA-binding protein Staufen homolog 1 OS=Mus musculus OX=10090 GN=Stau1 PE=1 SV=1
19.5251	19.6791	19.7968	19.0605	19.0559	19.1418	19.2605	19.0603			1.49	273815	1.03222	-0.385737	-2.28979	1765	Q07113	MPRI_MOUSE	Cation-independent mannose-6-phosphate receptor OS=Mus musculus OX=10090 GN=Igf2r PE=1 SV=1
20.7505	21.2079	21.0491	21.0118	20.6051	20.7745	20.5228	20.5752	+	SUOX_WT	6.05	105975	1.74163	-0.385391	-3.52444	1026	Q6Q899	DDX58_MOUSE	Antiviral innate immune response receptor RIG-I OS=Mus musculus OX=10090 GN=Ddx58 PE=1 SV=2
24.5532	24.742	24.3198	24.2858	24.1038	23.7782	24.2532	24.2251	+	SUOX_WT	13.37	70351	1.34575	-0.385122	-2.52315	398	O88428	PAPS2_MOUSE	Bifunctional 3'-phosphoadenosine 5'-phosphosulfate synthase 2 OS=Mus musculus OX=10090 GN=Papss2 PE=1 SV=2
21.867	21.7217	22.1011	22.1903	21.6212	21.824	21.5388	21.3579	+	SUOX_WT	7.74	77796	1.42322	-0.384555	-2.66339	1100	Q14C51	PTCD3_MOUSE	Pentatricopeptide repeat domain-containing protein 3, mitochondrial OS=Mus musculus OX=10090 GN=Ptcd3 PE=1 SV=2
22.9748	22.9935	23.0882	23.6407	22.9307	22.891	22.8352	22.5032			28.92	55447	1.03349	-0.384303	-2.07477	410	Q99KQ4	NAMPT_MOUSE	Nicotinamide phosphoribosyltransferase OS=Mus musculus OX=10090 GN=Nampt PE=1 SV=1
20.8976	20.3873	20.4241	20.8247	20.2679	20.0993	20.2035	20.4272			9.47	38167	1.25867	-0.38394	-2.57231	1938	Q9CXR1	DHRS7_MOUSE	Dehydrogenase/reductase SDR family member 7 OS=Mus musculus OX=10090 GN=Dhrs7 PE=1 SV=2
22.3533	22.1547	23.0807	22.4574	22.0278	22.7677	21.9125	21.8088			18.14	22889	0.613663	-0.382329	-1.29447	2311	P97461	RS5_MOUSE	40S ribosomal protein S5 OS=Mus musculus OX=10090 GN=Rps5 PE=1 SV=3
26.3031	25.4054	25.5652	24.5056	24.8666	24.5054	25.3214	25.5585			23.8	67337	0.374678	-0.381855	-0.872886	411	P02772	FETA_MOUSE	Alpha-fetoprotein OS=Mus musculus OX=10090 GN=Afp PE=2 SV=1
26.3424	26.2281	25.8941	26.1399	25.8417	25.3676	25.9952	25.8748			20.39	29174	1.16195	-0.381318	-2.27376	354	P62259	1433E_MOUSE	14-3-3 protein epsilon OS=Mus musculus OX=10090 GN=Ywhae PE=1 SV=1
24.7252	24.6651	24.6745	24.6392	24.3232	24.2032	24.4118	24.2456	+	SUOX_WT	27.14	21897	2.77345	-0.380058	-7.70588	815	P99029	PRDX5_MOUSE	Peroxiredoxin-5, mitochondrial OS=Mus musculus OX=10090 GN=Prdx5 PE=1 SV=2
24.7267	24.227	24.1224	24.2373	23.9232	23.6278	23.9897	24.261			16.41	63221	1.04232	-0.377915	-2.01409	654	O08914	FAAH1_MOUSE	Fatty-acid amide hydrolase 1 OS=Mus musculus OX=10090 GN=Faah PE=1 SV=1
23.6646	23.9454	23.9153	23.9175	23.5087	23.593	23.4851	23.3459	+	SUOX_WT	30.11	52767	2.33813	-0.37751	-4.52851	207	Q9D1A2	CNDP2_MOUSE	Cytosolic non-specific dipeptidase OS=Mus musculus OX=10090 GN=Cndp2 PE=1 SV=1
20.2565	19.6474	20.18	19.9398	19.6869	19.5267	19.9251	19.3757			7.45	96002	1.08189	-0.37737	-2.089	723	Q8VDM6	HNRL1_MOUSE	Heterogeneous nuclear ribonucleoprotein U-like protein 1 OS=Mus musculus OX=10090 GN=Hnrnpul1 PE=1 SV=1
22.5429	22.4008	22.418	22.6622	22.062	22.2767	21.8218	22.3548	+	SUOX_WT	13.07	65697	1.36948	-0.377148	-2.80975	765	Q9WUA2	SYFB_MOUSE	Phenylalanine--tRNA ligase beta subunit OS=Mus musculus OX=10090 GN=Farsb PE=1 SV=2
17.5688	17.9846	17.1183	19.1409	17.7457	17.6328	17.0739	17.8515			2.04	106783	0.332291	-0.377143	-0.807695	3288	Q14CH7	SYAM_MOUSE	Alanine--tRNA ligase, mitochondrial OS=Mus musculus OX=10090 GN=Aars2 PE=1 SV=1
21.8612	21.8519	21.7374	21.8014	21.4757	21.2851	21.5589	21.4283	+	SUOX_WT	15.32	13997	2.50505	-0.375994	-5.87246	2607	Q9DAK9	PHP14_MOUSE	14 kDa phosphohistidine phosphatase OS=Mus musculus OX=10090 GN=Phpt1 PE=1 SV=1
19.7696	19.9916	19.5644	19.6639	19.4673	18.9983	19.6858	19.342			5.73	94945	1.10395	-0.37403	-2.19426	1632	Q6P542	ABCF1_MOUSE	ATP-binding cassette sub-family F member 1 OS=Mus musculus OX=10090 GN=Abcf1 PE=1 SV=1
23.6914	23.7931	24.024	23.8311	23.4492	23.678	23.424	23.2928	+	SUOX_WT	19.91	170079	1.89105	-0.373893	-3.5244	61	Q8CGC7	SYEP_MOUSE	Bifunctional glutamate/proline--tRNA ligase OS=Mus musculus OX=10090 GN=Eprs1 PE=1 SV=4
22.2742	22.0758	21.1478	21.0425	21.2094	20.3092	21.5777	21.9499			21.32	42723	0.337929	-0.37356	-0.791245	695	Q9JK81	MYG1_MOUSE	MYG1 exonuclease OS=Mus musculus OX=10090 GN=Myg1 PE=1 SV=1
23.8918	24.4005	24.0346	23.8877	23.7556	23.4709	23.9762	23.518			19.98	116717	1.16929	-0.37344	-2.22563	179	Q64727	VINC_MOUSE	Vinculin OS=Mus musculus OX=10090 GN=Vcl PE=1 SV=4
24.5214	24.1695	24.4918	24.0596	23.8758	23.9275	23.9968	23.9493	+	SUOX_WT	22.85	83900	1.34606	-0.373206	-3.15661	196	Q8CAQ8	MIC60_MOUSE	MICOS complex subunit Mic60 OS=Mus musculus OX=10090 GN=Immt PE=1 SV=1
16.1646	16.6976	17.1755	17.6313	16.6784	17.3072	16.3287	15.867			2.36	101131	0.368633	-0.371897	-0.850104	2488	Q80WT5	AFTIN_MOUSE	Aftiphilin OS=Mus musculus OX=10090 GN=Aftph PE=1 SV=2
23.6147	23.351	23.298	23.2126	22.9798	22.771	23.0942	23.1455	+	SUOX_WT	20.35	50859	1.6706	-0.371463	-3.09322	635	Q8C5H8	NAKD2_MOUSE	NAD kinase 2, mitochondrial OS=Mus musculus OX=10090 GN=Nadk2 PE=1 SV=2
20.0778	19.7885	20.48	19.5159	19.2152	20.2864	18.8748	20.0023			3.7	47490	0.415583	-0.370895	-0.952989	1155	Q9QYR7	ACOT3_MOUSE	Acyl-coenzyme A thioesterase 3 OS=Mus musculus OX=10090 GN=Acot3 PE=1 SV=1
22.159	21.7127	22.4872	21.912	21.6975	21.8789	21.8829	21.3289			25.45	38115	0.874712	-0.37066	-1.7511	595	Q91VM9	IPYR2_MOUSE	Inorganic pyrophosphatase 2, mitochondrial OS=Mus musculus OX=10090 GN=Ppa2 PE=1 SV=1
18.0912	19.0645	18.171	18.0733	17.8335	17.9825	17.6516	18.4516			5.32	117227	0.585883	-0.370167	-1.25871	881	Q8C5W0	CLMN_MOUSE	Calmin OS=Mus musculus OX=10090 GN=Clmn PE=1 SV=2
21.7501	21.8463	21.4791	21.4574	21.1632	21.1462	21.0895	21.6551			8.13	55721	1.16574	-0.36974	-2.26012	1094	P14576	SRP54_MOUSE	Signal recognition particle 54 kDa protein OS=Mus musculus OX=10090 GN=Srp54 PE=1 SV=2
27.5015	27.158	27.3041	26.9598	26.7479	26.8208	26.7789	27.0979	+	SUOX_WT	26.57	45912	1.3695	-0.369482	-2.64247	512	O35423	SPYA_MOUSE	Serine--pyruvate aminotransferase, mitochondrial OS=Mus musculus OX=10090 GN=Agxt PE=1 SV=3
20.3711	20.847	20.6444	20.6565	20.3043	20.3071	20.3175	20.1122	+	SUOX_WT	11.41	85942	1.62049	-0.369452	-3.36826	1293	P13020	GELS_MOUSE	Gelsolin OS=Mus musculus OX=10090 GN=Gsn PE=1 SV=3
22.7953	22.8071	23.4787	23.1481	22.6822	23.1906	22.6103	22.2728			19.84	68722	0.717268	-0.36832	-1.47512	532	Q8JZN5	ACAD9_MOUSE	Complex I assembly factor ACAD9, mitochondrial OS=Mus musculus OX=10090 GN=Acad9 PE=1 SV=2
23.5762	23.7179	22.9642	23.1814	23.0624	22.3524	23.3113	23.2418			16.86	28405	0.620823	-0.367931	-1.31335	1267	O70435	PSA3_MOUSE	Proteasome subunit alpha type-3 OS=Mus musculus OX=10090 GN=Psma3 PE=1 SV=3
20.9273	18.6752	20.0915	19.5547	19.2959	19.3413	19.4603	19.6883			3.07	58370	0.302027	-0.365698	-0.760752	3310	Q9DAW6	PRP4_MOUSE	U4/U6 small nuclear ribonucleoprotein Prp4 OS=Mus musculus OX=10090 GN=Prpf4 PE=1 SV=1
19.6838	19.8556	21.2771	18.9922	19.5509	20.0812	20.2569	18.4582			7.48	57318	0.234902	-0.365366	-0.582151	925	P00688	AMYP_MOUSE	Pancreatic alpha-amylase OS=Mus musculus OX=10090 GN=Amy2 PE=1 SV=2
26.3761	26.0668	26.1432	25.9041	25.7245	25.5809	25.8659	25.8587	+	SUOX_WT	20.42	32250	1.58953	-0.365069	-3.0689	915	P42125	ECI1_MOUSE	Enoyl-CoA delta isomerase 1, mitochondrial OS=Mus musculus OX=10090 GN=Eci1 PE=1 SV=2
24.38	23.8955	23.2891	23.5783	23.5296	22.4799	23.9419	23.7316			15.9	36118	0.397827	-0.364994	-0.912436	356	O35459	ECH1_MOUSE	Delta(3,5)-Delta(2,4)-dienoyl-CoA isomerase, mitochondrial OS=Mus musculus OX=10090 GN=Ech1 PE=1 SV=1
24.8725	25.261	24.5353	25.3998	24.866	24.2358	24.9252	24.5822			15.03	36155	0.701636	-0.364877	-1.4523	873	Q9WUM5	SUCA_MOUSE	Succinate--CoA ligase [ADP/GDP-forming] subunit alpha, mitochondrial OS=Mus musculus OX=10090 GN=Suclg1 PE=1 SV=4
23.676	23.4864	23.6641	23.8592	23.3189	23.4171	23.215	23.2781	+	SUOX_WT	39.74	25927	2.00345	-0.36415	-4.17795	867	P49722	PSA2_MOUSE	Proteasome subunit alpha type-2 OS=Mus musculus OX=10090 GN=Psma2 PE=1 SV=3
22.7774	22.7829	22.7792	22.7346	22.4237	22.3537	22.486	22.3576	+	SUOX_WT	24.16	55249	3.26355	-0.3633	-10.8986	550	Q99LF4	RTCB_MOUSE	RNA-splicing ligase RtcB homolog OS=Mus musculus OX=10090 GN=Rtcb PE=1 SV=1
20.2637	18.9977	19.6741	20.1494	19.532	19.2192	19.6136	19.2682			4.3	99309	0.51806	-0.362963	-1.19544	929	Q60902	EP15R_MOUSE	Epidermal growth factor receptor substrate 15-like 1 OS=Mus musculus OX=10090 GN=Eps15l1 PE=1 SV=3
30.3306	30.4844	30.5114	30.6423	30.1241	30.3213	29.9796	30.0932	+	SUOX_WT	64.79	36912	2.03494	-0.362642	-3.79314	59	Q9QXD6	F16P1_MOUSE	Fructose-1,6-bisphosphatase 1 OS=Mus musculus OX=10090 GN=Fbp1 PE=1 SV=3
20.6807	20.0507	20.1977	20.2123	20.0007	19.5253	20.2763	19.8889			3.09	35705	0.881556	-0.362548	-1.7508	2972	P01868	IGHG1_MOUSE	Ig gamma-1 chain C region secreted form OS=Mus musculus OX=10090 GN=Ighg1 PE=1 SV=1
20.6807	20.0507	20.1977	20.2123	20.0007	19.5253	20.2763	19.8889			2.54	43386	0.881556	-0.362548	-1.7508	2972	P01869	IGH1M_MOUSE	Ig gamma-1 chain C region, membrane-bound form OS=Mus musculus OX=10090 GN=Ighg1 PE=1 SV=2
23.6732	22.9088	23.5822	23.3294	22.9844	23.0818	23.0579	22.9196			14.92	35083	0.912201	-0.36243	-2.07088	1247	Q3UZZ6	ST1D1_MOUSE	Sulfotransferase 1 family member D1 OS=Mus musculus OX=10090 GN=Sult1d1 PE=1 SV=1
23.3064	23.213	23.3312	23.1869	22.861	22.9468	22.8594	22.9221	+	SUOX_WT	12.28	52325	3.50866	-0.362075	-8.73991	543	Q9CXF0	KYNU_MOUSE	Kynureninase OS=Mus musculus OX=10090 GN=Kynu PE=1 SV=3
22.601	22.2971	22.5532	22.6983	22.1955	22.2484	22.1424	22.1158	+	SUOX_WT	19.89	19527	1.7252	-0.361872	-3.99849	1697	Q8R2Y8	PTH2_MOUSE	Peptidyl-tRNA hydrolase 2, mitochondrial OS=Mus musculus OX=10090 GN=Ptrh2 PE=1 SV=1
26.3574	26.295	26.2613	26.0818	25.8535	25.7967	25.9243	25.9775	+	SUOX_WT	20.56	34644	2.47057	-0.360877	-5.06868	1130	Q9DCU9	HOGA1_MOUSE	4-hydroxy-2-oxoglutarate aldolase, mitochondrial OS=Mus musculus OX=10090 GN=Hoga1 PE=1 SV=1
20.5384	20.8256	20.9921	20.4438	20.2943	20.517	20.3846	20.1623			5.44	122385	1.22619	-0.360418	-2.44945	857	O55111	DSG2_MOUSE	Desmoglein-2 OS=Mus musculus OX=10090 GN=Dsg2 PE=1 SV=3
19.0516	18.9018	19.5582	18.6497	18.664	18.8262	18.9706	18.2624			5.04	40421	0.709809	-0.359516	-1.46713	2285	Q9D8N2	DEN10_MOUSE	DENN domain-containing protein 10 OS=Mus musculus OX=10090 GN=Dennd10 PE=1 SV=2
20.6725	21.4514	20.4996	20.8662	20.5266	20.2655	20.459	20.8035			7.46	40836	0.715952	-0.358821	-1.52664	919	P01899	HA11_MOUSE	H-2 class I histocompatibility antigen, D-B alpha chain OS=Mus musculus OX=10090 GN=H2-D1 PE=1 SV=2
25.4501	25.5133	25.7466	25.5197	25.1551	25.4333	25.0985	25.1082	+	SUOX_WT	27.88	117809	1.86693	-0.358644	-3.50271	130	Q02053	UBA1_MOUSE	Ubiquitin-like modifier-activating enzyme 1 OS=Mus musculus OX=10090 GN=Uba1 PE=1 SV=1
22.2176	22.2562	22.7496	22.5597	22.1078	22.4542	22.0643	21.7225			23.99	34884	0.925577	-0.358574	-1.82756	1203	P42669	PURA_MOUSE	Transcriptional activator protein Pur-alpha OS=Mus musculus OX=10090 GN=Pura PE=1 SV=1
19.9105	19.0491	NaN	17.63	18.1728	18.4158	18.8525	18.584			3.72	63299	0.188351	-0.356916	-0.524829	1085	Q8CI51	PDLI5_MOUSE	PDZ and LIM domain protein 5 OS=Mus musculus OX=10090 GN=Pdlim5 PE=1 SV=4
20.0888	19.0268	19.4031	20.0737	19.3655	19.127	19.2846	19.3906			10	24688	0.571102	-0.356194	-1.32761	1859	P97823	LYPA1_MOUSE	Acyl-protein thioesterase 1 OS=Mus musculus OX=10090 GN=Lypla1 PE=1 SV=1
19.1972	19.3889	19.7621	19.6483	19.1986	19.4706	19.1769	18.7277			7.82	39276	0.896287	-0.35567	-1.78069	1098	Q6PE01	SNR40_MOUSE	U5 small nuclear ribonucleoprotein 40 kDa protein OS=Mus musculus OX=10090 GN=Snrnp40 PE=1 SV=1
25.5819	25.7127	25.701	25.6252	25.2404	25.4428	25.135	25.3811	+	SUOX_WT	30.56	50537	2.06496	-0.355353	-4.67142	222	Q61598	GDIB_MOUSE	Rab GDP dissociation inhibitor beta OS=Mus musculus OX=10090 GN=Gdi2 PE=1 SV=1
24.1267	24.9211	24.7227	24.8416	24.3676	24.5605	24.2684	24.0004			28.52	56141	0.799866	-0.353782	-1.64869	135	Q9CPY7	AMPL_MOUSE	Cytosol aminopeptidase OS=Mus musculus OX=10090 GN=Lap3 PE=1 SV=3
20.7419	20.9153	21.2084	21.2872	20.6934	21.0903	20.5019	20.453			8.01	135081	0.931696	-0.353537	-1.83486	999	O54774	AP3D1_MOUSE	AP-3 complex subunit delta-1 OS=Mus musculus OX=10090 GN=Ap3d1 PE=1 SV=1
26.1753	26.8333	26.2202	25.7958	25.9205	25.5399	26.2393	25.917			33.05	26469	0.641655	-0.351962	-1.36459	533	Q9WTP6	KAD2_MOUSE	Adenylate kinase 2, mitochondrial OS=Mus musculus OX=10090 GN=Ak2 PE=1 SV=5
29.3132	29.1193	29.1854	29.1574	28.8289	28.7889	28.8528	28.8973	+	SUOX_WT	49.21	56823	2.99038	-0.351864	-7.36821	14	P54869	HMCS2_MOUSE	Hydroxymethylglutaryl-CoA synthase, mitochondrial OS=Mus musculus OX=10090 GN=Hmgcs2 PE=1 SV=2
24.1736	23.7694	23.069	24.6571	23.7794	22.9798	23.6346	23.868			25.08	34996	0.386381	-0.351842	-0.898637	580	Q91V76	CK054_MOUSE	Ester hydrolase C11orf54 homolog OS=Mus musculus OX=10090 PE=1 SV=1
23.636	23.8128	23.3947	23.6635	23.3039	23.0664	23.3047	23.4247	+	SUOX_WT	21.03	25988	1.64809	-0.351837	-3.07067	1432	Q9D6Y7	MSRA_MOUSE	Mitochondrial peptide methionine sulfoxide reductase OS=Mus musculus OX=10090 GN=Msra PE=1 SV=1
23.933	23.9756	24.2066	24.2989	23.7796	23.9892	23.6787	23.5614	+	SUOX_WT	23.76	69633	1.48924	-0.351342	-2.77057	288	Q7TMK9	HNRPQ_MOUSE	Heterogeneous nuclear ribonucleoprotein Q OS=Mus musculus OX=10090 GN=Syncrip PE=1 SV=2
19.7095	18.8768	18.9554	18.8738	18.753	18.2526	19.0203	18.9856			4.36	34541	0.618256	-0.35097	-1.30402	3126	Q8CHP8	PGP_MOUSE	Glycerol-3-phosphate phosphatase OS=Mus musculus OX=10090 GN=Pgp PE=1 SV=1
23.5183	23.5561	23.8498	24.0076	23.3958	23.7276	23.2068	23.1989			32.77	45746	1.06525	-0.35068	-2.05259	498	Q9QYJ0	DNJA2_MOUSE	DnaJ homolog subfamily A member 2 OS=Mus musculus OX=10090 GN=Dnaja2 PE=1 SV=1
22.3741	22.7923	22.7231	22.6492	22.3077	22.4171	22.2985	22.115	+	SUOX_WT	11	194742	1.63226	-0.350085	-3.15416	302	P39447	ZO1_MOUSE	Tight junction protein ZO-1 OS=Mus musculus OX=10090 GN=Tjp1 PE=1 SV=2
17.051	17.4382	16.0839	16.8483	16.7302	15.4393	17.1053	16.7508			2.91	42315	0.317126	-0.348994	-0.752609	2162	P39749	FEN1_MOUSE	Flap endonuclease 1 OS=Mus musculus OX=10090 GN=Fen1 PE=1 SV=1
21.5178	20.9065	21.4849	21.3029	20.945	21.0373	20.9995	20.8365			15.08	54866	1.07313	-0.348463	-2.37037	1080	P54822	PUR8_MOUSE	Adenylosuccinate lyase OS=Mus musculus OX=10090 GN=Adsl PE=1 SV=2
17.9926	17.8964	18.6626	18.619	17.9153	18.6321	17.624	17.609			0.48	420089	0.506957	-0.347548	-1.10858	2119	Q8BX70	VP13C_MOUSE	Vacuolar protein sorting-associated protein 13C OS=Mus musculus OX=10090 GN=Vps13c PE=1 SV=2
24.7494	24.5707	24.6779	24.4075	24.2703	24.0916	24.4761	24.1783	+	SUOX_WT	32.13	88847	1.6844	-0.347307	-3.12755	117	Q62318	TIF1B_MOUSE	Transcription intermediary factor 1-beta OS=Mus musculus OX=10090 GN=Trim28 PE=1 SV=3
26.8633	26.681	26.789	26.7845	26.431	26.4175	26.4437	26.4394	+	SUOX_WT	21.57	27623	2.63993	-0.346562	-9.14529	677	Q9DCW4	ETFB_MOUSE	Electron transfer flavoprotein subunit beta OS=Mus musculus OX=10090 GN=Etfb PE=1 SV=3
18.735	17.9028	18.4836	18.7369	18.1199	18.236	18	18.1211			2.86	47467	0.753293	-0.345319	-1.70703	3030	O70572	NSMA_MOUSE	Sphingomyelin phosphodiesterase 2 OS=Mus musculus OX=10090 GN=Smpd2 PE=1 SV=1
27.8903	27.2974	27.3081	27.5396	27.2391	26.7633	27.4205	27.233			50	17971	0.881301	-0.344897	-1.74595	320	P17742	PPIA_MOUSE	Peptidyl-prolyl cis-trans isomerase A OS=Mus musculus OX=10090 GN=Ppia PE=1 SV=2
23.7066	23.6293	23.6313	23.5882	23.2514	23.3013	23.2157	23.4084	+	SUOX_WT	21.95	27372	3.00904	-0.34462	-7.08597	905	Q9QUM9	PSA6_MOUSE	Proteasome subunit alpha type-6 OS=Mus musculus OX=10090 GN=Psma6 PE=1 SV=1
18.5217	18.4823	18.8889	18.954	18.3248	18.8249	18.0618	18.2582			3.86	37387	0.839026	-0.344287	-1.69475	2478	Q93092	TALDO_MOUSE	Transaldolase OS=Mus musculus OX=10090 GN=Taldo1 PE=1 SV=2
19.0249	19.0674	19.0298	19.2947	18.852	18.7103	18.8751	18.6032	+	SUOX_WT	5.25	78033	2.04875	-0.344066	-3.80291	1626	Q08879	FBLN1_MOUSE	Fibulin-1 OS=Mus musculus OX=10090 GN=Fbln1 PE=1 SV=2
19.3568	19.0258	19.0135	NaN	18.9239	18.5987	18.9265	18.7029			13.01	14015	1.15735	-0.344032	-2.47204	2291	Q9CQM5	TXD17_MOUSE	Thioredoxin domain-containing protein 17 OS=Mus musculus OX=10090 GN=Txndc17 PE=1 SV=1
20.4579	20.3563	18.9884	19.9506	19.9036	18.139	20.4779	19.8579			7.68	55075	0.225983	-0.34371	-0.566928	842	O09106	HDAC1_MOUSE	Histone deacetylase 1 OS=Mus musculus OX=10090 GN=Hdac1 PE=1 SV=1
20.2155	16.2237	19.7195	17.3456	17.6801	18.2883	18.2816	17.8801			1.03	223342	0.128313	-0.343497	-0.356224	10	Q5SX40	MYH1_MOUSE	Myosin-1 OS=Mus musculus OX=10090 GN=Myh1 PE=1 SV=1
19.3449	20.9092	19.9418	19.8195	19.8019	19.4668	20.0483	19.3254			6.12	105336	0.400679	-0.34324	-0.936527	917	Q8BYC6	TAOK3_MOUSE	Serine/threonine-protein kinase TAO3 OS=Mus musculus OX=10090 GN=Taok3 PE=1 SV=2
22.1763	21.5448	22.1989	21.7435	21.4814	21.7362	21.5153	21.5612			18.23	38015	0.912847	-0.342353	-1.99368	1533	Q8VDQ1	PTGR2_MOUSE	Prostaglandin reductase 2 OS=Mus musculus OX=10090 GN=Ptgr2 PE=1 SV=2
23.2218	23.2192	22.9213	23.3385	22.9194	22.5886	22.9512	22.8748	+	SUOX_WT	30.65	34577	1.50692	-0.341746	-2.80489	710	O35593	PSDE_MOUSE	26S proteasome non-ATPase regulatory subunit 14 OS=Mus musculus OX=10090 GN=Psmd14 PE=1 SV=2
18.8396	19.669	19.8263	18.9379	18.7931	19.5896	18.6545	18.8761			1.62	127893	0.469671	-0.33987	-1.04135	2817	A3KGB4	TBC8B_MOUSE	TBC1 domain family member 8B OS=Mus musculus OX=10090 GN=Tbc1d8b PE=1 SV=1
17.2425	16.2941	17.85	18.1442	16.6806	17.9335	NaN	16.5149			2.05	88048	0.220803	-0.339693	-0.560371	3328	Q80WQ2	VAC14_MOUSE	Protein VAC14 homolog OS=Mus musculus OX=10090 GN=Vac14 PE=1 SV=1
24.7784	24.7091	25.3347	25.2165	24.6654	25.1686	24.5108	24.3386			24.14	116449	0.689822	-0.338802	-1.42736	155	Q60597	ODO1_MOUSE	2-oxoglutarate dehydrogenase, mitochondrial OS=Mus musculus OX=10090 GN=Ogdh PE=1 SV=3
21.1476	20.3676	21.477	21.6965	20.9613	21.2432	20.8958	20.2334			4.78	206499	0.411872	-0.338745	-0.938335	586	Q9QZQ1	AFAD_MOUSE	Afadin OS=Mus musculus OX=10090 GN=Afdn PE=1 SV=3
26.4911	26.4181	26.2057	26.2719	26.0159	25.7796	26.0919	26.1473	+	SUOX_WT	18.23	61788	1.7293	-0.338023	-3.24632	284	Q8VCT4	EST1D_MOUSE	Carboxylesterase 1D OS=Mus musculus OX=10090 GN=Ces1d PE=1 SV=1
25.913	26.2208	26.1266	26.2959	25.7548	26.0678	25.5064	25.8773			27.55	77061	1.20605	-0.337479	-2.3451	154	P21981	TGM2_MOUSE	Protein-glutamine gamma-glutamyltransferase 2 OS=Mus musculus OX=10090 GN=Tgm2 PE=1 SV=4
22.6647	23.132	22.7346	22.1822	22.0655	22.5048	21.866	22.9286			9.35	46578	0.5012	-0.337124	-1.09911	1231	Q7TN29	SMAP2_MOUSE	Stromal membrane-associated protein 2 OS=Mus musculus OX=10090 GN=Smap2 PE=1 SV=1
22.2609	22.3205	22.4269	22.2633	22.0196	21.9807	22.1341	21.7906	+	SUOX_WT	21.33	42679	1.97635	-0.336626	-4.14152	797	Q78ZA7	NP1L4_MOUSE	Nucleosome assembly protein 1-like 4 OS=Mus musculus OX=10090 GN=Nap1l4 PE=1 SV=1
20.1632	20.6535	22.3051	19.5106	19.8823	21.7114	19.9221	19.772			5.67	129240	0.171909	-0.336164	-0.444587	1295	Q9QZW0	AT11C_MOUSE	Phospholipid-transporting ATPase 11C OS=Mus musculus OX=10090 GN=Atp11c PE=1 SV=2
21.7363	22.5123	21.95	21.2886	21.4401	21.3846	21.6272	21.6913			28.44	35774	0.549996	-0.336035	-1.27055	624	O70400	PDLI1_MOUSE	PDZ and LIM domain protein 1 OS=Mus musculus OX=10090 GN=Pdlim1 PE=1 SV=4
22.2583	22.7038	22.8707	22.6084	22.2208	22.6952	22.077	22.1046			9.59	106983	0.874824	-0.335922	-1.73811	489	Q9Z1Z0	USO1_MOUSE	General vesicular transport factor p115 OS=Mus musculus OX=10090 GN=Uso1 PE=1 SV=2
17.8276	17.775	17.6339	16.7615	17.1636	16.6131	17.7515	17.1268			1.25	136973	0.439905	-0.335765	-0.984287	2018	Q924C1	XPO5_MOUSE	Exportin-5 OS=Mus musculus OX=10090 GN=Xpo5 PE=1 SV=1
23.2803	23.1	23.7145	23.557	22.9542	23.6796	22.6304	23.0455			19.25	61544	0.599461	-0.33554	-1.29487	509	Q91WT9	CBS_MOUSE	Cystathionine beta-synthase OS=Mus musculus OX=10090 GN=Cbs PE=1 SV=3
26.1046	26.1067	25.8605	25.9661	25.646	25.5405	25.62	25.8901	+	SUOX_WT	18.93	39771	1.84993	-0.335305	-3.49019	651	P00329	ADH1_MOUSE	Alcohol dehydrogenase 1 OS=Mus musculus OX=10090 GN=Adh1 PE=1 SV=2
24.6135	23.0985	23.9711	22.5587	23.1085	22.6423	23.8451	23.3048			10.64	44259	0.260276	-0.335282	-0.645399	1379	P01867	IGG2B_MOUSE	Ig gamma-2B chain C region OS=Mus musculus OX=10090 GN=Igh-3 PE=1 SV=3
20.2627	21.6259	21.1368	20.9701	20.6083	21.11	20.3761	20.5625			5.38	203703	0.455638	-0.33466	-1.03687	545	Q6PDI5	ECM29_MOUSE	Proteasome adapter and scaffold protein ECM29 OS=Mus musculus OX=10090 GN=Ecpas PE=1 SV=3
19.852	19.3572	19.6572	19.0143	19.0639	18.9372	19.3416	19.1997			16.3	29949	0.772047	-0.33459	-1.65174	1905	Q9D753	EXOS8_MOUSE	Exosome complex component RRP43 OS=Mus musculus OX=10090 GN=Exosc8 PE=1 SV=1
18.9775	18.7683	19.4678	18.9313	18.541	19.2642	18.345	18.6591			6.77	28303	0.63509	-0.33389	-1.34119	2151	Q8C4B4	U119B_MOUSE	Protein unc-119 homolog B OS=Mus musculus OX=10090 GN=Unc119b PE=1 SV=1
21.6108	21.7095	21.6206	21.473	21.3518	21.0449	21.6027	21.0823			11.08	87221	1.11029	-0.333036	-2.39594	423	P27612	PLAP_MOUSE	Phospholipase A-2-activating protein OS=Mus musculus OX=10090 GN=Plaa PE=1 SV=4
19.4345	18.8817	19.6278	19.705	19.0498	19.5057	18.8305	18.9316			4	47500	0.669801	-0.332868	-1.39778	2933	Q7TQ95	LNP_MOUSE	Endoplasmic reticulum junction formation protein lunapark OS=Mus musculus OX=10090 GN=Lnpk PE=1 SV=1
21.3843	21.4489	21.641	21.5753	21.2171	21.3073	21.2379	20.9564	+	SUOX_WT	8.22	68017	1.81557	-0.3327	-3.44639	771	P60670	NPL4_MOUSE	Nuclear protein localization protein 4 homolog OS=Mus musculus OX=10090 GN=Nploc4 PE=1 SV=3
18.8744	17.6542	NaN	19.6002	NaN	18.3462	18.8354	17.9515			3.36	59964	0.198099	-0.331851	-0.532939	2329	O35345	IMA7_MOUSE	Importin subunit alpha-7 OS=Mus musculus OX=10090 GN=Kpna6 PE=1 SV=2
20.4574	20.8973	20.6827	20.2103	20.1062	20.3197	20.095	20.4			3.53	132891	0.962774	-0.331712	-1.99393	1343	Q8BHG1	NRDC_MOUSE	Nardilysin OS=Mus musculus OX=10090 GN=Nrdc PE=1 SV=1
24.059	23.5129	23.5387	23.7309	23.4592	22.9957	23.6549	23.4049			10.31	32951	0.895407	-0.33171	-1.7719	969	Q9JMD3	STA10_MOUSE	START domain-containing protein 10 OS=Mus musculus OX=10090 GN=Stard10 PE=1 SV=1
26.3765	26.3296	25.9969	26.1467	25.901	25.572	25.9889	26.0636			31.64	46840	1.2466	-0.331062	-2.3797	236	Q9Z2I8	SUCB2_MOUSE	Succinate--CoA ligase [GDP-forming] subunit beta, mitochondrial OS=Mus musculus OX=10090 GN=Suclg2 PE=1 SV=3
NaN	19.2439	18.9165	18.7488	18.7464	17.612	19.3909	18.8096			6.09	41292	0.340285	-0.33	-0.82621	964	Q3UM45	PP1R7_MOUSE	Protein phosphatase 1 regulatory subunit 7 OS=Mus musculus OX=10090 GN=Ppp1r7 PE=1 SV=2
20.2031	20.5887	21.0203	19.8374	19.9927	20.3692	20.2447	19.7243			10.53	62700	0.50547	-0.329656	-1.13079	1187	Q9JHU2	PALMD_MOUSE	Palmdelphin OS=Mus musculus OX=10090 GN=Palmd PE=1 SV=1
NaN	18.3791	18.2437	17.6566	NaN	18.1208	17.2847	17.8875			1.5	106169	0.419389	-0.32876	-0.985829	2061	Q8CGZ0	CHERP_MOUSE	Calcium homeostasis endoplasmic reticulum protein OS=Mus musculus OX=10090 GN=Cherp PE=1 SV=1
20.4559	20.3787	21.0526	18.7245	19.436	20.0511	19.8334	19.9788			8.99	31011	0.247268	-0.32813	-0.633572	2309	Q8K3K7	PLCB_MOUSE	1-acyl-sn-glycerol-3-phosphate acyltransferase beta OS=Mus musculus OX=10090 GN=Agpat2 PE=1 SV=1
19.3422	19.635	20.5061	19.7113	19.5126	20.0511	19.6537	18.6652			3.44	68840	0.370693	-0.328022	-0.855487	2017	Q8BGD9	IF4B_MOUSE	Eukaryotic translation initiation factor 4B OS=Mus musculus OX=10090 GN=Eif4b PE=1 SV=1
26.2351	26.1813	26.0406	26.2606	25.9222	25.661	25.9973	25.8272	+	SUOX_WT	32.85	46674	1.91335	-0.327446	-3.73841	110	O88844	IDHC_MOUSE	Isocitrate dehydrogenase [NADP] cytoplasmic OS=Mus musculus OX=10090 GN=Idh1 PE=1 SV=2
26.6659	26.4908	26.5186	26.7138	26.2842	26.2444	26.2375	26.3137	+	SUOX_WT	41.46	35329	2.20374	-0.327272	-5.6938	408	Q91Z53	GRHPR_MOUSE	Glyoxylate reductase/hydroxypyruvate reductase OS=Mus musculus OX=10090 GN=Grhpr PE=1 SV=1
16.7529	16.8449	16.8113	16.0917	16.1147	16.3258	16.1705	16.5811			1.27	188908	0.752001	-0.327132	-1.5798	3082	Q9Z0R6	ITSN2_MOUSE	Intersectin-2 OS=Mus musculus OX=10090 GN=Itsn2 PE=1 SV=2
22.627	22.8767	22.3567	22.8645	22.4621	22.0662	22.4913	22.3973			30.21	32048	1.07327	-0.326982	-2.08442	582	Q9DCG6	PBLD1_MOUSE	Phenazine biosynthesis-like domain-containing protein 1 OS=Mus musculus OX=10090 GN=Pbld1 PE=1 SV=2
25.4515	25.7837	25.3785	25.7925	25.3472	25.1709	25.2928	25.2933			29.5	27883	1.28549	-0.325527	-2.83154	627	Q64105	SPRE_MOUSE	Sepiapterin reductase OS=Mus musculus OX=10090 GN=Spr PE=1 SV=1
26.2538	26.2167	26.1826	26.4051	26.0266	25.8311	26.088	25.8124	+	SUOX_WT	23.75	52852	1.97644	-0.32504	-3.83059	370	Q9CZ13	QCR1_MOUSE	Cytochrome b-c1 complex subunit 1, mitochondrial OS=Mus musculus OX=10090 GN=Uqcrc1 PE=1 SV=2
17.9527	17.7234	17.2153	18.4924	NaN	17.1369	17.7831	17.6442			5.13	35345	0.43108	-0.324526	-0.984126	3197	Q8R3P0	ACY2_MOUSE	Aspartoacylase OS=Mus musculus OX=10090 GN=Aspa PE=1 SV=2
21.6829	22.3906	22.0409	22.2147	21.6809	22.0981	21.3472	21.906			5.13	74693	0.714498	-0.324191	-1.4669	2142	Q8BH24	TM9S4_MOUSE	Transmembrane 9 superfamily member 4 OS=Mus musculus OX=10090 GN=Tm9sf4 PE=1 SV=1
22.4145	22.0324	22.4573	22.3243	22.0554	21.9509	22.2295	21.6979			15.79	12811	1.15223	-0.32368	-2.20687	1964	Q9JJU8	SH3L1_MOUSE	SH3 domain-binding glutamic acid-rich-like protein OS=Mus musculus OX=10090 GN=Sh3bgrl PE=1 SV=1
26.3055	26.2703	26.5298	27.1598	26.4339	26.4097	26.3452	25.782			33.54	70875	0.586494	-0.323667	-1.25638	88	P50544	ACADV_MOUSE	Very long-chain specific acyl-CoA dehydrogenase, mitochondrial OS=Mus musculus OX=10090 GN=Acadvl PE=1 SV=3
18.1475	16.8488	17.523	17.3056	16.9207	17.1969	16.7691	17.6453			4.8	29664	0.430784	-0.323237	-0.975349	2767	Q8BHL8	PSMF1_MOUSE	Proteasome inhibitor PI31 subunit OS=Mus musculus OX=10090 GN=Psmf1 PE=1 SV=1
21.8511	21.8181	21.4807	21.0093	21.2997	20.5319	21.8763	21.1644			10.62	55227	0.417809	-0.32171	-0.951078	1674	Q9DC63	FBX3_MOUSE	F-box only protein 3 OS=Mus musculus OX=10090 GN=Fbxo3 PE=1 SV=1
22.8321	22.8105	22.914	22.99	22.7933	22.2862	23.1614	22.0193			11.1	104583	0.525367	-0.321617	-1.24288	251	Q9DBG3	AP2B1_MOUSE	AP-2 complex subunit beta OS=Mus musculus OX=10090 GN=Ap2b1 PE=1 SV=1
24.6355	24.7936	24.6431	24.8549	24.4232	24.4422	24.332	24.443	+	SUOX_WT	38.16	17363	2.30473	-0.321612	-5.28113	585	Q01768	NDKB_MOUSE	Nucleoside diphosphate kinase B OS=Mus musculus OX=10090 GN=Nme2 PE=1 SV=1
23.3913	23.544	23.5348	23.3729	23.0912	23.2411	23.0517	23.1733	+	SUOX_WT	10.03	44593	2.67429	-0.321423	-5.16602	1262	Q61081	CDC37_MOUSE	Hsp90 co-chaperone Cdc37 OS=Mus musculus OX=10090 GN=Cdc37 PE=1 SV=1
23.3229	23.0576	23.0471	23.0625	22.8391	22.5611	22.987	22.8173	+	SUOX_WT	16.72	30530	1.52675	-0.321407	-2.89876	1117	Q9CX86	ROA0_MOUSE	Heterogeneous nuclear ribonucleoprotein A0 OS=Mus musculus OX=10090 GN=Hnrnpa0 PE=1 SV=1
22.0331	22.1679	21.851	22.2388	21.7952	21.6372	21.7286	21.8444	+	SUOX_WT	26.05	23783	1.62061	-0.321328	-3.33365	1723	Q62422	OSTF1_MOUSE	Osteoclast-stimulating factor 1 OS=Mus musculus OX=10090 GN=Ostf1 PE=1 SV=2
21.5661	21.3559	21.3919	20.9948	20.906	20.9025	20.9958	21.2205			17.43	48628	1.14246	-0.320935	-2.27209	1146	Q9D404	OXSM_MOUSE	3-oxoacyl-[acyl-carrier-protein] synthase, mitochondrial OS=Mus musculus OX=10090 GN=Oxsm PE=1 SV=1
22.7992	22.45	22.5666	23.1022	22.4507	22.4559	22.274	22.4541			33.01	22417	0.964878	-0.320853	-2.12889	1678	P85094	ISC2A_MOUSE	Isochorismatase domain-containing protein 2A OS=Mus musculus OX=10090 GN=Isoc2a PE=1 SV=1
19.9351	20.6462	20.7194	20.7017	20.2737	20.5382	20.2274	19.6817			5.17	128475	0.575667	-0.320315	-1.22766	1388	Q6A4J8	UBP7_MOUSE	Ubiquitin carboxyl-terminal hydrolase 7 OS=Mus musculus OX=10090 GN=Usp7 PE=1 SV=1
20.5272	20.9153	20.4965	20.848	20.4591	20.2481	20.4522	20.3476			4.4	69623	1.28944	-0.319973	-2.69348	1152	Q9DBG7	SRPRA_MOUSE	Signal recognition particle receptor subunit alpha OS=Mus musculus OX=10090 GN=Srpra PE=1 SV=1
15.9788	17.1139	NaN	15.4389	15.7454	15.8757	16.1113	15.6967			7.02	28063	0.232462	-0.319912	-0.636977	1854	Q80X85	RT07_MOUSE	28S ribosomal protein S7, mitochondrial OS=Mus musculus OX=10090 GN=Mrps7 PE=1 SV=1
21.8169	21.7002	22.147	22.0729	21.5944	21.9589	21.4665	21.4377			9.19	81878	1.03389	-0.31987	-2.00561	1192	Q9CZD3	GARS_MOUSE	Glycine--tRNA ligase OS=Mus musculus OX=10090 GN=Gars1 PE=1 SV=1
17.6893	18.4382	17.7088	17.2549	17.4512	17.0588	17.7675	17.5372			7.98	41988	0.499676	-0.319102	-1.11465	1991	Q9QYI4	DJB12_MOUSE	DnaJ homolog subfamily B member 12 OS=Mus musculus OX=10090 GN=Dnajb12 PE=1 SV=2
22.5378	23.0446	23.428	22.8848	22.547	23.2876	22.3651	22.4195			6.45	504742	0.517817	-0.318977	-1.12742	51	Q91ZX7	LRP1_MOUSE	Prolow-density lipoprotein receptor-related protein 1 OS=Mus musculus OX=10090 GN=Lrp1 PE=1 SV=1
25.057	24.9888	24.7524	24.8912	24.7576	24.1327	25.085	24.4386			20.32	39548	0.657332	-0.318895	-1.48046	821	P28474	ADHX_MOUSE	Alcohol dehydrogenase class-3 OS=Mus musculus OX=10090 GN=Adh5 PE=1 SV=3
18.7088	18.7394	19.3477	19.7403	18.6378	19.8848	17.8197	18.9192			6.85	28468	0.261187	-0.3187	-0.64528	2451	Q6IRU2	TPM4_MOUSE	Tropomyosin alpha-4 chain OS=Mus musculus OX=10090 GN=Tpm4 PE=1 SV=3
23.0512	22.96	22.8542	22.7367	22.5793	22.3784	22.7099	22.6626	+	SUOX_WT	19.03	52207	1.71936	-0.31797	-3.18596	520	Q9Z2W0	DNPEP_MOUSE	Aspartyl aminopeptidase OS=Mus musculus OX=10090 GN=Dnpep PE=1 SV=2
16.172	NaN	17.2984	17.6248	NaN	17.0247	17.6686	15.4501			1.33	110545	0.147413	-0.317246	-0.400363	1483	O35382	EXOC4_MOUSE	Exocyst complex component 4 OS=Mus musculus OX=10090 GN=Exoc4 PE=1 SV=2
19.2133	19.8875	20.4414	19.413	19.1886	20.3276	18.9351	19.2396			7.82	94653	0.325023	-0.316068	-0.76601	863	Q922D4	PP6R3_MOUSE	Serine/threonine-protein phosphatase 6 regulatory subunit 3 OS=Mus musculus OX=10090 GN=Ppp6r3 PE=1 SV=1
17.0417	15.6875	18.8859	17.6375	17.0281	18.5121	17.033	15.4179			2.23	113089	0.129248	-0.315399	-0.34402	3202	Q9D071	MMS19_MOUSE	MMS19 nucleotide excision repair protein homolog OS=Mus musculus OX=10090 GN=Mms19 PE=1 SV=1
29.5366	28.9439	29.1595	29.4575	28.9541	28.919	28.8619	29.1023			76.76	15085	0.998145	-0.315074	-2.15591	247	P01942	HBA_MOUSE	Hemoglobin subunit alpha OS=Mus musculus OX=10090 GN=Hba PE=1 SV=2
27.3611	27.5072	27.3311	27.3525	27.1397	26.9034	27.275	26.9839	+	SUOX_WT	39.32	70871	1.62032	-0.312438	-3.39958	89	P63017	HSP7C_MOUSE	Heat shock cognate 71 kDa protein OS=Mus musculus OX=10090 GN=Hspa8 PE=1 SV=1
24.6277	24.8251	24.8453	25.0202	24.5738	24.6443	24.5126	24.3403	+	SUOX_WT	23.65	46853	1.6076	-0.31185	-3.01955	691	Q9D1Q6	ERP44_MOUSE	Endoplasmic reticulum resident protein 44 OS=Mus musculus OX=10090 GN=Erp44 PE=1 SV=1
20.7994	21.1343	20.6926	20.6433	20.4899	20.3146	20.5543	20.6643			22.96	37252	1.19727	-0.311601	-2.35041	1195	Q9D020	5NT3A_MOUSE	Cytosolic 5'-nucleotidase 3A OS=Mus musculus OX=10090 GN=Nt5c3a PE=1 SV=4
17.517	18.7043	17.7227	18.4381	17.9285	17.698	17.7995	17.7105			3.8	99915	0.450929	-0.311396	-1.08115	2265	Q60992	VAV2_MOUSE	Guanine nucleotide exchange factor VAV2 OS=Mus musculus OX=10090 GN=Vav2 PE=1 SV=1
22.1155	22.1618	22.8568	22.5263	21.9895	22.8368	21.6877	21.9027			20.57	176434	0.451125	-0.310915	-1.01531	83	Q6P5E4	UGGG1_MOUSE	UDP-glucose:glycoprotein glucosyltransferase 1 OS=Mus musculus OX=10090 GN=Uggt1 PE=1 SV=4
21.2138	21.4987	20.8848	21.1696	20.9551	20.4896	21.0747	21.0069			20.65	31595	0.850726	-0.310162	-1.69576	1134	O08738	CASP6_MOUSE	Caspase-6 OS=Mus musculus OX=10090 GN=Casp6 PE=1 SV=1
20.6891	20.1662	21.2486	19.5345	19.8596	20.4333	20.1614	19.9436			1.77	82349	0.326329	-0.31013	-0.799819	3065	Q9R1Z8	VINEX_MOUSE	Vinexin OS=Mus musculus OX=10090 GN=Sorbs3 PE=1 SV=1
21.5902	21.3812	22.252	22.0434	21.4205	22.2438	21.1114	21.2514			10.37	42614	0.424092	-0.309922	-0.958697	1776	P61164	ACTZ_MOUSE	Alpha-centractin OS=Mus musculus OX=10090 GN=Actr1a PE=1 SV=1
20.717	21.0753	20.969	20.7871	20.5454	20.687	20.5226	20.5585	+	SUOX_WT	7.49	119426	1.60234	-0.30872	-3.42543	253	Q9JKY5	HIP1R_MOUSE	Huntingtin-interacting protein 1-related protein OS=Mus musculus OX=10090 GN=Hip1r PE=1 SV=2
27.9102	27.6569	27.7381	27.9525	27.5358	27.4615	27.5112	27.5155	+	SUOX_WT	45.28	56538	1.72031	-0.308429	-4.29601	85	P47738	ALDH2_MOUSE	Aldehyde dehydrogenase, mitochondrial OS=Mus musculus OX=10090 GN=Aldh2 PE=1 SV=1
21.3341	21.3214	20.3435	21.1219	20.8529	19.9154	21.0162	21.1028			20.09	26635	0.371153	-0.308398	-0.856333	886	P48774	GSTM5_MOUSE	Glutathione S-transferase Mu 5 OS=Mus musculus OX=10090 GN=Gstm5 PE=1 SV=1
25.2091	24.8103	24.8704	24.9257	24.6943	24.3853	24.852	24.652			41.71	20830	1.24039	-0.307983	-2.34916	1077	P70296	PEBP1_MOUSE	Phosphatidylethanolamine-binding protein 1 OS=Mus musculus OX=10090 GN=Pebp1 PE=1 SV=3
19.8843	20.6341	20.448	20.2856	19.9182	20.3939	19.6918	20.0167			13.24	43088	0.687412	-0.307842	-1.42138	1245	Q91YX5	LGAT1_MOUSE	Acyl-CoA:lysophosphatidylglycerol acyltransferase 1 OS=Mus musculus OX=10090 GN=Lpgat1 PE=1 SV=1
22.3123	22.4984	22.8787	22.7837	22.2993	22.7658	22.1343	22.0455			16	96024	0.721987	-0.307063	-1.48681	387	Q9WU78	PDC6I_MOUSE	Programmed cell death 6-interacting protein OS=Mus musculus OX=10090 GN=Pdcd6ip PE=1 SV=3
18.2591	NaN	18.014	18.6999	NaN	17.947	18.1006	18.0065			2.02	141428	0.578575	-0.30629	-1.48978	1989	Q5BL07	PEX1_MOUSE	Peroxisome biogenesis factor 1 OS=Mus musculus OX=10090 GN=Pex1 PE=1 SV=2
25.4636	25.2108	24.8917	24.8476	24.8036	24.306	25.0366	25.044			17.46	39565	0.646808	-0.305869	-1.35546	1093	P52430	PON1_MOUSE	Serum paraoxonase/arylesterase 1 OS=Mus musculus OX=10090 GN=Pon1 PE=1 SV=2
17.9576	18.0327	19.1658	17.7025	NaN	18.2606	18.5932	16.8727			2.62	43045	0.18653	-0.305823	-0.494073	616	P07310	KCRM_MOUSE	Creatine kinase M-type OS=Mus musculus OX=10090 GN=Ckm PE=1 SV=1
21.7441	20.2997	19.8646	20.5817	20.3535	19.2316	20.5905	21.0935			2.73	37540	0.216936	-0.305273	-0.542815	1081	P62137	PP1A_MOUSE	Serine/threonine-protein phosphatase PP1-alpha catalytic subunit OS=Mus musculus OX=10090 GN=Ppp1ca PE=1 SV=1
19.2717	17.6589	19.3501	18.8645	18.3966	18.9539	18.366	18.2077			4.6	45891	0.291992	-0.305249	-0.72128	1014	Q00898	A1AT5_MOUSE	Alpha-1-antitrypsin 1-5 OS=Mus musculus OX=10090 GN=Serpina1e PE=1 SV=1
20.9646	20.7516	20.7479	20.5866	20.3677	20.4012	20.3529	20.7088	+	SUOX_WT	17.76	26588	1.42448	-0.305015	-2.66293	1497	P50171	DHB8_MOUSE	(3R)-3-hydroxyacyl-CoA dehydrogenase OS=Mus musculus OX=10090 GN=Hsd17b8 PE=1 SV=2
19.868	19.9968	20.6212	19.8337	19.7224	20.1857	19.8159	19.3759			6.35	56598	0.576433	-0.304967	-1.2299	1414	Q99K28	ARFG2_MOUSE	ADP-ribosylation factor GTPase-activating protein 2 OS=Mus musculus OX=10090 GN=Arfgap2 PE=1 SV=1
23.7	23.6593	23.2892	23.4792	23.3391	22.7474	23.5938	23.2322			20.31	63964	0.707846	-0.303805	-1.51376	242	Q8R081	HNRPL_MOUSE	Heterogeneous nuclear ribonucleoprotein L OS=Mus musculus OX=10090 GN=Hnrnpl PE=1 SV=2
21.6377	20.9846	21.1063	21.0841	20.8454	20.6758	20.9015	21.1755			8.24	43296	0.828632	-0.303633	-1.68591	1505	Q9D517	PLCC_MOUSE	1-acyl-sn-glycerol-3-phosphate acyltransferase gamma OS=Mus musculus OX=10090 GN=Agpat3 PE=1 SV=2
21.3214	21.1452	21.7346	21.5304	21.0063	21.6906	20.7182	21.1032			14.85	84922	0.580112	-0.303309	-1.25979	930	P51125	ICAL_MOUSE	Calpastatin OS=Mus musculus OX=10090 GN=Cast PE=1 SV=2
20.5282	19.969	20.3535	20.2142	19.8749	20.0527	19.8079	20.1163			5.76	33723	1.09419	-0.30327	-2.18734	3206	Q9DCY0	KEG1_MOUSE	Glycine N-acyltransferase-like protein Keg1 OS=Mus musculus OX=10090 GN=Keg1 PE=1 SV=1
21.2852	21.8289	22.0139	21.3739	21.2937	21.6136	21.3876	20.9945			50.59	9118	0.662353	-0.303147	-1.39245	2083	P61961	UFM1_MOUSE	Ubiquitin-fold modifier 1 OS=Mus musculus OX=10090 GN=Ufm1 PE=1 SV=1
22.4918	22.1318	22.1868	21.7459	21.6563	21.7716	21.6545	22.2616			23.59	21694	0.698501	-0.303083	-1.43955	1477	O55022	PGRC1_MOUSE	Membrane-associated progesterone receptor component 1 OS=Mus musculus OX=10090 GN=Pgrmc1 PE=1 SV=4
18.3617	18.2654	19.2767	18.123	18.062	18.8251	18.1205	17.8092			1.73	88734	0.388194	-0.302511	-0.889439	1736	Q3UQN2	FCHO2_MOUSE	F-BAR domain only protein 2 OS=Mus musculus OX=10090 GN=Fcho2 PE=1 SV=1
20.4062	20.6891	20.1654	20.3725	20.2156	19.7009	20.4183	20.09			11.91	52471	0.796319	-0.302088	-1.62824	901	Q3TDN2	FAF2_MOUSE	FAS-associated factor 2 OS=Mus musculus OX=10090 GN=Faf2 PE=1 SV=2
22.9302	22.9259	22.9482	22.9739	22.701	22.5717	22.7921	22.5069	+	SUOX_WT	16.22	44714	1.77961	-0.301635	-4.64325	648	Q9CY58	PAIRB_MOUSE	Plasminogen activator inhibitor 1 RNA-binding protein OS=Mus musculus OX=10090 GN=Serbp1 PE=1 SV=2
22.8983	22.8159	22.4143	22.7869	22.4576	22.1104	22.4702	22.671			15.71	21259	0.975002	-0.301573	-1.90377	1833	P60766	CDC42_MOUSE	Cell division control protein 42 homolog OS=Mus musculus OX=10090 GN=Cdc42 PE=1 SV=2
28.1187	27.8577	27.6579	27.3438	27.4477	26.943	27.7952	27.5893			51.92	39507	0.576812	-0.300712	-1.2307	36	Q91Y97	ALDOB_MOUSE	Fructose-bisphosphate aldolase B OS=Mus musculus OX=10090 GN=Aldob PE=1 SV=3
20.3386	20.1119	20.3548	20.2531	19.9172	20.0813	19.8624	19.9955	+	SUOX_WT	3.53	80860	2.17708	-0.300494	-4.10327	1393	Q08943	SSRP1_MOUSE	FACT complex subunit SSRP1 OS=Mus musculus OX=10090 GN=Ssrp1 PE=1 SV=2
21.7219	21.4075	21.2307	20.8162	21.0783	20.2958	21.6505	20.95			11.96	10804	0.386895	-0.300433	-0.893774	1990	P62305	RUXE_MOUSE	Small nuclear ribonucleoprotein E OS=Mus musculus OX=10090 GN=Snrpe PE=1 SV=1
21.9056	21.9191	21.0916	21.477	21.5568	20.2549	22.1391	21.2415			15.17	49655	0.275732	-0.3003	-0.680849	981	P84091	AP2M1_MOUSE	AP-2 complex subunit mu OS=Mus musculus OX=10090 GN=Ap2m1 PE=1 SV=1
20.9725	20.1993	20.5629	20.4269	20.1861	20.118	20.2528	20.4085			9.67	75168	0.787443	-0.299032	-1.72001	579	Q61033	LAP2A_MOUSE	Lamina-associated polypeptide 2, isoforms alpha/zeta OS=Mus musculus OX=10090 GN=Tmpo PE=1 SV=4
25.5307	25.5471	25.2131	25.3083	25.0761	24.8837	25.0917	25.3517			45.27	74467	1.24163	-0.298999	-2.35852	73	Q9QXX4	CMC2_MOUSE	Calcium-binding mitochondrial carrier protein Aralar2 OS=Mus musculus OX=10090 GN=Slc25a13 PE=1 SV=1
22.0067	22.6483	22.4379	22.3865	22.0465	22.3079	21.9173	22.0119			13.21	87335	0.935588	-0.29894	-1.89639	507	Q99K01	PDXD1_MOUSE	Pyridoxal-dependent decarboxylase domain-containing protein 1 OS=Mus musculus OX=10090 GN=Pdxdc1 PE=1 SV=2
22.4568	23.1671	22.8085	22.8097	22.5567	22.558	22.5665	22.3664			15.01	56002	0.889297	-0.298585	-1.95286	516	Q9JMA1	UBP14_MOUSE	Ubiquitin carboxyl-terminal hydrolase 14 OS=Mus musculus OX=10090 GN=Usp14 PE=1 SV=3
21.9715	22.2851	21.5114	21.7012	21.6798	20.9403	21.9798	21.6771			15.91	29116	0.484515	-0.298055	-1.07208	615	P99026	PSB4_MOUSE	Proteasome subunit beta type-4 OS=Mus musculus OX=10090 GN=Psmb4 PE=1 SV=1
21.6726	22.5063	19.9783	21.1294	21.4182	19.0236	22.2029	21.4524			11.85	14866	0.127777	-0.297379	-0.341519	3140	P16045	LEG1_MOUSE	Galectin-1 OS=Mus musculus OX=10090 GN=Lgals1 PE=1 SV=3
23.3736	23.2912	23.4241	23.2842	23.061	23.0315	23.1467	22.9478	+	SUOX_WT	21.2	274223	2.79969	-0.296503	-5.58262	18	Q62261	SPTB2_MOUSE	Spectrin beta chain, non-erythrocytic 1 OS=Mus musculus OX=10090 GN=Sptbn1 PE=1 SV=2
22.5956	22.5183	22.593	22.6851	22.4462	22.1132	22.6678	21.9812			15.37	76775	0.814146	-0.295933	-1.84982	134	Q3U0V1	FUBP2_MOUSE	Far upstream element-binding protein 2 OS=Mus musculus OX=10090 GN=Khsrp PE=1 SV=2
18.1523	18.5243	18.6376	18.8497	18.2107	18.7449	17.8634	18.1621			4.68	43349	0.591344	-0.295698	-1.26131	1966	Q80X73	PELO_MOUSE	Protein pelota homolog OS=Mus musculus OX=10090 GN=Pelo PE=1 SV=3
19.9019	19.1027	19.6073	19.4926	19.2492	19.1092	19.3984	19.1733			20.92	26354	0.75679	-0.293604	-1.66135	1496	Q3UFF7	LYPL1_MOUSE	Lysophospholipase-like protein 1 OS=Mus musculus OX=10090 GN=Lyplal1 PE=1 SV=3
22.3252	21.3474	21.4937	20.8087	20.8341	21.0382	20.7626	22.1671			12.87	32410	0.266068	-0.29323	-0.646509	1605	Q99MZ7	PECR_MOUSE	Peroxisomal trans-2-enoyl-CoA reductase OS=Mus musculus OX=10090 GN=Pecr PE=1 SV=1
20.9178	20.7154	20.7636	20.7571	20.5165	20.3718	20.6028	20.4926	+	SUOX_WT	8.55	67514	2.37733	-0.29257	-4.49102	855	Q3TIU4	PDE12_MOUSE	2',5'-phosphodiesterase 12 OS=Mus musculus OX=10090 GN=Pde12 PE=1 SV=2
23.8241	23.5378	23.0215	23.0435	23.1131	22.3217	23.4745	23.3479			8.55	55763	0.392758	-0.292377	-0.900814	705	P56657	CP240_MOUSE	Cytochrome P450 2C40 OS=Mus musculus OX=10090 GN=Cyp2c40 PE=1 SV=2
27.3386	27.1594	26.8772	26.8451	26.7726	26.3523	26.97	26.9567			52.53	62515	0.770596	-0.292187	-1.56908	39	P34914	HYES_MOUSE	Bifunctional epoxide hydrolase 2 OS=Mus musculus OX=10090 GN=Ephx2 PE=1 SV=2
26.6011	27.1032	26.8773	26.7943	26.5388	26.6507	26.4981	26.52			20.58	83281	1.20925	-0.292078	-2.66973	121	P11499	HS90B_MOUSE	Heat shock protein HSP 90-beta OS=Mus musculus OX=10090 GN=Hsp90ab1 PE=1 SV=3
23.8461	24.0947	23.4073	23.4974	23.5221	22.8011	23.8514	23.5062			30.29	25570	0.481229	-0.291155	-1.06886	502	Q8BVI4	DHPR_MOUSE	Dihydropteridine reductase OS=Mus musculus OX=10090 GN=Qdpr PE=1 SV=2
25.8957	25.7255	25.3968	25.7261	25.4264	25.0693	25.4652	25.6202			36.42	36214	0.947207	-0.290753	-1.8592	440	Q9CQ62	DECR_MOUSE	2,4-dienoyl-CoA reductase [(3E)-enoyl-CoA-producing], mitochondrial OS=Mus musculus OX=10090 GN=Decr1 PE=1 SV=1
25.2594	25.1759	25.3778	25.2866	24.9513	25.1359	24.8904	24.9591	+	SUOX_WT	32.09	102088	2.24973	-0.290752	-4.32231	98	Q78PY7	SND1_MOUSE	Staphylococcal nuclease domain-containing protein 1 OS=Mus musculus OX=10090 GN=Snd1 PE=1 SV=1
20.1371	19.531	20.3987	19.5271	19.6275	19.6103	20.0393	19.1554			7.29	44458	0.458102	-0.290367	-1.02056	1131	O35744	CHIL3_MOUSE	Chitinase-like protein 3 OS=Mus musculus OX=10090 GN=Chil3 PE=1 SV=2
19.211	19.3975	18.7217	19.4375	19.129	18.3134	19.3438	18.8222			4.54	47745	0.468763	-0.289824	-1.0447	3387	O88712	CTBP1_MOUSE	C-terminal-binding protein 1 OS=Mus musculus OX=10090 GN=Ctbp1 PE=1 SV=2
22.01	21.9715	21.9482	21.9222	21.6075	21.7287	21.5151	21.8413	+	SUOX_WT	13.16	17138	1.63942	-0.28981	-3.94292	1603	P61089	UBE2N_MOUSE	Ubiquitin-conjugating enzyme E2 N OS=Mus musculus OX=10090 GN=Ube2n PE=1 SV=1
17.6631	16.6498	17.3031	18.2721	NaN	17.2571	17.3922	16.8998			3.94	37520	0.320662	-0.288987	-0.781674	2222	O54950	AAKG1_MOUSE	5'-AMP-activated protein kinase subunit gamma-1 OS=Mus musculus OX=10090 GN=Prkag1 PE=1 SV=2
20.0028	19.8344	19.8539	20.2215	19.7507	19.6549	19.6944	19.6574	+	SUOX_WT	7.26	27808	1.35363	-0.288787	-3.1328	1815	Q9CPT3	NANP_MOUSE	N-acylneuraminate-9-phosphatase OS=Mus musculus OX=10090 GN=Nanp PE=1 SV=1
26.0047	25.7892	25.2306	25.2379	25.2097	24.7359	25.3472	25.8163			18.18	58066	0.432955	-0.288356	-0.972268	522	P80315	TCPD_MOUSE	T-complex protein 1 subunit delta OS=Mus musculus OX=10090 GN=Cct4 PE=1 SV=3
26.5965	25.4104	26.2392	24.754	25.664	24.4656	26.9856	24.7315			34.35	43937	0.156295	-0.288321	-0.40939	397	Q8VC97	BUP1_MOUSE	Beta-ureidopropionase OS=Mus musculus OX=10090 GN=Upb1 PE=1 SV=1
20.5882	21.3166	21.5108	21.3937	21.0862	21.2194	21.2001	20.1552			10.46	68394	0.378534	-0.287108	-0.871436	1061	O88487	DC1I2_MOUSE	Cytoplasmic dynein 1 intermediate chain 2 OS=Mus musculus OX=10090 GN=Dync1i2 PE=1 SV=1
22.3185	22.3646	22.4223	22.2241	22.0033	22.1147	22.0036	22.0601	+	SUOX_WT	10.38	112804	2.68763	-0.286913	-5.78079	271	Q8BIJ6	SYIM_MOUSE	Isoleucine--tRNA ligase, mitochondrial OS=Mus musculus OX=10090 GN=Iars2 PE=1 SV=1
20.8874	21.217	21.3963	21.111	20.8193	21.2018	20.7324	20.711			5.22	88797	0.935106	-0.286773	-1.837	1006	Q3B7Z2	OSBP1_MOUSE	Oxysterol-binding protein 1 OS=Mus musculus OX=10090 GN=Osbp PE=1 SV=3
23.5451	22.8127	23.5656	23.4199	23.0855	23.1532	23.1788	22.7788			14.29	45998	0.663819	-0.28677	-1.43479	474	Q00897	A1AT4_MOUSE	Alpha-1-antitrypsin 1-4 OS=Mus musculus OX=10090 GN=Serpina1d PE=1 SV=1
24.2438	24.3345	24.7605	24.7491	24.3037	24.5695	24.2566	23.8123			22.96	56478	0.662157	-0.286437	-1.38032	235	P17225	PTBP1_MOUSE	Polypyrimidine tract-binding protein 1 OS=Mus musculus OX=10090 GN=Ptbp1 PE=1 SV=2
19.0949	19.2676	19.1457	19.1454	18.9111	18.8153	18.9722	18.8094	+	SUOX_WT	3.7	33040	2.73914	-0.286415	-5.31936	2960	Q6PE15	ABHDA_MOUSE	Palmitoyl-protein thioesterase ABHD10, mitochondrial OS=Mus musculus OX=10090 GN=Abhd10 PE=1 SV=1
26.7212	26.6436	26.9348	26.9908	26.5623	26.7384	26.4934	26.3512	+	SUOX_WT	31.66	73461	1.31588	-0.286288	-2.47284	65	P38647	GRP75_MOUSE	Stress-70 protein, mitochondrial OS=Mus musculus OX=10090 GN=Hspa9 PE=1 SV=3
22.9411	23.1232	23.2936	23.1881	22.8692	23.0483	22.8505	22.6337	+	SUOX_WT	25.75	82898	1.34874	-0.28607	-2.54002	229	Q99KK7	DPP3_MOUSE	Dipeptidyl peptidase 3 OS=Mus musculus OX=10090 GN=Dpp3 PE=1 SV=2
18.5081	18.2248	18.5002	18.3078	18.0763	18.1298	18.1263	18.0659	+	SUOX_WT	5.91	47346	1.61616	-0.285635	-3.93062	1869	Q9JJA4	WDR12_MOUSE	Ribosome biogenesis protein WDR12 OS=Mus musculus OX=10090 GN=Wdr12 PE=1 SV=1
22.5658	22.9859	23.3706	23.2057	22.7439	23.3092	22.5677	22.365			10.64	46797	0.484575	-0.285548	-1.06758	1690	Q9D8U8	SNX5_MOUSE	Sorting nexin-5 OS=Mus musculus OX=10090 GN=Snx5 PE=1 SV=1
19.7553	19.7583	19.9183	19.4554	19.3571	19.5224	19.416	19.4521			1.42	125777	1.27014	-0.284925	-2.77624	1051	Q8C0D5	EFL1_MOUSE	Elongation factor-like GTPase 1 OS=Mus musculus OX=10090 GN=Efl1 PE=1 SV=1
20.0977	23.144	21.0353	19.9685	20.5134	20.7553	20.5198	21.3177			6.64	69042	0.13713	-0.284848	-0.375939	1226	P22437	PGH1_MOUSE	Prostaglandin G/H synthase 1 OS=Mus musculus OX=10090 GN=Ptgs1 PE=1 SV=1
22.6709	22.9704	22.6215	22.509	22.6102	21.8767	23.1128	22.0345			22.35	37873	0.398204	-0.284393	-0.949855	458	Q8BFZ9	ERLN2_MOUSE	Erlin-2 OS=Mus musculus OX=10090 GN=Erlin2 PE=1 SV=1
19.809	19.4531	19.5513	19.2557	19.2212	18.9851	19.4434	19.2824			10.78	36615	0.970202	-0.284275	-1.90547	1070	Q8R104	SIR3_MOUSE	NAD-dependent protein deacetylase sirtuin-3 OS=Mus musculus OX=10090 GN=Sirt3 PE=1 SV=2
25.5375	25.6911	25.7029	25.6772	25.3433	25.5121	25.2585	25.3617	+	SUOX_WT	20.27	74590	2.22092	-0.283293	-4.33421	167	Q8VC12	HUTU_MOUSE	Urocanate hydratase OS=Mus musculus OX=10090 GN=Uroc1 PE=1 SV=2
24.3476	23.9953	23.5764	24.6554	23.735	23.9373	23.1076	24.666			24.1	42880	0.296115	-0.282185	-0.712031	950	Q6P3A8	ODBB_MOUSE	2-oxoisovalerate dehydrogenase subunit beta, mitochondrial OS=Mus musculus OX=10090 GN=Bckdhb PE=1 SV=2
22.176	20.0955	21.7323	24.1318	22.042	22.4986	21.1829	21.2871			18.5	40343	0.114769	-0.28127	-0.316937	753	Q9DCS3	MECR_MOUSE	Enoyl-[acyl-carrier-protein] reductase, mitochondrial OS=Mus musculus OX=10090 GN=Mecr PE=1 SV=2
20.9973	21.0376	21.3515	20.7384	20.803	20.7111	21.1392	20.3522			6.81	121125	0.650354	-0.279855	-1.36626	562	Q6ZQ58	LARP1_MOUSE	La-related protein 1 OS=Mus musculus OX=10090 GN=Larp1 PE=1 SV=3
27.337	27.1453	27.069	26.789	26.7597	26.566	26.9228	26.9734			38.68	51126	0.97288	-0.279595	-1.91266	164	Q71RI9	KAT3_MOUSE	Kynurenine--oxoglutarate transaminase 3 OS=Mus musculus OX=10090 GN=Kyat3 PE=1 SV=1
23.6045	23.1041	23.2223	22.7593	22.7898	22.6552	22.9685	23.159			15.79	83483	0.634466	-0.279452	-1.358	372	Q61285	ABCD2_MOUSE	ATP-binding cassette sub-family D member 2 OS=Mus musculus OX=10090 GN=Abcd2 PE=1 SV=1
23.0911	22.9989	22.9578	22.8304	22.6681	22.5749	22.7432	22.7756	+	SUOX_WT	16.78	33317	2.10572	-0.279095	-3.97926	1449	Q9CPV4	GLOD4_MOUSE	Glyoxalase domain-containing protein 4 OS=Mus musculus OX=10090 GN=Glod4 PE=1 SV=1
19.6181	19.5788	19.6607	19.2533	19.2794	19.0734	19.5585	19.0929			5.3	60613	0.964316	-0.276656	-1.89545	1190	P29416	HEXA_MOUSE	Beta-hexosaminidase subunit alpha OS=Mus musculus OX=10090 GN=Hexa PE=1 SV=2
19.577	19.5355	19.355	20.3081	19.7675	19.0375	19.9628	18.9037			2.56	143070	0.351736	-0.276027	-0.820189	1121	Q62417	SRBS1_MOUSE	Sorbin and SH3 domain-containing protein 1 OS=Mus musculus OX=10090 GN=Sorbs1 PE=1 SV=2
25.1476	24.98	24.6336	24.5912	24.6179	24.0147	24.932	24.684			13.38	31530	0.53266	-0.275945	-1.16513	1054	Q91X91	NADC_MOUSE	Nicotinate-nucleotide pyrophosphorylase [carboxylating] OS=Mus musculus OX=10090 GN=Qprt PE=1 SV=1
22.3307	22.2584	22.5909	22.3666	22.1355	22.2345	22.2132	21.8616			19.46	58471	1.29892	-0.27547	-2.46233	601	Q9CWK8	SNX2_MOUSE	Sorting nexin-2 OS=Mus musculus OX=10090 GN=Snx2 PE=1 SV=2
24.0223	23.3084	23.6331	23.4067	23.3001	23.0903	23.4919	23.3873			24.15	41704	0.717282	-0.275232	-1.52913	419	O09174	AMACR_MOUSE	Alpha-methylacyl-CoA racemase OS=Mus musculus OX=10090 GN=Amacr PE=1 SV=4
23.5805	23.5692	23.5354	23.6707	23.4129	23.165	23.5403	23.1398			14.57	149475	1.20994	-0.274458	-2.70485	177	O70133	DHX9_MOUSE	ATP-dependent RNA helicase A OS=Mus musculus OX=10090 GN=Dhx9 PE=1 SV=2
21.1733	21.381	20.8976	21.2568	20.8984	20.7507	20.7956	21.1664			12.78	50239	1.02076	-0.274372	-1.98096	862	Q8BIW1	PRUN1_MOUSE	Exopolyphosphatase PRUNE1 OS=Mus musculus OX=10090 GN=Prune1 PE=1 SV=1
18.8593	18.8552	19.2767	19.4263	18.7848	19.3661	18.4502	18.7191			1.28	202240	0.518805	-0.274341	-1.13467	730	A2A5R2	BIG2_MOUSE	Brefeldin A-inhibited guanine nucleotide-exchange protein 2 OS=Mus musculus OX=10090 GN=Arfgef2 PE=1 SV=1
20.9998	20.6942	20.9896	21.0348	20.7689	20.5579	20.9436	20.3511			18.69	33773	0.88977	-0.274255	-1.81796	1210	Q9ERF3	WDR61_MOUSE	WD repeat-containing protein 61 OS=Mus musculus OX=10090 GN=Wdr61 PE=1 SV=1
20.2838	20.3418	20.1853	19.551	19.8141	19.4373	20.2248	19.7979			10.32	39471	0.512339	-0.27198	-1.11699	2052	Q9Z0P5	TWF2_MOUSE	Twinfilin-2 OS=Mus musculus OX=10090 GN=Twf2 PE=1 SV=1
27.4514	27.4541	27.7041	27.7354	27.3337	27.5318	27.2571	27.137			43.37	56678	1.26814	-0.271357	-2.39391	91	P27773	PDIA3_MOUSE	Protein disulfide-isomerase A3 OS=Mus musculus OX=10090 GN=Pdia3 PE=1 SV=2
23.4701	23.5365	23.8608	23.4997	23.2563	23.6197	23.2036	23.2042			32.86	8204	1.03315	-0.270805	-2.00204	1487	Q9JJI8	RL38_MOUSE	60S ribosomal protein L38 OS=Mus musculus OX=10090 GN=Rpl38 PE=1 SV=3
22.5294	21.6443	21.6793	21.6364	21.5375	21.1551	21.6882	22.0258			17.11	17009	0.421866	-0.270698	-0.953265	1958	Q9CQ92	FIS1_MOUSE	Mitochondrial fission 1 protein OS=Mus musculus OX=10090 GN=Fis1 PE=1 SV=1
15.0279	15.0482	NaN	13.4431	13.9419	14.2335	14.4001	14.3677			5.81	54088	0.177914	-0.270582	-0.499369	2241	P97379	G3BP2_MOUSE	Ras GTPase-activating protein-binding protein 2 OS=Mus musculus OX=10090 GN=G3bp2 PE=1 SV=2
23.7465	23.2284	23.3186	22.9916	22.9523	22.8305	23.0726	23.353			17.46	40489	0.661243	-0.269188	-1.39305	866	P08752	GNAI2_MOUSE	Guanine nucleotide-binding protein G(i) subunit alpha-2 OS=Mus musculus OX=10090 GN=Gnai2 PE=1 SV=5
21.9191	22.1988	22.0592	22.0229	21.8596	21.6805	22.0027	21.5835			22.91	45626	1.23534	-0.268398	-2.44571	327	P62196	PRS8_MOUSE	26S proteasome regulatory subunit 8 OS=Mus musculus OX=10090 GN=Psmc5 PE=1 SV=1
24.8174	24.9141	24.7128	24.7762	24.5365	24.4393	24.545	24.6262	+	SUOX_WT	19.71	62582	2.47172	-0.268347	-4.71023	281	Q60864	STIP1_MOUSE	Stress-induced-phosphoprotein 1 OS=Mus musculus OX=10090 GN=Stip1 PE=1 SV=1
24.9549	24.835	24.5664	24.7633	24.5088	24.2756	24.522	24.7413			37.21	34128	1.11217	-0.267951	-2.14006	558	Q9DCN2	NB5R3_MOUSE	NADH-cytochrome b5 reductase 3 OS=Mus musculus OX=10090 GN=Cyb5r3 PE=1 SV=3
19.2172	19.0624	17.4229	18.4497	18.2081	17.1973	18.1369	19.5385			13.21	23915	0.163607	-0.267871	-0.424919	1555	P97930	KTHY_MOUSE	Thymidylate kinase OS=Mus musculus OX=10090 GN=Dtymk PE=1 SV=2
23.1511	23.4403	23.0821	23.4459	23.0859	22.8978	23.0608	23.0059			14.96	67840	1.21878	-0.267255	-2.56892	613	Q99MN1	SYK_MOUSE	Lysine--tRNA ligase OS=Mus musculus OX=10090 GN=Kars1 PE=1 SV=1
21.8103	21.5262	21.9361	21.4491	21.3915	21.4362	21.5696	21.2559			12.67	46719	0.988537	-0.267126	-2.02067	1046	P59017	B2L13_MOUSE	Bcl-2-like protein 13 OS=Mus musculus OX=10090 GN=Bcl2l13 PE=1 SV=2
24.3131	24.3083	24.4922	23.8736	23.8265	24.1429	23.8267	24.1258			23.23	97513	0.820025	-0.266333	-1.67729	227	Q9QZE5	COPG1_MOUSE	Coatomer subunit gamma-1 OS=Mus musculus OX=10090 GN=Copg1 PE=1 SV=1
24.9542	24.8665	24.9593	25.0327	24.7191	24.6943	24.7292	24.606	+	SUOX_WT	35.06	16832	2.97335	-0.266033	-6.03821	906	P63242	IF5A1_MOUSE	Eukaryotic translation initiation factor 5A-1 OS=Mus musculus OX=10090 GN=Eif5a PE=1 SV=2
NaN	18.9627	18.8917	19.7348	NaN	18.8928	18.7592	19.1403			4.93	48327	0.358651	-0.265601	-0.909127	1910	Q3TIV5	ZC3HF_MOUSE	Zinc finger CCCH domain-containing protein 15 OS=Mus musculus OX=10090 GN=Zc3h15 PE=1 SV=2
20.5022	20.2735	20.2132	20.5352	20.1893	19.9266	20.2318	20.1155	+	SUOX_WT	10.14	49419	1.33273	-0.265168	-2.52043	1301	P46467	VPS4B_MOUSE	Vacuolar protein sorting-associated protein 4B OS=Mus musculus OX=10090 GN=Vps4b PE=1 SV=2
23.8872	23.7066	24.1777	23.9332	23.6736	23.8591	23.718	23.3988			27.2	27419	0.991446	-0.263823	-1.92899	975	O08756	HCD2_MOUSE	3-hydroxyacyl-CoA dehydrogenase type-2 OS=Mus musculus OX=10090 GN=Hsd17b10 PE=1 SV=4
19.4735	19.929	19.9869	19.3777	19.3926	19.5695	19.5285	19.2227			2.32	83057	0.704094	-0.263474	-1.5145	1508	P27641	XRCC5_MOUSE	X-ray repair cross-complementing protein 5 OS=Mus musculus OX=10090 GN=Xrcc5 PE=1 SV=4
22.9866	22.7751	22.7563	22.4328	22.376	22.348	22.4465	22.7272			11.15	61762	0.921946	-0.263305	-1.83514	1163	Q9DBK0	ACO12_MOUSE	Acetyl-coenzyme A thioesterase OS=Mus musculus OX=10090 GN=Acot12 PE=1 SV=1
23.2031	23.1695	23.0144	22.9709	22.8961	22.5236	23.1237	22.7679			15.68	45536	0.896836	-0.261662	-1.90105	827	Q99JI4	PSMD6_MOUSE	26S proteasome non-ATPase regulatory subunit 6 OS=Mus musculus OX=10090 GN=Psmd6 PE=1 SV=1
23.0474	22.7568	22.5314	22.6221	22.5008	22.0799	22.6626	22.6683			17.56	28823	0.710421	-0.261516	-1.46668	1198	P57759	ERP29_MOUSE	Endoplasmic reticulum resident protein 29 OS=Mus musculus OX=10090 GN=Erp29 PE=1 SV=2
19.7517	19.073	19.4379	19.2868	19.1047	18.9996	19.218	19.182			4.15	34371	0.785107	-0.261275	-1.7347	2848	Q9WTX2	PRKRA_MOUSE	Interferon-inducible double-stranded RNA-dependent protein kinase activator A OS=Mus musculus OX=10090 GN=Prkra PE=1 SV=1
23.1669	23.2717	22.9392	23.8997	23.1868	23.0159	22.9595	23.0704			40.93	23897	0.528605	-0.26122	-1.23707	831	Q91V41	RAB14_MOUSE	Ras-related protein Rab-14 OS=Mus musculus OX=10090 GN=Rab14 PE=1 SV=3
17.4988	18.7466	18.3685	19.1188	18.4896	18.4051	18.4335	17.36			2.57	56431	0.239429	-0.261108	-0.59277	2941	P97770	THUM3_MOUSE	THUMP domain-containing protein 3 OS=Mus musculus OX=10090 GN=Thumpd3 PE=1 SV=1
28.4724	28.6129	29.0136	28.8321	28.416	28.9549	28.222	28.2957			59.92	57058	0.595508	-0.260565	-1.27547	28	P09103	PDIA1_MOUSE	Protein disulfide-isomerase OS=Mus musculus OX=10090 GN=P4hb PE=1 SV=2
22.7887	22.8506	22.6206	22.4056	22.3255	22.2751	22.3645	22.6586			11.27	119486	1.0162	-0.26044	-1.9775	360	Q9EPL8	IPO7_MOUSE	Importin-7 OS=Mus musculus OX=10090 GN=Ipo7 PE=1 SV=2
18.4542	18.2155	19.2533	18.0968	18.0722	18.8497	18.1055	17.9513			4.06	99524	0.334285	-0.260256	-0.786443	2154	O35551	RABE1_MOUSE	Rab GTPase-binding effector protein 1 OS=Mus musculus OX=10090 GN=Rabep1 PE=1 SV=2
24.4464	24.4024	24.2156	24.3677	24.1509	23.8701	24.2471	24.1235	+	SUOX_WT	27.14	22451	1.3942	-0.260115	-2.74461	763	Q8VCR7	ABHEB_MOUSE	Protein ABHD14B OS=Mus musculus OX=10090 GN=Abhd14b PE=1 SV=1
24.3986	23.7843	23.7425	23.8483	23.7494	23.1807	24.0135	23.7908			14.58	31733	0.507174	-0.259806	-1.10823	1186	Q60930	VDAC2_MOUSE	Voltage-dependent anion-selective channel protein 2 OS=Mus musculus OX=10090 GN=Vdac2 PE=1 SV=2
20.651	20.8951	20.4254	20.926	20.519	20.3109	20.4297	20.6008			20.53	16930	0.945604	-0.259263	-1.95566	1636	Q60605	MYL6_MOUSE	Myosin light polypeptide 6 OS=Mus musculus OX=10090 GN=Myl6 PE=1 SV=3
19.5162	20.0584	20.5645	19.9626	19.7733	20.3117	19.7943	19.1856			1.78	132349	0.35445	-0.259207	-0.822983	2035	Q3UTJ2	SRBS2_MOUSE	Sorbin and SH3 domain-containing protein 2 OS=Mus musculus OX=10090 GN=Sorbs2 PE=1 SV=2
25.9846	25.8184	25.7344	26.0058	25.6928	25.4484	25.7396	25.6293	+	SUOX_WT	37.84	41001	1.51824	-0.258273	-2.82139	308	Q9WU19	HAOX1_MOUSE	Hydroxyacid oxidase 1 OS=Mus musculus OX=10090 GN=Hao1 PE=1 SV=1
22.0728	21.7283	22.2198	22.1138	21.5933	22.2818	21.2185	22.0087			11.09	54849	0.433054	-0.258083	-1.00585	1525	P29788	VTNC_MOUSE	Vitronectin OS=Mus musculus OX=10090 GN=Vtn PE=1 SV=2
23.7479	20.6295	20.6488	23.3455	21.8681	20.9724	21.248	23.251			2.51	273990	0.0948158	-0.258014	-0.262087	322	F6ZDS4	TPR_MOUSE	Nucleoprotein TPR OS=Mus musculus OX=10090 GN=Tpr PE=1 SV=1
24.5386	24.4493	24.3149	24.2431	24.1391	23.8964	24.2787	24.2017			19.82	60630	1.27539	-0.25749	-2.4304	297	P80318	TCPG_MOUSE	T-complex protein 1 subunit gamma OS=Mus musculus OX=10090 GN=Cct3 PE=1 SV=1
21.7398	21.8859	21.8231	21.8108	21.5524	21.5973	21.5293	21.5523	+	SUOX_WT	14.06	35378	2.9532	-0.257077	-7.75344	1523	Q8R010	AIMP2_MOUSE	Aminoacyl tRNA synthase complex-interacting multifunctional protein 2 OS=Mus musculus OX=10090 GN=Aimp2 PE=1 SV=2
19.9308	20.0271	20.3602	20.0279	19.8444	20.0316	19.9171	19.5261			12.47	40744	0.904167	-0.256715	-1.78963	1623	Q9D5T0	ATAD1_MOUSE	Outer mitochondrial transmembrane helix translocase OS=Mus musculus OX=10090 GN=Atad1 PE=1 SV=1
18.6666	19.1988	18.3579	18.9095	18.6676	18.0825	18.772	18.5838			5.84	30049	0.497748	-0.25671	-1.09153	2068	Q9Z2Y8	PLPHP_MOUSE	Pyridoxal phosphate homeostasis protein OS=Mus musculus OX=10090 GN=Plpbp PE=1 SV=1
24.7224	24.7326	24.826	24.967	24.6159	24.6092	24.6103	24.3897	+	SUOX_WT	20.1	66765	1.74248	-0.255747	-3.22239	340	Q9Z0X1	AIFM1_MOUSE	Apoptosis-inducing factor 1, mitochondrial OS=Mus musculus OX=10090 GN=Aifm1 PE=1 SV=1
18.7712	19.712	19.4385	19.1526	19.0652	19.1485	19.1596	18.6795			1.56	171535	0.492216	-0.255375	-1.10572	1710	Q64739	COBA2_MOUSE	Collagen alpha-2(XI) chain OS=Mus musculus OX=10090 GN=Col11a2 PE=2 SV=3
20.8923	20.1071	20.2231	20.3386	20.0824	19.8789	20.1009	20.4781			11.99	49584	0.548766	-0.255195	-1.19191	1234	Q9R099	TBL2_MOUSE	Transducin beta-like protein 2 OS=Mus musculus OX=10090 GN=Tbl2 PE=1 SV=2
19.2129	18.5923	19.6269	19.0738	18.8612	19.2134	18.9662	18.4466			8.67	22123	0.421297	-0.254643	-0.955373	2645	P62746	RHOB_MOUSE	Rho-related GTP-binding protein RhoB OS=Mus musculus OX=10090 GN=Rhob PE=1 SV=1
19.2129	18.5923	19.6269	19.0738	18.8612	19.2134	18.9662	18.4466			8.81	22006	0.421296	-0.254642	-0.95537	2645	Q62159	RHOC_MOUSE	Rho-related GTP-binding protein RhoC OS=Mus musculus OX=10090 GN=Rhoc PE=1 SV=2
19.2129	18.5923	19.6269	19.0738	18.8612	19.2134	18.9662	18.4466			8.81	21782	0.421296	-0.254642	-0.95537	2645	Q9QUI0	RHOA_MOUSE	Transforming protein RhoA OS=Mus musculus OX=10090 GN=Rhoa PE=1 SV=1
18.8427	18.9175	19.2487	19.4515	18.9966	19.0726	18.9949	18.3781			2.02	68035	0.547635	-0.25455	-1.17986	957	P35235	PTN11_MOUSE	Tyrosine-protein phosphatase non-receptor type 11 OS=Mus musculus OX=10090 GN=Ptpn11 PE=1 SV=3
19.559	19.5786	20.5782	20.3891	19.9357	20.3519	19.9875	18.8116			5.46	50657	0.241249	-0.254542	-0.596268	2948	Q31125	S39A7_MOUSE	Zinc transporter SLC39A7 OS=Mus musculus OX=10090 GN=Slc39a7 PE=1 SV=2
23.167	23.2029	23.3516	22.9946	22.7869	23.1681	22.6638	23.0802			12.74	46071	0.889096	-0.254279	-1.8169	878	A2AKK5	ACNT1_MOUSE	Acyl-coenzyme A amino acid N-acyltransferase 1 OS=Mus musculus OX=10090 GN=Acnat1 PE=1 SV=1
22.2725	21.882	21.9898	22.0136	21.8214	21.5855	21.951	21.7884			21.67	35705	1.18491	-0.252915	-2.25521	844	Q8VDK1	NIT1_MOUSE	Deaminated glutathione amidase OS=Mus musculus OX=10090 GN=Nit1 PE=1 SV=2
21.9493	21.7887	21.7156	21.3607	21.4513	21.1217	21.7386	21.4922			19.67	41526	0.689069	-0.252594	-1.42298	845	P42208	SEPT2_MOUSE	Septin-2 OS=Mus musculus OX=10090 GN=Septin2 PE=1 SV=2
23.4683	23.4021	23.5883	23.4995	23.2266	23.3478	23.2086	23.1657	+	SUOX_WT	21.59	55741	2.42977	-0.252346	-4.59369	594	P12790	CP2B9_MOUSE	Cytochrome P450 2B9 OS=Mus musculus OX=10090 GN=Cyp2b9 PE=1 SV=2
21.9544	21.8966	22.2196	22.2449	21.7894	22.1677	21.5971	21.7532			6.58	117772	0.825884	-0.252035	-1.67439	687	Q9JHR7	IDE_MOUSE	Insulin-degrading enzyme OS=Mus musculus OX=10090 GN=Ide PE=1 SV=1
13.7055	16.0485	14.2572	NaN	NaN	14.2431	14.7499	14.2654			2.97	70096	0.119311	-0.250917	-0.345486	2049	Q8VEH5	EPMIP_MOUSE	EPM2A-interacting protein 1 OS=Mus musculus OX=10090 GN=Epm2aip1 PE=1 SV=1
20.8805	20.7728	21.1185	20.8732	20.5135	21.0621	20.2738	20.7947			4.43	67545	0.604629	-0.25022	-1.34561	2867	Q9ET30	TM9S3_MOUSE	Transmembrane 9 superfamily member 3 OS=Mus musculus OX=10090 GN=Tm9sf3 PE=1 SV=1
19.1529	20.0497	19.2297	19.3209	19.2747	18.8916	19.4295	19.1585			5.81	90245	0.466816	-0.249718	-1.05913	1316	Q8BX02	KANK2_MOUSE	KN motif and ankyrin repeat domain-containing protein 2 OS=Mus musculus OX=10090 GN=Kank2 PE=1 SV=1
26.1627	25.8553	26.504	26.4359	26.0299	26.2992	25.9963	25.6346			52.31	58939	0.58251	-0.249463	-1.2401	48	Q91XD4	FTCD_MOUSE	Formimidoyltransferase-cyclodeaminase OS=Mus musculus OX=10090 GN=Ftcd PE=1 SV=1
19.3711	18.769	19.3658	18.7064	18.6747	18.9069	18.7698	18.8653			4.99	37671	0.569501	-0.24889	-1.31163	3320	Q9QYS9	QKI_MOUSE	Protein quaking OS=Mus musculus OX=10090 GN=Qki PE=1 SV=1
20.9242	20.8594	21.2735	21.378	20.9321	21.1273	20.8742	20.5071			17.14	67559	0.655976	-0.248612	-1.3664	534	P29351	PTN6_MOUSE	Tyrosine-protein phosphatase non-receptor type 6 OS=Mus musculus OX=10090 GN=Ptpn6 PE=1 SV=2
20.3926	20.9612	20.543	20.5328	20.4499	20.1736	20.6208	20.1927			12.02	44699	0.744319	-0.248156	-1.52	1279	Q9ER88	RT29_MOUSE	28S ribosomal protein S29, mitochondrial OS=Mus musculus OX=10090 GN=Dap3 PE=1 SV=1
26.0571	25.9599	26.1801	26.1311	25.8003	26.0144	25.7097	25.8123	+	SUOX_WT	32.65	53664	1.6261	-0.247873	-3.09105	112	Q8BH00	AL8A1_MOUSE	2-aminomuconic semialdehyde dehydrogenase OS=Mus musculus OX=10090 GN=Aldh8a1 PE=1 SV=1
22.4798	23.0475	22.3433	22.8237	22.3968	22.3955	22.1497	22.7609			32.87	23413	0.564765	-0.247838	-1.2151	968	P35278	RAB5C_MOUSE	Ras-related protein Rab-5C OS=Mus musculus OX=10090 GN=Rab5c PE=1 SV=2
18.664	19.1507	19.385	19.1684	18.8522	19.2724	18.761	18.4974			7.07	65225	0.510111	-0.246262	-1.11167	1916	O88291	ZN326_MOUSE	DBIRD complex subunit ZNF326 OS=Mus musculus OX=10090 GN=Znf326 PE=1 SV=1
17.9272	17.7274	18.2037	17.4216	17.5466	17.5935	17.8391	17.3176			2.14	114996	0.577147	-0.245807	-1.25115	2883	Q9DBR7	MYPT1_MOUSE	Protein phosphatase 1 regulatory subunit 12A OS=Mus musculus OX=10090 GN=Ppp1r12a PE=1 SV=2
22.1295	22.5766	22.9606	22.4383	22.417	22.4616	22.7173	21.5262			15.48	66786	0.332371	-0.245698	-0.787697	599	P14733	LMNB1_MOUSE	Lamin-B1 OS=Mus musculus OX=10090 GN=Lmnb1 PE=1 SV=3
21.5799	21.4166	21.617	20.9167	20.997	21.1525	21.114	21.2847			6.93	28721	0.638403	-0.245492	-1.42872	2858	Q9DCC4	P5CR3_MOUSE	Pyrroline-5-carboxylate reductase 3 OS=Mus musculus OX=10090 GN=Pycr3 PE=1 SV=2
24.5566	23.437	24.8589	24.982	24.3227	24.6859	24.2623	23.583			24.25	180528	0.233262	-0.245162	-0.582961	26	Q3UQ44	IQGA2_MOUSE	Ras GTPase-activating-like protein IQGAP2 OS=Mus musculus OX=10090 GN=Iqgap2 PE=1 SV=2
24.136	23.8525	23.8585	24.16	23.7965	23.6432	23.777	23.8098			40.26	17862	1.25943	-0.245132	-2.63902	1631	P68037	UB2L3_MOUSE	Ubiquitin-conjugating enzyme E2 L3 OS=Mus musculus OX=10090 GN=Ube2l3 PE=1 SV=1
27.0196	27.1088	26.5534	26.5972	26.7502	25.8307	27.247	26.4745			19.68	138032	0.305461	-0.244164	-0.744612	9	P11087	CO1A1_MOUSE	Collagen alpha-1(I) chain OS=Mus musculus OX=10090 GN=Col1a1 PE=1 SV=4
23.1372	22.8252	22.8593	22.9071	22.7327	22.4631	22.871	22.6866			18.93	38117	1.15373	-0.243845	-2.21473	1115	Q8BK64	AHSA1_MOUSE	Activator of 90 kDa heat shock protein ATPase homolog 1 OS=Mus musculus OX=10090 GN=Ahsa1 PE=1 SV=2
21.1677	20.94	20.7881	21.2207	20.8419	20.5909	20.8183	20.8928			10.55	118782	1.00728	-0.243134	-2.01005	412	Q3U2P1	SC24A_MOUSE	Protein transport protein Sec24A OS=Mus musculus OX=10090 GN=Sec24a PE=1 SV=1
22.0231	22.6368	21.5072	21.1902	21.6523	20.6991	22.1918	21.8421			13.91	16273	0.215944	-0.243025	-0.54066	1206	P62264	RS14_MOUSE	40S ribosomal protein S14 OS=Mus musculus OX=10090 GN=Rps14 PE=1 SV=3
25.4302	25.1056	25.3957	25.4319	25.1285	25.1239	25.1536	24.9874	+	SUOX_WT	29.78	24694	1.33566	-0.242526	-2.77675	535	O70251	EF1B_MOUSE	Elongation factor 1-beta OS=Mus musculus OX=10090 GN=Eef1b PE=1 SV=5
23.5063	23.2973	23.0805	23.4138	23.1618	22.7538	23.2623	23.1511			16.84	55145	0.829766	-0.24225	-1.66952	1171	Q9DBE0	CSAD_MOUSE	Cysteine sulfinic acid decarboxylase OS=Mus musculus OX=10090 GN=Csad PE=1 SV=1
25.1622	25.1699	25.4311	25.2344	25.0785	25.0472	25.2338	24.6707			20.95	50976	0.857193	-0.241882	-1.79287	670	P61979	HNRPK_MOUSE	Heterogeneous nuclear ribonucleoprotein K OS=Mus musculus OX=10090 GN=Hnrnpk PE=1 SV=1
24.1034	24.2857	24.6304	24.636	24.1366	24.6775	23.8792	23.997			29.98	106911	0.496919	-0.241298	-1.0955	53	Q8BHN3	GANAB_MOUSE	Neutral alpha-glucosidase AB OS=Mus musculus OX=10090 GN=Ganab PE=1 SV=1
19.2942	20.5858	20.5916	20.3823	20.1996	20.3253	20.3817	18.9821			6.18	52673	0.211334	-0.241283	-0.530804	3036	P56959	FUS_MOUSE	RNA-binding protein FUS OS=Mus musculus OX=10090 GN=Fus PE=1 SV=1
18.9145	17.8132	18.4897	18.6729	18.1369	18.3985	17.9166	18.4748			2.88	39377	0.38279	-0.240875	-0.8968	3207	Q9EPK2	XRP2_MOUSE	Protein XRP2 OS=Mus musculus OX=10090 GN=Rp2 PE=1 SV=3
18.9699	19.5417	20.9049	17.4347	NaN	19.4744	19.4452	17.9998			4.96	63961	0.10031	-0.239669	-0.276211	1803	Q8BYK6	YTHD3_MOUSE	YTH domain-containing family protein 3 OS=Mus musculus OX=10090 GN=Ythdf3 PE=1 SV=2
23.5511	23.1131	22.8075	23.5396	23.0888	22.6369	23.0454	23.2819			26.46	40024	0.479201	-0.239525	-1.06278	772	Q99J77	SIAS_MOUSE	Sialic acid synthase OS=Mus musculus OX=10090 GN=Nans PE=1 SV=1
23.0079	23.5781	22.7453	23.7748	23.3216	22.5893	23.4061	22.8335			27.71	48648	0.326814	-0.238931	-0.770912	324	P46471	PRS7_MOUSE	26S proteasome regulatory subunit 7 OS=Mus musculus OX=10090 GN=Psmc2 PE=1 SV=5
18.3864	19.2072	18.9324	19.0508	18.7647	18.7912	18.7664	18.2992			4.21	82106	0.503246	-0.238795	-1.11401	1281	O35350	CAN1_MOUSE	Calpain-1 catalytic subunit OS=Mus musculus OX=10090 GN=Capn1 PE=1 SV=1
19.7159	19.8491	19.8691	20.0966	19.7459	19.6777	19.7586	19.4012			9.39	37605	1.07026	-0.236848	-2.06116	2010	O08915	AIP_MOUSE	AH receptor-interacting protein OS=Mus musculus OX=10090 GN=Aip PE=1 SV=1
20.9523	20.9777	20.7917	20.5021	20.6285	20.1813	20.979	20.4882			3.22	70585	0.546259	-0.236675	-1.19347	2127	Q60760	GRB10_MOUSE	Growth factor receptor-bound protein 10 OS=Mus musculus OX=10090 GN=Grb10 PE=1 SV=2
19.6153	19.8244	19.7583	19.3216	19.2032	19.6041	19.0538	19.714			4.83	37351	0.564825	-0.236157	-1.22187	3000	Q9D1P4	CHRD1_MOUSE	Cysteine and histidine-rich domain-containing protein 1 OS=Mus musculus OX=10090 GN=Chordc1 PE=1 SV=1
21.1169	20.9288	20.9838	21.5252	20.9258	21.0313	20.684	20.9692			5.22	90876	0.719636	-0.236121	-1.52628	1721	Q04750	TOP1_MOUSE	DNA topoisomerase 1 OS=Mus musculus OX=10090 GN=Top1 PE=1 SV=2
22.7607	22.4177	21.7374	22.2905	22.4746	20.7437	23.3015	21.7426			16.39	25379	0.150451	-0.235992	-0.404275	2508	Q60692	PSB6_MOUSE	Proteasome subunit beta type-6 OS=Mus musculus OX=10090 GN=Psmb6 PE=1 SV=3
22.5521	22.8667	23.4827	23.1418	22.679	23.5697	22.3698	22.4809			47.06	7338	0.29043	-0.235974	-0.700317	1451	O08997	ATOX1_MOUSE	Copper transport protein ATOX1 OS=Mus musculus OX=10090 GN=Atox1 PE=1 SV=1
20.8778	20.6187	21.1313	21.0176	20.6119	21.0492	20.4389	20.6041			3.77	34975	0.6587	-0.23531	-1.37543	1237	Q91YP3	DEOC_MOUSE	Deoxyribose-phosphate aldolase OS=Mus musculus OX=10090 GN=Dera PE=1 SV=1
21.5423	22.9643	22.3327	21.6972	21.958	21.8439	22.2652	21.5293			29.83	39832	0.262388	-0.235004	-0.654489	426	Q91WK2	EIF3H_MOUSE	Eukaryotic translation initiation factor 3 subunit H OS=Mus musculus OX=10090 GN=Eif3h PE=1 SV=1
24.2322	23.5614	23.4341	23.8059	23.6107	22.9844	23.8071	23.6916			31.54	26411	0.407078	-0.234968	-0.923033	667	Q9Z2U1	PSA5_MOUSE	Proteasome subunit alpha type-5 OS=Mus musculus OX=10090 GN=Psma5 PE=1 SV=1
21.4006	20.83	20.9699	21.0045	20.7199	20.7635	20.6265	21.1588			17.07	37317	0.663847	-0.234081	-1.38013	1113	O88736	DHB7_MOUSE	3-keto-steroid reductase/17-beta-hydroxysteroid dehydrogenase 7 OS=Mus musculus OX=10090 GN=Hsd17b7 PE=1 SV=1
23.1172	22.8878	23.3923	23.3158	22.9222	23.2723	22.8038	22.7785			12.02	43268	0.711246	-0.234056	-1.46061	1258	Q9WUR2	ECI2_MOUSE	Enoyl-CoA delta isomerase 2 OS=Mus musculus OX=10090 GN=Eci2 PE=1 SV=2
25.5558	25.2763	25.622	25.6221	25.2427	25.5028	25.1122	25.2846			33.54	36587	1.04511	-0.233478	-2.01821	385	Q9JII6	AK1A1_MOUSE	Aldo-keto reductase family 1 member A1 OS=Mus musculus OX=10090 GN=Akr1a1 PE=1 SV=3
25.2094	25.254	25.1225	25.2876	25.0482	24.8573	25.1071	24.9318	+	SUOX_WT	26.33	54272	1.7657	-0.232296	-3.48309	355	O08749	DLDH_MOUSE	Dihydrolipoyl dehydrogenase, mitochondrial OS=Mus musculus OX=10090 GN=Dld PE=1 SV=2
24.7356	24.7363	24.9596	24.8364	24.5593	24.7837	24.4989	24.497	+	SUOX_WT	40.96	50061	1.42183	-0.23227	-2.69534	160	Q9D8N0	EF1G_MOUSE	Elongation factor 1-gamma OS=Mus musculus OX=10090 GN=Eef1g PE=1 SV=3
24.41	23.7165	23.688	24.1764	23.917	23.2446	24.139	23.7618			42.42	18522	0.391011	-0.232099	-0.892949	963	Q9R0P5	DEST_MOUSE	Destrin OS=Mus musculus OX=10090 GN=Dstn PE=1 SV=3
21.9661	21.4321	20.8049	21.5498	21.5305	20.0419	22.1148	21.1374			1.11	226317	0.178787	-0.232079	-0.465447	1229	D3YZU1	SHAN1_MOUSE	SH3 and multiple ankyrin repeat domains protein 1 OS=Mus musculus OX=10090 GN=Shank1 PE=1 SV=1
18.825	19.0519	19.1516	19.1277	18.8317	18.9942	18.7887	18.6146			3.29	128620	1.12318	-0.231738	-2.14906	1308	Q8R0G9	NU133_MOUSE	Nuclear pore complex protein Nup133 OS=Mus musculus OX=10090 GN=Nup133 PE=1 SV=2
21.3069	21.7338	20.1673	20.4824	20.7062	19.6145	21.009	21.4351			0.88	831878	0.168566	-0.23141	-0.435774	416	Q9QXZ0	MACF1_MOUSE	Microtubule-actin cross-linking factor 1 OS=Mus musculus OX=10090 GN=Macf1 PE=1 SV=2
22.3204	21.9193	22.5023	22.3492	22.0748	22.2033	22.1311	21.7576			8.42	104925	0.703763	-0.231071	-1.45754	762	P30999	CTND1_MOUSE	Catenin delta-1 OS=Mus musculus OX=10090 GN=Ctnnd1 PE=1 SV=2
20.2691	20.0709	20.7492	20.587	20.2095	20.587	20.1516	19.8059			14.03	56677	0.471376	-0.230572	-1.04169	1184	B7ZMP1	XPP3_MOUSE	Xaa-Pro aminopeptidase 3 OS=Mus musculus OX=10090 GN=Xpnpep3 PE=1 SV=1
21.779	22.4328	22.0663	22.2995	22.1028	21.7692	22.2756	21.5084			16.67	52895	0.464271	-0.230361	-1.03127	1175	Q9D8W5	PSD12_MOUSE	26S proteasome non-ATPase regulatory subunit 12 OS=Mus musculus OX=10090 GN=Psmd12 PE=1 SV=4
22.5047	22.5868	22.9897	22.6847	22.4218	22.8261	22.3499	22.249			16.82	161936	0.668038	-0.229757	-1.39203	171	P23116	EIF3A_MOUSE	Eukaryotic translation initiation factor 3 subunit A OS=Mus musculus OX=10090 GN=Eif3a PE=1 SV=5
24.2274	23.9962	24.6943	24.7435	24.2354	24.6266	24.1087	23.7742			27.24	80954	0.397691	-0.229125	-0.905303	173	Q64521	GPDM_MOUSE	Glycerol-3-phosphate dehydrogenase, mitochondrial OS=Mus musculus OX=10090 GN=Gpd2 PE=1 SV=2
20.7218	20.6622	20.6166	20.9228	20.5597	20.4561	20.5249	20.4673	+	SUOX_WT	16.67	21897	1.44206	-0.22888	-3.1879	1873	Q9D892	ITPA_MOUSE	Inosine triphosphate pyrophosphatase OS=Mus musculus OX=10090 GN=Itpa PE=1 SV=2
22.7824	22.8123	22.8488	22.6528	22.5077	22.5802	22.5264	22.5711	+	SUOX_WT	14.81	24423	2.10051	-0.227684	-4.94056	1574	P62827	RAN_MOUSE	GTP-binding nuclear protein Ran OS=Mus musculus OX=10090 GN=Ran PE=1 SV=3
21.9887	22.3407	22.0677	22.365	22.0126	21.982	21.9288	21.9313			12.05	27974	1.02292	-0.22684	-2.32934	1571	Q9DB29	IAH1_MOUSE	Isoamyl acetate-hydrolyzing esterase 1 homolog OS=Mus musculus OX=10090 GN=Iah1 PE=1 SV=1
24.2994	24.312	24.1508	24.285	24.0606	23.9114	24.0844	24.0896	+	SUOX_WT	28.23	27855	2.13314	-0.225301	-3.9963	1350	Q9Z2U0	PSA7_MOUSE	Proteasome subunit alpha type-7 OS=Mus musculus OX=10090 GN=Psma7 PE=1 SV=1
21.2205	20.8724	20.6213	20.7587	20.7348	20.0852	21.0301	20.7221			17.86	12473	0.415191	-0.225122	-0.950718	2227	P83940	ELOC_MOUSE	Elongin-C OS=Mus musculus OX=10090 GN=Eloc PE=1 SV=1
25.7663	25.4967	25.7486	25.6609	25.4941	25.3777	25.6315	25.269			26.18	34216	1.179	-0.225048	-2.26712	776	P14869	RLA0_MOUSE	60S acidic ribosomal protein P0 OS=Mus musculus OX=10090 GN=Rplp0 PE=1 SV=3
21.7923	21.8426	21.6841	21.8141	21.5532	21.509	21.51	21.6614	+	SUOX_WT	14.07	35892	2.39088	-0.22489	-4.51159	1738	Q6WVG3	KCD12_MOUSE	BTB/POZ domain-containing protein KCTD12 OS=Mus musculus OX=10090 GN=Kctd12 PE=1 SV=1
18.0074	19.0083	19.0569	17.6662	18.1006	18.4779	18.3986	17.8638			2.98	41639	0.231782	-0.224511	-0.591543	2102	P28653	PGS1_MOUSE	Biglycan OS=Mus musculus OX=10090 GN=Bgn PE=1 SV=1
23.8219	23.8773	23.9594	23.7163	23.5423	23.7583	23.4891	23.6882	+	SUOX_WT	17.32	80752	1.47572	-0.22422	-2.77816	415	Q9QUR6	PPCE_MOUSE	Prolyl endopeptidase OS=Mus musculus OX=10090 GN=Prep PE=1 SV=1
21.9628	22.2486	22.2656	22.314	21.9816	22.1831	21.8758	21.8563			11	57432	1.06146	-0.223577	-2.04674	781	Q61035	HARS1_MOUSE	Histidine--tRNA ligase, cytoplasmic OS=Mus musculus OX=10090 GN=Hars1 PE=1 SV=2
21.8793	21.3704	21.8535	21.9256	21.5249	21.7081	21.432	21.4754			17.97	55968	0.716866	-0.22208	-1.54986	694	Q8BWF0	SSDH_MOUSE	Succinate-semialdehyde dehydrogenase, mitochondrial OS=Mus musculus OX=10090 GN=Aldh5a1 PE=1 SV=1
24.4429	24.4784	24.964	24.6524	24.3449	24.8691	24.2055	24.2304			31.59	95833	0.519281	-0.221964	-1.13487	109	P56399	UBP5_MOUSE	Ubiquitin carboxyl-terminal hydrolase 5 OS=Mus musculus OX=10090 GN=Usp5 PE=1 SV=1
20.9482	21.0048	20.7243	21.0608	20.7387	20.5911	20.6769	20.8453			3.86	33931	1.25972	-0.221519	-2.43172	1579	Q8JZU2	TXTP_MOUSE	Tricarboxylate transport protein, mitochondrial OS=Mus musculus OX=10090 GN=Slc25a1 PE=1 SV=1
17.291	18.4675	17.1672	18.6113	18.1512	16.9989	18.382	17.121			2.87	101067	0.164394	-0.220987	-0.426266	697	Q61702	ITIH1_MOUSE	Inter-alpha-trypsin inhibitor heavy chain H1 OS=Mus musculus OX=10090 GN=Itih1 PE=1 SV=2
19.4539	16.8628	19.7046	19.044	18.4003	19.4912	18.2145	18.0763			9.66	39503	0.110977	-0.22074	-0.304681	1354	Q9JHJ0	TMOD3_MOUSE	Tropomodulin-3 OS=Mus musculus OX=10090 GN=Tmod3 PE=1 SV=1
24.5662	24.4396	24.6368	24.6118	24.4187	24.3054	24.5437	24.1066			19.94	76723	1.02573	-0.219995	-2.14356	433	P09405	NUCL_MOUSE	Nucleolin OS=Mus musculus OX=10090 GN=Ncl PE=1 SV=2
24.4044	24.57	24.829	24.529	24.3513	24.6004	24.3602	24.1406			12.34	68091	0.85201	-0.219993	-1.69779	430	Q921G7	ETFD_MOUSE	Electron transfer flavoprotein-ubiquinone oxidoreductase, mitochondrial OS=Mus musculus OX=10090 GN=Etfdh PE=1 SV=1
20.2988	20.781	21.5326	20.8249	20.5696	21.4625	20.4289	20.0969			2.6	52376	0.228551	-0.219853	-0.56832	1433	P97821	CATC_MOUSE	Dipeptidyl peptidase 1 OS=Mus musculus OX=10090 GN=Ctsc PE=1 SV=1
19.8493	20.2769	19.9846	19.7979	19.7586	19.6758	19.8543	19.7412			5.83	69449	0.883212	-0.21973	-1.93524	2103	Q8C2Q3	RBM14_MOUSE	RNA-binding protein 14 OS=Mus musculus OX=10090 GN=Rbm14 PE=1 SV=1
21.0382	21.0341	20.9504	19.5744	20.411	19.7757	21.2254	20.3093			13.62	33880	0.182756	-0.218929	-0.468446	1861	P10711	TCEA1_MOUSE	Transcription elongation factor A protein 1 OS=Mus musculus OX=10090 GN=Tcea1 PE=1 SV=2
19.9309	19.7934	19.9099	20.0433	19.6239	19.9122	19.3922	19.8738			2.28	194297	0.768532	-0.218885	-1.66564	1809	Q9Z0R4	ITSN1_MOUSE	Intersectin-1 OS=Mus musculus OX=10090 GN=Itsn1 PE=1 SV=2
18.0939	18.0809	18.2617	18.3552	17.9769	18.186	17.8522	17.903			1.69	80376	1.15303	-0.218388	-2.20226	2959	Q8BIJ7	RUFY1_MOUSE	RUN and FYVE domain-containing protein 1 OS=Mus musculus OX=10090 GN=Rufy1 PE=1 SV=1
23.2577	22.9488	23.1351	23.1381	22.9137	22.8569	22.9575	22.8784	+	SUOX_WT	12.92	27498	1.4494	-0.218308	-3.23568	1618	O09131	GSTO1_MOUSE	Glutathione S-transferase omega-1 OS=Mus musculus OX=10090 GN=Gsto1 PE=1 SV=2
26.3264	26.2206	26.6057	26.3228	26.1362	26.3433	26.163	25.9608			35.46	191557	0.982851	-0.218067	-1.91571	8	Q68FD5	CLH1_MOUSE	Clathrin heavy chain 1 OS=Mus musculus OX=10090 GN=Cltc PE=1 SV=3
20.1427	19.9951	20.6251	20.2285	20.094	20.2386	20.2624	19.5256			5.71	65682	0.443703	-0.217685	-0.995643	1129	Q5YD48	A1CF_MOUSE	APOBEC1 complementation factor OS=Mus musculus OX=10090 GN=A1cf PE=1 SV=2
25.0438	24.4456	24.7737	25.1495	24.6435	24.709	24.4897	24.7009			29.72	37177	0.576015	-0.217365	-1.31553	429	Q8K023	AKC1H_MOUSE	Aldo-keto reductase family 1 member C18 OS=Mus musculus OX=10090 GN=Akr1c18 PE=1 SV=2
16.4266	NaN	16.8848	17.9866	NaN	16.9959	17.6608	15.9908			0.94	182773	0.117637	-0.21684	-0.323274	1742	B1AZI6	THOC2_MOUSE	THO complex subunit 2 OS=Mus musculus OX=10090 GN=Thoc2 PE=1 SV=1
24.4364	24.4854	24.6041	24.4221	24.2368	24.3905	24.2208	24.2329	+	SUOX_WT	15.57	32237	2.02566	-0.216775	-3.75863	1179	Q8CDN6	TXNL1_MOUSE	Thioredoxin-like protein 1 OS=Mus musculus OX=10090 GN=Txnl1 PE=1 SV=3
25.9657	25.7729	25.2144	25.2148	25.2018	24.8922	25.2277	25.9793			34.54	28673	0.3015	-0.216704	-0.719929	413	P97371	PSME1_MOUSE	Proteasome activator complex subunit 1 OS=Mus musculus OX=10090 GN=Psme1 PE=1 SV=2
21.8521	21.1557	21.5585	21.8324	21.4895	21.2472	21.59	21.206			21.43	33196	0.519806	-0.216468	-1.15617	1217	Q9Z0S1	BPNT1_MOUSE	3'(2'),5'-bisphosphate nucleotidase 1 OS=Mus musculus OX=10090 GN=Bpnt1 PE=1 SV=2
21.3742	18.688	19.6467	19.6143	19.8087	18.4276	20.6463	19.5767			5.26	77505	0.110295	-0.21602	-0.298581	1864	Q9QXK7	CPSF3_MOUSE	Cleavage and polyadenylation specificity factor subunit 3 OS=Mus musculus OX=10090 GN=Cpsf3 PE=1 SV=2
20.2927	20.4558	20.9407	19.584	20.0365	20.1791	20.4835	19.714			9.17	38114	0.270406	-0.215051	-0.665659	1278	P40336	VP26A_MOUSE	Vacuolar protein sorting-associated protein 26A OS=Mus musculus OX=10090 GN=Vps26a PE=1 SV=1
18.1485	17.5776	17.7655	18.034	NaN	17.3707	18.1328	17.5015			4.59	32132	0.31689	-0.213061	-0.793776	1915	Q9EQI8	RM46_MOUSE	39S ribosomal protein L46, mitochondrial OS=Mus musculus OX=10090 GN=Mrpl46 PE=1 SV=1
24.5212	24.3485	24.1988	24.1688	24.1126	23.8047	24.269	24.2009			21.25	40612	0.803416	-0.212562	-1.62839	664	Q8CG76	ARK72_MOUSE	Aflatoxin B1 aldehyde reductase member 2 OS=Mus musculus OX=10090 GN=Akr7a2 PE=1 SV=3
19.5813	21.0103	20.6147	20.7472	20.4605	20.5678	20.4648	19.6114			18.18	31876	0.219685	-0.212255	-0.551927	1260	Q9D8C4	IN35_MOUSE	Interferon-induced 35 kDa protein homolog OS=Mus musculus OX=10090 GN=Ifi35 PE=1 SV=3
20.591	19.3071	19.5954	20.5808	20.1489	19.0891	20.5048	19.4826			16.91	15315	0.179348	-0.212224	-0.46008	1463	P02301	H3C_MOUSE	Histone H3.3C OS=Mus musculus OX=10090 GN=H3-5 PE=3 SV=3
20.591	19.3071	19.5954	20.5808	20.1489	19.0891	20.5048	19.4826			16.91	15404	0.179348	-0.212224	-0.46008	1463	P68433	H31_MOUSE	Histone H3.1 OS=Mus musculus OX=10090 GN=H3c1 PE=1 SV=2
20.591	19.3071	19.5954	20.5808	20.1489	19.0891	20.5048	19.4826			16.91	15388	0.179348	-0.212224	-0.46008	1463	P84228	H32_MOUSE	Histone H3.2 OS=Mus musculus OX=10090 GN=H3c2 PE=1 SV=2
20.591	19.3071	19.5954	20.5808	20.1489	19.0891	20.5048	19.4826			16.91	15328	0.179348	-0.212224	-0.46008	1463	P84244	H33_MOUSE	Histone H3.3 OS=Mus musculus OX=10090 GN=H3-3a PE=1 SV=2
23.4537	23.5331	23.3182	23.2586	23.1819	22.9995	23.279	23.2578			25.17	32940	1.25589	-0.211365	-2.37072	749	P47753	CAZA1_MOUSE	F-actin-capping protein subunit alpha-1 OS=Mus musculus OX=10090 GN=Capza1 PE=1 SV=4
21.4629	21.4989	21.3745	21.3414	21.2821	20.9726	21.4822	21.0961			4.43	35732	0.815876	-0.211179	-1.80151	1970	P45376	ALDR_MOUSE	Aldo-keto reductase family 1 member B1 OS=Mus musculus OX=10090 GN=Akr1b1 PE=1 SV=3
19.3065	19.3851	19.6368	19.894	19.5907	19.3215	19.7978	18.6732			3.79	96021	0.312028	-0.209795	-0.753783	1665	Q9Z1X4	ILF3_MOUSE	Interleukin enhancer-binding factor 3 OS=Mus musculus OX=10090 GN=Ilf3 PE=1 SV=2
23.6284	23.6574	23.6335	23.6477	23.4539	23.3971	23.4882	23.3894	+	SUOX_WT	22.08	43038	2.72616	-0.209605	-8.55948	757	Q8QZS1	HIBCH_MOUSE	3-hydroxyisobutyryl-CoA hydrolase, mitochondrial OS=Mus musculus OX=10090 GN=Hibch PE=1 SV=1
23.6423	23.6252	23.5621	23.7337	23.4725	23.3654	23.4798	23.4072	+	SUOX_WT	15.51	27778	2.40035	-0.209602	-4.68346	858	P68254	1433T_MOUSE	14-3-3 protein theta OS=Mus musculus OX=10090 GN=Ywhaq PE=1 SV=1
23.3969	23.7487	22.2444	22.7066	22.962	21.5839	23.4342	23.2791			11.17	21984	0.147135	-0.20934	-0.387129	2688	Q9CQJ8	NDUB9_MOUSE	NADH dehydrogenase [ubiquinone] 1 beta subcomplex subunit 9 OS=Mus musculus OX=10090 GN=Ndufb9 PE=1 SV=3
17.3475	17.8542	17.9822	18.0014	17.5921	18.0341	17.3912	17.3315			5.19	51737	0.41997	-0.209105	-0.947074	2618	Q8C878	UBA3_MOUSE	NEDD8-activating enzyme E1 catalytic subunit OS=Mus musculus OX=10090 GN=Uba3 PE=1 SV=2
22.9233	21.7103	21.7302	22.5818	22.192	21.3576	22.3573	22.2083			9.47	43066	0.216785	-0.207605	-0.544953	983	Q63844	MK03_MOUSE	Mitogen-activated protein kinase 3 OS=Mus musculus OX=10090 GN=Mapk3 PE=1 SV=5
29.2332	29.0178	28.5664	28.6836	28.7199	28.0683	28.9853	28.8981			58.27	14246	0.342666	-0.207317	-0.804635	317	P12710	FABPL_MOUSE	Fatty acid-binding protein, liver OS=Mus musculus OX=10090 GN=Fabp1 PE=1 SV=2
20.1221	20.3575	20.3393	20.0503	19.8942	20.2186	19.7764	20.1519			6.94	52515	0.777379	-0.207023	-1.59125	1537	Q99K23	UFSP2_MOUSE	Ufm1-specific protease 2 OS=Mus musculus OX=10090 GN=Ufsp2 PE=1 SV=1
16.8789	16.8744	16.3424	16.06	16.2828	15.7949	16.554	16.7005			5.97	37262	0.303874	-0.205851	-0.723278	2258	Q9CPW9	MAP12_MOUSE	Methionine aminopeptidase 1D, mitochondrial OS=Mus musculus OX=10090 GN=Metap1d PE=2 SV=1
24.3726	24.1476	24.2666	24.3421	24.0684	24.0915	24.0288	24.1197	+	SUOX_WT	26.01	37058	1.6998	-0.205133	-3.82343	625	Q8VC28	AK1CD_MOUSE	Aldo-keto reductase family 1 member C13 OS=Mus musculus OX=10090 GN=Akr1c13 PE=1 SV=2
18.7121	18.8968	18.7276	18.7823	18.7771	18.2111	19.1471	18.1659			1.93	63507	0.344002	-0.204414	-0.853123	3143	P97863	NFIB_MOUSE	Nuclear factor 1 B-type OS=Mus musculus OX=10090 GN=Nfib PE=1 SV=2
21.2654	21.3258	21.1262	21.2549	21.0609	20.9101	21.0841	21.1009	+	SUOX_WT	6.38	47832	1.81957	-0.204081	-3.3663	2250	O88543	CSN3_MOUSE	COP9 signalosome complex subunit 3 OS=Mus musculus OX=10090 GN=Cops3 PE=1 SV=3
20.8781	20.8056	21.2747	21.0266	20.7815	21.0937	20.7535	20.5407			14.94	30114	0.630787	-0.203918	-1.32439	1472	Q91XF0	PNPO_MOUSE	Pyridoxine-5'-phosphate oxidase OS=Mus musculus OX=10090 GN=Pnpo PE=1 SV=1
23.8037	23.7698	23.5469	23.5046	23.4429	23.2203	23.5429	23.6042			32.65	11046	0.908191	-0.2037	-1.79359	2124	Q62426	CYTB_MOUSE	Cystatin-B OS=Mus musculus OX=10090 GN=Cstb PE=1 SV=1
18.6912	18.4054	18.5196	19.2195	NaN	18.4812	18.7324	18.3037			3.64	51217	0.401404	-0.20316	-0.928361	2140	P28700	RXRA_MOUSE	Retinoic acid receptor RXR-alpha OS=Mus musculus OX=10090 GN=Rxra PE=1 SV=1
20.1419	19.7646	19.9519	19.9297	19.7611	19.6385	19.8482	19.7315			3.99	107664	1.12872	-0.202192	-2.28438	631	P17426	AP2A1_MOUSE	AP-2 complex subunit alpha-1 OS=Mus musculus OX=10090 GN=Ap2a1 PE=1 SV=1
24.15	24.235	24.0107	24.3277	24.0868	23.7765	24.168	23.8836			30.57	29486	0.897891	-0.202098	-1.79648	500	O88587	COMT_MOUSE	Catechol O-methyltransferase OS=Mus musculus OX=10090 GN=Comt PE=1 SV=2
20.061	20.3903	19.9329	19.8058	19.7702	19.7053	19.7719	20.1358			10.59	19509	0.593644	-0.201712	-1.26662	2927	P62254	UB2G1_MOUSE	Ubiquitin-conjugating enzyme E2 G1 OS=Mus musculus OX=10090 GN=Ube2g1 PE=1 SV=3
22.5222	23.037	22.6215	22.7771	22.5859	22.4671	22.5898	22.5089			22.4	49549	0.770745	-0.201548	-1.73513	367	O88685	PRS6A_MOUSE	26S proteasome regulatory subunit 6A OS=Mus musculus OX=10090 GN=Psmc3 PE=1 SV=2
20.817	21.0021	20.8869	20.3161	20.28	20.7925	20.07	21.0798			2.11	75330	0.300127	-0.199937	-0.72303	2097	P58021	TM9S2_MOUSE	Transmembrane 9 superfamily member 2 OS=Mus musculus OX=10090 GN=Tm9sf2 PE=1 SV=1
24.2991	24.0579	23.3458	23.6104	23.821	22.5899	24.3787	23.724			23.11	46325	0.177821	-0.19992	-0.462491	592	Q9JHI5	IVD_MOUSE	Isovaleryl-CoA dehydrogenase, mitochondrial OS=Mus musculus OX=10090 GN=Ivd PE=1 SV=1
23.867	23.9073	23.8675	23.77	23.6723	23.5655	23.771	23.6034	+	SUOX_WT	33.57	32967	1.88465	-0.19989	-3.71981	466	P47754	CAZA2_MOUSE	F-actin-capping protein subunit alpha-2 OS=Mus musculus OX=10090 GN=Capza2 PE=1 SV=3
20.0614	19.5842	19.31	19.0283	19.1866	18.797	19.3854	19.8157			3.17	42599	0.269765	-0.199823	-0.65411	2167	Q60854	SPB6_MOUSE	Serpin B6 OS=Mus musculus OX=10090 GN=Serpinb6 PE=1 SV=1
22.6006	23.2079	22.968	23.17	22.761	23.0887	22.4993	22.7989			22.5	56551	0.494143	-0.19965	-1.08464	572	P62814	VATB2_MOUSE	V-type proton ATPase subunit B, brain isoform OS=Mus musculus OX=10090 GN=Atp6v1b2 PE=1 SV=1
21.0806	21.397	20.9258	20.4249	20.8992	20.0552	21.5565	20.5199			7.89	43710	0.208532	-0.199377	-0.52952	2570	P82976	GBX1_MOUSE	Homeobox protein GBX-1 OS=Mus musculus OX=10090 GN=Gbx1 PE=2 SV=2
19.4552	19.65	19.2433	19.6914	19.3272	NaN	19.3166	19.2895			6.19	35080	0.83024	-0.198862	-1.92457	2096	P97470	PP4C_MOUSE	Serine/threonine-protein phosphatase 4 catalytic subunit OS=Mus musculus OX=10090 GN=Ppp4c PE=1 SV=2
20.0023	19.5084	19.2459	19.3435	19.0582	19.2707	18.721	20.2575			3.36	110198	0.208768	-0.198167	-0.534838	1661	Q80UJ7	RB3GP_MOUSE	Rab3 GTPase-activating protein catalytic subunit OS=Mus musculus OX=10090 GN=Rab3gap1 PE=1 SV=4
20.5901	21.1821	20.7335	21.1295	20.7372	20.8043	20.5438	20.7608			10.23	75788	0.555228	-0.197311	-1.2573	1291	P58735	S26A1_MOUSE	Sulfate anion transporter 1 OS=Mus musculus OX=10090 GN=Slc26a1 PE=1 SV=1
21.459	21.2248	21.2261	21.0787	21.0988	20.7504	21.3511	20.9995			7.34	55239	0.625507	-0.197227	-1.34099	1698	Q99KP6	PRP19_MOUSE	Pre-mRNA-processing factor 19 OS=Mus musculus OX=10090 GN=Prpf19 PE=1 SV=1
19.257	20.0256	20.1031	19.6372	19.6097	19.8346	19.728	19.0642			4.64	66705	0.320635	-0.196562	-0.757434	1944	Q6PIP5	NUDC1_MOUSE	NudC domain-containing protein 1 OS=Mus musculus OX=10090 GN=Nudcd1 PE=1 SV=2
24.6264	24.7057	24.7091	24.6548	24.486	24.493	24.5102	24.4206	+	SUOX_WT	29.75	51565	3.36984	-0.196534	-6.99407	642	P40124	CAP1_MOUSE	Adenylyl cyclase-associated protein 1 OS=Mus musculus OX=10090 GN=Cap1 PE=1 SV=4
20.8498	21.4305	21.2257	21.1382	20.9717	21.0988	20.9404	20.8501			12.45	113583	0.681431	-0.195839	-1.49495	463	P23249	MOV10_MOUSE	Putative helicase MOV-10 OS=Mus musculus OX=10090 GN=Mov10 PE=1 SV=2
18.2983	18.6476	18.7451	18.168	18.1196	18.8402	17.8519	NaN			5.01	60989	0.225731	-0.194185	-0.596257	1825	Q3UHD6	SNX27_MOUSE	Sorting nexin-27 OS=Mus musculus OX=10090 GN=Snx27 PE=1 SV=2
22.1427	22.3762	22.4087	22.181	22.0413	22.2361	22.0135	22.0414			11.42	105928	1.1876	-0.194095	-2.2904	395	Q61703	ITIH2_MOUSE	Inter-alpha-trypsin inhibitor heavy chain H2 OS=Mus musculus OX=10090 GN=Itih2 PE=1 SV=1
27.7574	27.4613	28.338	27.7361	27.5155	28.1899	27.4106	27.4016			49	26713	0.309604	-0.193794	-0.734731	206	P17751	TPIS_MOUSE	Triosephosphate isomerase OS=Mus musculus OX=10090 GN=Tpi1 PE=1 SV=5
23.0513	23.2356	23.0455	23.1017	22.9118	22.8858	22.8891	22.9723	+	SUOX_WT	7.11	76729	1.82819	-0.193772	-3.99323	1222	Q9JJL3	SO1B2_MOUSE	Solute carrier organic anion transporter family member 1B2 OS=Mus musculus OX=10090 GN=Slco1b2 PE=1 SV=1
19.9239	19.2438	19.0081	17.9288	18.756	17.8296	19.5401	19.205			10.42	34958	0.130845	-0.193466	-0.34799	2242	P07607	TYSY_MOUSE	Thymidylate synthase OS=Mus musculus OX=10090 GN=Tyms PE=1 SV=1
21.7045	21.9858	21.8085	21.465	21.5231	21.454	21.6629	21.5502			9.04	40538	0.756272	-0.193422	-1.65105	1693	Q9DC51	GNAI3_MOUSE	Guanine nucleotide-binding protein G(i) subunit alpha-3 OS=Mus musculus OX=10090 GN=Gnai3 PE=1 SV=3
24.5827	24.5622	24.2235	24.84	24.5502	23.9692	24.6902	24.2253			29.96	51737	0.41385	-0.193377	-0.939905	228	Q9CZU6	CISY_MOUSE	Citrate synthase, mitochondrial OS=Mus musculus OX=10090 GN=Cs PE=1 SV=1
20.8698	20.6166	21.3305	20.7765	20.671	21.0246	20.7413	20.3844			2.46	341121	0.423901	-0.19303	-0.956027	861	Q9ERU9	RBP2_MOUSE	E3 SUMO-protein ligase RanBP2 OS=Mus musculus OX=10090 GN=Ranbp2 PE=1 SV=2
19.1742	19.0693	19.721	19.6985	19.2725	19.6715	19.1675	18.7837			1.81	79763	0.325826	-0.19192	-0.767065	2726	Q8BWW4	LARP4_MOUSE	La-related protein 4 OS=Mus musculus OX=10090 GN=Larp4 PE=1 SV=2
17.0235	17.6559	16.9876	18.0843	17.8455	16.4762	18.4249	16.239			2.35	136447	0.118689	-0.191457	-0.323788	1642	P59242	CING_MOUSE	Cingulin OS=Mus musculus OX=10090 GN=Cgn PE=1 SV=1
23.8008	23.6635	23.3552	23.5751	23.5619	22.8606	23.8887	23.3193			18.76	134192	0.334965	-0.191043	-0.810202	199	Q8BMJ2	SYLC_MOUSE	Leucine--tRNA ligase, cytoplasmic OS=Mus musculus OX=10090 GN=Lars1 PE=1 SV=2
21.6536	21.1467	20.4923	21.1017	20.9247	20.2087	20.9908	21.5079			9.47	45024	0.21222	-0.190555	-0.532979	2028	Q924Z4	CERS2_MOUSE	Ceramide synthase 2 OS=Mus musculus OX=10090 GN=Cers2 PE=1 SV=1
19.7496	20.5917	20.5304	20.0259	19.905	20.5207	19.726	19.9839			4.28	51314	0.300722	-0.19051	-0.718227	3390	Q99L43	CDS2_MOUSE	Phosphatidate cytidylyltransferase 2 OS=Mus musculus OX=10090 GN=Cds2 PE=1 SV=1
22.5518	22.4878	22.4739	23.3605	22.6222	22.7017	22.3025	22.4855			11.11	29471	0.339405	-0.190483	-0.821758	1105	Q9R1P0	PSA4_MOUSE	Proteasome subunit alpha type-4 OS=Mus musculus OX=10090 GN=Psma4 PE=1 SV=1
20.2472	20.5789	20.5679	20.9647	20.3622	20.8423	19.959	20.4335			6.49	60621	0.350533	-0.190432	-0.817534	1759	Q99LI2	CLCC1_MOUSE	Chloride channel CLIC-like protein 1 OS=Mus musculus OX=10090 GN=Clcc1 PE=1 SV=1
19.0245	19.2392	19.0807	19.0718	18.5763	19.4851	17.9177	19.6769			4.52	39617	0.170366	-0.190068	-0.460866	2731	Q62086	PON2_MOUSE	Serum paraoxonase/arylesterase 2 OS=Mus musculus OX=10090 GN=Pon2 PE=1 SV=2
19.7233	17.5887	20.7316	18.0676	18.5332	19.7528	18.9795	18.0875			21.23	15476	0.0830973	-0.18949	-0.233649	3259	P56383	AT5G2_MOUSE	ATP synthase F(0) complex subunit C2, mitochondrial OS=Mus musculus OX=10090 GN=Atp5mc2 PE=1 SV=2
19.7233	17.5887	20.7316	18.0676	18.5332	19.7528	18.9795	18.0875			21.99	14745	0.0830973	-0.18949	-0.233649	3259	P56384	AT5G3_MOUSE	ATP synthase F(0) complex subunit C3, mitochondrial OS=Mus musculus OX=10090 GN=Atp5mc3 PE=1 SV=1
19.7233	17.5887	20.7316	18.0676	18.5332	19.7528	18.9795	18.0875			22.79	14200	0.0830965	-0.189488	-0.233647	3259	Q9CR84	AT5G1_MOUSE	ATP synthase F(0) complex subunit C1, mitochondrial OS=Mus musculus OX=10090 GN=Atp5mc1 PE=1 SV=1
21.4414	21.1841	21.6226	22.0116	21.5165	21.5478	21.4717	20.967			8.46	50989	0.369019	-0.189191	-0.854085	1982	O89053	COR1A_MOUSE	Coronin-1A OS=Mus musculus OX=10090 GN=Coro1a PE=1 SV=5
22.0006	21.589	22.313	21.806	21.6149	22.1394	21.5268	21.6715			8.63	70840	0.404033	-0.189002	-0.918074	934	P47934	CACP_MOUSE	Carnitine O-acetyltransferase OS=Mus musculus OX=10090 GN=Crat PE=1 SV=3
20.1232	20.0883	19.7892	19.7831	19.7264	19.5056	19.7924	20.0045			3.39	194753	0.65411	-0.18872	-1.36487	1745	Q7TT50	MRCKB_MOUSE	Serine/threonine-protein kinase MRCK beta OS=Mus musculus OX=10090 GN=Cdc42bpb PE=1 SV=2
21.5759	22.7139	22.868	22.2928	22.3594	22.4827	22.664	21.197			4.54	59741	0.163441	-0.18687	-0.424362	1315	Q8BGZ7	K2C75_MOUSE	Keratin, type II cytoskeletal 75 OS=Mus musculus OX=10090 GN=Krt75 PE=1 SV=1
22.4585	22.3993	22.9369	22.2073	22.0662	22.8847	21.8334	22.4702			8.79	56020	0.275157	-0.18687	-0.670933	754	Q91W64	CP270_MOUSE	Cytochrome P450 2C70 OS=Mus musculus OX=10090 GN=Cyp2c70 PE=1 SV=2
19.9097	19.4772	18.7779	19.1632	19.4591	17.8401	20.2328	19.0514			8.97	42575	0.123426	-0.186138	-0.335954	1925	Q9D154	ILEUA_MOUSE	Leukocyte elastase inhibitor A OS=Mus musculus OX=10090 GN=Serpinb1a PE=1 SV=1
22.2272	22.6141	22.5347	22.4944	22.3438	22.3323	22.4033	22.048			15.4	68326	0.797835	-0.185754	-1.60718	275	P50516	VATA_MOUSE	V-type proton ATPase catalytic subunit A OS=Mus musculus OX=10090 GN=Atp6v1a PE=1 SV=2
19.2519	18.9354	19.4795	19.4992	18.8723	19.825	18.2933	19.4349			7.39	43097	0.19795	-0.18514	-0.515613	1397	Q62465	VAT1_MOUSE	Synaptic vesicle membrane protein VAT-1 homolog OS=Mus musculus OX=10090 GN=Vat1 PE=1 SV=3
20.5317	20.867	20.7408	20.5421	20.4198	20.6105	20.3569	20.5556			11.25	64809	0.921085	-0.184714	-1.84172	1478	Q3V1L4	5NTC_MOUSE	Cytosolic purine 5'-nucleotidase OS=Mus musculus OX=10090 GN=Nt5c2 PE=1 SV=2
21.5197	20.6887	21.0385	20.8989	20.8923	20.5109	21.1706	20.8335			8.45	38600	0.356451	-0.184647	-0.830472	1924	P70441	NHRF1_MOUSE	Na(+)/H(+) exchange regulatory cofactor NHE-RF1 OS=Mus musculus OX=10090 GN=Slc9a3r1 PE=1 SV=3
19.3154	19.4259	19.5448	19.4556	19.2058	19.4724	19.0931	19.2325			8.28	15815	0.979856	-0.184493	-1.98935	3009	Q9D6K5	SYJ2B_MOUSE	Synaptojanin-2-binding protein OS=Mus musculus OX=10090 GN=Synj2bp PE=1 SV=1
21.2596	20.9671	21.145	21.3589	20.9785	21.1057	20.8319	21.0788			7.48	44402	0.875764	-0.183904	-1.76054	1717	Q63932	MP2K2_MOUSE	Dual specificity mitogen-activated protein kinase kinase 2 OS=Mus musculus OX=10090 GN=Map2k2 PE=1 SV=2
20.703	20.9501	21.1427	21.2004	20.8823	21.0642	20.8331	20.4813			18.48	33830	0.508605	-0.183829	-1.10936	1142	P47941	CRKL_MOUSE	Crk-like protein OS=Mus musculus OX=10090 GN=Crkl PE=1 SV=2
17.2666	16.7423	18.9755	18.8895	NaN	18.9051	18.5521	15.9027			2.46	51692	0.0562537	-0.181844	-0.164686	2702	Q6P1F6	2ABA_MOUSE	Serine/threonine-protein phosphatase 2A 55 kDa regulatory subunit B alpha isoform OS=Mus musculus OX=10090 GN=Ppp2r2a PE=1 SV=1
17.2666	16.7423	18.9755	18.8895	NaN	18.9051	18.5521	15.9027			2.43	51957	0.0562537	-0.181844	-0.164686	2702	Q925E7	2ABD_MOUSE	Serine/threonine-protein phosphatase 2A 55 kDa regulatory subunit B delta isoform OS=Mus musculus OX=10090 GN=Ppp2r2d PE=1 SV=1
20.3177	20.7068	19.8475	20.1621	20.1715	19.4991	20.3759	20.2608			34.27	19017	0.283776	-0.181675	-0.683112	1517	Q9D1I5	MCEE_MOUSE	Methylmalonyl-CoA epimerase, mitochondrial OS=Mus musculus OX=10090 GN=Mcee PE=1 SV=1
NaN	18.6199	19.8569	19.2587	19.281	17.8936	20.3752	18.7055			7.79	43929	0.104557	-0.181329	-0.286846	1984	P03987	IGHG3_MOUSE	Ig gamma-3 chain C region OS=Mus musculus OX=10090 PE=1 SV=2
18.8056	19.1999	17.8018	18.1803	18.3834	17.3143	18.6963	18.872			3.09	38368	0.146522	-0.180416	-0.385044	3135	Q3UE37	UBE2Z_MOUSE	Ubiquitin-conjugating enzyme E2 Z OS=Mus musculus OX=10090 GN=Ube2z PE=1 SV=2
20.0389	20.1133	20.4432	20.1165	19.855	20.457	19.6251	20.0534			25.68	24106	0.388271	-0.180356	-0.910454	1185	P35282	RAB21_MOUSE	Ras-related protein Rab-21 OS=Mus musculus OX=10090 GN=Rab21 PE=1 SV=4
20.6553	20.4829	20.6133	20.7346	20.5119	20.3835	20.5798	20.2904			5.06	152037	1.11892	-0.180108	-2.15932	673	Q7TPV4	MBB1A_MOUSE	Myb-binding protein 1A OS=Mus musculus OX=10090 GN=Mybbp1a PE=1 SV=2
23.565	23.4078	23.7862	23.5609	23.3754	23.5956	23.3663	23.2626			20.85	76863	0.863061	-0.179992	-1.71843	485	Q9QXD1	ACOX2_MOUSE	Peroxisomal acyl-coenzyme A oxidase 2 OS=Mus musculus OX=10090 GN=Acox2 PE=1 SV=2
19.7846	20.1853	19.9833	19.7457	19.7449	19.7098	19.8429	19.6821			2.87	145241	0.75888	-0.179795	-1.67779	1439	Q7TMB8	CYFP1_MOUSE	Cytoplasmic FMR1-interacting protein 1 OS=Mus musculus OX=10090 GN=Cyfip1 PE=1 SV=1
NaN	17.9783	17.7647	17.3348	17.4071	17.3357	17.5233	17.7858			2.54	71513	0.336979	-0.179653	-0.841488	2029	Q91YM4	FAKD4_MOUSE	FAST kinase domain-containing protein 4 OS=Mus musculus OX=10090 GN=Tbrg4 PE=1 SV=1
21.6749	22.0394	22.0779	21.6518	21.6524	21.8169	21.7252	21.5341			10.96	16101	0.637197	-0.178821	-1.38475	1457	P12787	COX5A_MOUSE	Cytochrome c oxidase subunit 5A, mitochondrial OS=Mus musculus OX=10090 GN=Cox5a PE=1 SV=2
25.3457	25.3258	25.3817	25.4276	25.1518	25.3204	25.0316	25.2629			32.66	43567	1.20799	-0.17851	-2.6401	272	Q8VCN5	CGL_MOUSE	Cystathionine gamma-lyase OS=Mus musculus OX=10090 GN=Cth PE=1 SV=1
23.2996	23.1875	23.3628	23.2358	23.091	23.1343	23.1287	23.0213	+	SUOX_WT	12.93	67942	1.96668	-0.177573	-3.8462	220	Q8BMF4	ODP2_MOUSE	Dihydrolipoyllysine-residue acetyltransferase component of pyruvate dehydrogenase complex, mitochondrial OS=Mus musculus OX=10090 GN=Dlat PE=1 SV=2
20.4242	19.6071	20.0871	19.6125	19.7006	19.5644	19.9378	19.8217			7.66	48382	0.340407	-0.176638	-0.824204	1778	Q99LC2	CSTF1_MOUSE	Cleavage stimulation factor subunit 1 OS=Mus musculus OX=10090 GN=Cstf1 PE=1 SV=1
24.5401	24.651	24.8848	25.0285	24.6074	24.9403	24.4159	24.4356			35.49	40603	0.488632	-0.176292	-1.07358	795	Q99LC3	NDUAA_MOUSE	NADH dehydrogenase [ubiquinone] 1 alpha subcomplex subunit 10, mitochondrial OS=Mus musculus OX=10090 GN=Ndufa10 PE=1 SV=1
23.1648	22.9288	22.7593	22.89	22.7507	22.522	22.7892	22.9767			12.94	22187	0.673689	-0.17606	-1.3983	787	Q9D1G1	RAB1B_MOUSE	Ras-related protein Rab-1B OS=Mus musculus OX=10090 GN=Rab1b PE=1 SV=1
24.8577	24.9464	25.0936	25.0056	24.824	24.9149	24.8414	24.6201			23.97	141743	1.13193	-0.175735	-2.1877	63	Q8VDJ3	VIGLN_MOUSE	Vigilin OS=Mus musculus OX=10090 GN=Hdlbp PE=1 SV=1
20.5556	18.3713	20.8285	18.8447	19.3306	19.7367	19.9589	18.8719			12.81	35638	0.0953421	-0.175518	-0.267151	1578	Q9Z1D1	EIF3G_MOUSE	Eukaryotic translation initiation factor 3 subunit G OS=Mus musculus OX=10090 GN=Eif3g PE=1 SV=2
23.6701	24.045	24.0813	23.8716	23.7134	23.974	23.6578	23.6214			18.47	105730	0.685272	-0.175332	-1.42108	105	Q3TXS7	PSMD1_MOUSE	26S proteasome non-ATPase regulatory subunit 1 OS=Mus musculus OX=10090 GN=Psmd1 PE=1 SV=1
20.2085	19.9515	20.9626	19.9784	19.9801	20.6564	20.0268	19.7415			11.28	100812	0.22807	-0.174058	-0.567807	872	Q9D2V7	CORO7_MOUSE	Coronin-7 OS=Mus musculus OX=10090 GN=Coro7 PE=1 SV=2
22.196	22.2613	21.7957	21.5151	21.6982	21.3726	21.8837	22.1189			2.87	121484	0.310125	-0.173694	-0.736298	1075	O88343	S4A4_MOUSE	Electrogenic sodium bicarbonate cotransporter 1 OS=Mus musculus OX=10090 GN=Slc4a4 PE=1 SV=2
20.9166	20.8977	21.3822	20.8918	20.7504	21.2428	20.6748	20.7258			8.55	110455	0.432498	-0.173611	-0.970951	542	Q9ERK4	XPO2_MOUSE	Exportin-2 OS=Mus musculus OX=10090 GN=Cse1l PE=1 SV=1
20.1192	22.2457	20.1316	20.5521	20.2928	20.6818	19.6252	21.7551			1.61	99819	0.0939275	-0.1734	-0.257514	2089	O08759	UBE3A_MOUSE	Ubiquitin-protein ligase E3A OS=Mus musculus OX=10090 GN=Ube3a PE=1 SV=2
18.0181	NaN	18.9449	18.699	NaN	19.0817	18.1795	17.8806			2.5	80492	0.140326	-0.173354	-0.380858	2554	Q9CZW4	ACSL3_MOUSE	Long-chain-fatty-acid--CoA ligase 3 OS=Mus musculus OX=10090 GN=Acsl3 PE=1 SV=2
23.0639	23.5459	23.178	23.1671	23.1315	22.9164	23.2594	22.9591			13.3	140215	0.613207	-0.172133	-1.30358	170	Q9Z1Q9	SYVC_MOUSE	Valine--tRNA ligase OS=Mus musculus OX=10090 GN=Vars1 PE=1 SV=1
24.301	24.1956	24.3228	24.1915	24.1437	23.9648	24.3285	23.8861			19.52	45730	0.743749	-0.171955	-1.64592	461	Q9Z2X1	HNRPF_MOUSE	Heterogeneous nuclear ribonucleoprotein F OS=Mus musculus OX=10090 GN=Hnrnpf PE=1 SV=3
19.4387	19.3233	19.3005	19.3426	19.0713	19.2899	18.8776	19.4796			3.81	33289	0.548383	-0.17166	-1.27904	2046	Q91YY4	ATPF2_MOUSE	ATP synthase mitochondrial F1 complex assembly factor 2 OS=Mus musculus OX=10090 GN=Atpaf2 PE=1 SV=1
21.2937	21.549	21.8998	21.9028	21.505	21.9582	21.3249	21.1717			19.25	72323	0.321613	-0.17138	-0.759505	515	Q8BRF7	SCFD1_MOUSE	Sec1 family domain-containing protein 1 OS=Mus musculus OX=10090 GN=Scfd1 PE=1 SV=1
18.8513	20.7801	20.1969	20.1832	19.7645	20.6418	19.2861	19.635			3.46	232755	0.127765	-0.171028	-0.342193	567	Q9JMH9	MY18A_MOUSE	Unconventional myosin-XVIIIa OS=Mus musculus OX=10090 GN=Myo18a PE=1 SV=2
22.1089	22.2405	22.1932	22.2558	22.2362	21.7392	22.5817	21.5599			17.32	41276	0.284079	-0.170352	-0.723361	1043	P63085	MK01_MOUSE	Mitogen-activated protein kinase 1 OS=Mus musculus OX=10090 GN=Mapk1 PE=1 SV=3
NaN	16.8617	17.6304	18.3896	17.5971	17.7566	17.3657	17.11			2.19	82040	0.128783	-0.169916	-0.366979	3044	Q921L5	COG2_MOUSE	Conserved oligomeric Golgi complex subunit 2 OS=Mus musculus OX=10090 GN=Cog2 PE=1 SV=2
17.3661	18.8609	18.7398	19.4287	18.6584	19.1889	18.2955	17.5751			3.62	41192	0.113264	-0.169422	-0.30619	2177	Q9CXW2	RT22_MOUSE	28S ribosomal protein S22, mitochondrial OS=Mus musculus OX=10090 GN=Mrps22 PE=1 SV=1
22.7096	22.4026	22.0449	22.0093	22.0385	21.7237	22.1183	22.6157			10.59	126613	0.280272	-0.16753	-0.676078	722	Q99P72	RTN4_MOUSE	Reticulon-4 OS=Mus musculus OX=10090 GN=Rtn4 PE=1 SV=2
21.0137	21.7748	21.1205	21.329	21.2024	21.0098	21.2144	21.143			12.87	29800	0.396928	-0.167073	-0.956032	1304	O88696	CLPP_MOUSE	ATP-dependent Clp protease proteolytic subunit, mitochondrial OS=Mus musculus OX=10090 GN=Clpp PE=1 SV=1
24.1061	22.3222	23.4582	23.5522	23.2259	23.0883	23.3389	23.1185			26.57	62278	0.162397	-0.166817	-0.440707	245	O08553	DPYL2_MOUSE	Dihydropyrimidinase-related protein 2 OS=Mus musculus OX=10090 GN=Dpysl2 PE=1 SV=2
20.479	20.3925	20.3112	20.7297	20.3451	20.3068	20.2173	20.3779			5.26	56476	0.784755	-0.166335	-1.71453	1961	Q9QYI3	DNJC7_MOUSE	DnaJ homolog subfamily C member 7 OS=Mus musculus OX=10090 GN=Dnajc7 PE=1 SV=2
24.4047	24.539	24.5559	24.0717	24.2754	24.0314	24.6125	23.9878			26.17	277825	0.399283	-0.166062	-0.912183	2	Q80X90	FLNB_MOUSE	Filamin-B OS=Mus musculus OX=10090 GN=Flnb PE=1 SV=3
21.0295	21.5782	21.8361	21.8764	21.4691	21.9342	21.2909	20.9653			7.27	88791	0.23815	-0.1652	-0.588169	1302	Q91W50	CSDE1_MOUSE	Cold shock domain-containing protein E1 OS=Mus musculus OX=10090 GN=Csde1 PE=1 SV=1
22.9139	21.6957	22.3934	22.112	22.0273	22.0053	22.1269	22.2953			11.61	102706	0.243066	-0.16506	-0.625091	362	P46935	NEDD4_MOUSE	E3 ubiquitin-protein ligase NEDD4 OS=Mus musculus OX=10090 GN=Nedd4 PE=1 SV=3
21.4687	21.5313	21.7196	21.5123	21.3905	21.5235	21.4191	21.2405			8.15	103325	1.05929	-0.164548	-2.04275	658	Q11011	PSA_MOUSE	Puromycin-sensitive aminopeptidase OS=Mus musculus OX=10090 GN=Npepps PE=1 SV=2
21.2727	20.6126	21.021	20.0384	20.413	20.3694	20.731	20.7743			4.52	103136	0.220952	-0.16425	-0.567924	1722	P04919	B3AT_MOUSE	Band 3 anion transport protein OS=Mus musculus OX=10090 GN=Slc4a1 PE=1 SV=1
24.0145	23.8053	23.8553	23.7539	23.719	23.5167	23.8725	23.6663			21.71	31293	0.883245	-0.163602	-1.76761	617	P57776	EF1D_MOUSE	Elongation factor 1-delta OS=Mus musculus OX=10090 GN=Eef1d PE=1 SV=3
20.7269	20.9225	20.7539	20.9052	20.6856	20.6616	20.643	20.6653	+	SUOX_WT	22.29	18710	1.3371	-0.163248	-3.18569	1728	P45591	COF2_MOUSE	Cofilin-2 OS=Mus musculus OX=10090 GN=Cfl2 PE=1 SV=1
18.6503	17.9691	17.7376	18.4322	18.1365	17.5084	18.2115	18.2819			7.29	21441	0.240098	-0.162738	-0.593092	2176	Q05144	RAC2_MOUSE	Ras-related C3 botulinum toxin substrate 2 OS=Mus musculus OX=10090 GN=Rac2 PE=1 SV=1
26.8205	26.6232	26.6329	26.654	26.5165	26.4194	26.5504	26.597	+	SUOX_WT	27.16	51386	1.43603	-0.161825	-2.70935	264	Q99JY0	ECHB_MOUSE	Trifunctional enzyme subunit beta, mitochondrial OS=Mus musculus OX=10090 GN=Hadhb PE=1 SV=1
20.2112	20.7174	20.3604	20.5405	20.3593	20.2585	20.3592	20.2067			19.75	9030	0.615972	-0.161448	-1.38989	2449	Q4KML4	ABRAL_MOUSE	Costars family protein ABRACL OS=Mus musculus OX=10090 GN=Abracl PE=1 SV=1
19.0987	18.6542	18.7872	19.2117	18.7965	18.7735	18.6602	18.8857			9.94	38926	0.496607	-0.158963	-1.14858	1959	P61963	DCAF7_MOUSE	DDB1- and CUL4-associated factor 7 OS=Mus musculus OX=10090 GN=Dcaf7 PE=1 SV=1
21.475	20.4302	20.3967	20.0152	20.3294	19.7054	20.7013	20.9478			3.82	183283	0.145496	-0.158328	-0.382811	1111	Q8K441	ABCA6_MOUSE	ATP-binding cassette sub-family A member 6 OS=Mus musculus OX=10090 GN=Abca6 PE=1 SV=2
21.4707	21.3976	21.0697	20.461	20.9921	20.2317	21.5982	20.9445			9.73	50965	0.168706	-0.15813	-0.436777	802	Q920A5	RISC_MOUSE	Retinoid-inducible serine carboxypeptidase OS=Mus musculus OX=10090 GN=Scpep1 PE=1 SV=2
19.7227	20.2161	19.9946	19.9941	19.7582	20.0512	19.5647	19.9251			11.99	40512	0.490395	-0.157099	-1.07613	1249	P32233	DRG1_MOUSE	Developmentally-regulated GTP-binding protein 1 OS=Mus musculus OX=10090 GN=Drg1 PE=1 SV=1
23.3663	23.4171	23.0749	23.2182	23.154	22.8179	23.2622	23.2179			2.07	294840	0.571879	-0.156137	-1.22912	357	Q8BTI8	SRRM2_MOUSE	Serine/arginine repetitive matrix protein 2 OS=Mus musculus OX=10090 GN=Srrm2 PE=1 SV=3
20.453	20.1519	20.2478	19.3229	19.7819	19.5584	20.1797	20.0314			2.9	113883	0.216411	-0.156057	-0.550015	1270	Q8VHK9	DHX36_MOUSE	ATP-dependent DNA/RNA helicase DHX36 OS=Mus musculus OX=10090 GN=Dhx36 PE=1 SV=2
21.311	20.8611	20.7804	21.0117	20.8055	20.6243	20.7729	21.1404			7.16	54079	0.432983	-0.155246	-0.971514	1209	P97384	ANX11_MOUSE	Annexin A11 OS=Mus musculus OX=10090 GN=Anxa11 PE=1 SV=2
25.615	25.7968	25.9973	25.5157	25.558	25.6996	25.6803	25.3663			15.26	172879	0.545552	-0.155172	-1.18574	115	Q99PL5	RRBP1_MOUSE	Ribosome-binding protein 1 OS=Mus musculus OX=10090 GN=Rrbp1 PE=1 SV=2
18.0712	18.3431	17.6487	18.5619	18.1824	17.6161	18.1724	18.0335			4.62	46840	0.266925	-0.155103	-0.653598	1582	Q91VC3	IF4A3_MOUSE	Eukaryotic initiation factor 4A-III OS=Mus musculus OX=10090 GN=Eif4a3 PE=1 SV=3
19.4154	19.2992	19.3558	19.8807	19.4369	19.3618	19.3412	19.1909			3.39	64062	0.4684	-0.155097	-1.0865	1862	Q91WT8	RBM47_MOUSE	RNA-binding protein 47 OS=Mus musculus OX=10090 GN=Rbm47 PE=1 SV=1
19.6555	19.8674	20.3427	19.6364	19.7509	19.9375	19.9894	19.2041			9.61	47262	0.261304	-0.155015	-0.636884	825	Q9DBG5	PLIN3_MOUSE	Perilipin-3 OS=Mus musculus OX=10090 GN=Plin3 PE=1 SV=1
24.6411	24.7412	25.0756	25.0736	24.7227	25.1147	24.5575	24.5186			18.57	79777	0.380286	-0.154507	-0.874534	294	Q91VD9	NDUS1_MOUSE	NADH-ubiquinone oxidoreductase 75 kDa subunit, mitochondrial OS=Mus musculus OX=10090 GN=Ndufs1 PE=1 SV=2
22.0467	22.0642	22.0343	21.8705	21.8907	21.6892	22.0747	21.7433			9.21	137616	0.746277	-0.154474	-1.58815	450	Q05D44	IF2P_MOUSE	Eukaryotic translation initiation factor 5B OS=Mus musculus OX=10090 GN=Eif5b PE=1 SV=2
27.7502	27.4809	27.7487	27.8123	27.5348	27.666	27.4577	27.5195			42.6	35611	0.868508	-0.153522	-1.78757	315	P08249	MDHM_MOUSE	Malate dehydrogenase, mitochondrial OS=Mus musculus OX=10090 GN=Mdh2 PE=1 SV=3
19.6221	18.5102	19.5118	19.2709	18.9182	19.4599	18.71	19.2127			2.41	136485	0.200973	-0.153521	-0.512264	1561	O70305	ATX2_MOUSE	Ataxin-2 OS=Mus musculus OX=10090 GN=Atxn2 PE=1 SV=1
22.5287	22.9394	22.8785	22.6687	22.5524	22.7997	22.4838	22.5667			26.29	38442	0.613983	-0.153172	-1.30765	536	Q9Z1Z2	STRAP_MOUSE	Serine-threonine kinase receptor-associated protein OS=Mus musculus OX=10090 GN=Strap PE=1 SV=2
23.0354	22.6928	22.8673	22.8454	22.8377	22.4162	23.1402	22.4384			12.59	75442	0.334872	-0.152105	-0.812648	792	Q8VIJ6	SFPQ_MOUSE	Splicing factor, proline- and glutamine-rich OS=Mus musculus OX=10090 GN=Sfpq PE=1 SV=1
22.686	22.8641	22.0544	22.1327	22.2617	21.7109	22.4252	22.7327			6.69	57107	0.204928	-0.151678	-0.516833	1344	P14246	GTR2_MOUSE	Solute carrier family 2, facilitated glucose transporter member 2 OS=Mus musculus OX=10090 GN=Slc2a2 PE=1 SV=3
26.0929	26.1392	25.6544	25.8071	25.8538	25.2751	26.09	25.8704			43.57	14957	0.299775	-0.151058	-0.721807	709	P62962	PROF1_MOUSE	Profilin-1 OS=Mus musculus OX=10090 GN=Pfn1 PE=1 SV=2
24.5054	24.3421	23.8438	24.0456	24.0914	23.4516	24.3193	24.2729			25.35	23364	0.244323	-0.150428	-0.604071	904	Q9DB20	ATPO_MOUSE	ATP synthase subunit O, mitochondrial OS=Mus musculus OX=10090 GN=Atp5po PE=1 SV=1
23.2873	23.5604	23.4832	21.9001	22.5361	22.9563	22.7012	23.437			36.44	28308	0.126776	-0.150098	-0.343616	1088	Q9CQE1	NPS3B_MOUSE	Protein NipSnap homolog 3B OS=Mus musculus OX=10090 GN=Nipsnap3b PE=1 SV=1
19.6029	19.2812	19.4167	19.9927	19.4711	19.5175	19.2635	19.4464			2.86	110649	0.377434	-0.14877	-0.905563	1741	Q7TQH0	ATX2L_MOUSE	Ataxin-2-like protein OS=Mus musculus OX=10090 GN=Atxn2l PE=1 SV=1
24.1715	24.2577	24.222	24.4456	24.1384	24.2268	24.0162	24.1245			8.14	19462	1.01398	-0.147729	-2.00245	2344	P63028	TCTP_MOUSE	Translationally-controlled tumor protein OS=Mus musculus OX=10090 GN=Tpt1 PE=1 SV=1
25.9305	26.6417	27.3238	26.8843	26.5049	27.5301	26.2116	25.9517			49.28	47995	0.119837	-0.14549	-0.321748	250	P14211	CALR_MOUSE	Calreticulin OS=Mus musculus OX=10090 GN=Calr PE=1 SV=1
19.2925	18.9381	18.9974	19.0138	18.8786	18.8124	18.8806	19.0891			3.23	53902	0.705228	-0.145292	-1.46333	1643	Q8VDL4	ADPGK_MOUSE	ADP-dependent glucokinase OS=Mus musculus OX=10090 GN=Adpgk PE=1 SV=2
21.3093	21.1163	21.2934	20.7577	20.8778	20.9457	20.9996	21.0735			4.98	109551	0.458382	-0.14507	-1.07679	598	Q61768	KINH_MOUSE	Kinesin-1 heavy chain OS=Mus musculus OX=10090 GN=Kif5b PE=1 SV=3
25.2	25.166	25.2276	25.0866	25.0383	24.976	25.1349	24.9517	+	SUOX_WT	39.37	50371	1.49207	-0.144818	-2.83985	369	P50136	ODBA_MOUSE	2-oxoisovalerate dehydrogenase subunit alpha, mitochondrial OS=Mus musculus OX=10090 GN=Bckdha PE=1 SV=1
26.3827	26.2262	26.4861	26.3557	26.1849	26.3639	26.1439	26.1851			28.46	72585	1.01638	-0.14323	-1.97296	255	Q8K2B3	SDHA_MOUSE	Succinate dehydrogenase [ubiquinone] flavoprotein subunit, mitochondrial OS=Mus musculus OX=10090 GN=Sdha PE=1 SV=1
25.812	25.9634	25.9658	25.9873	25.8185	25.8481	25.8168	25.6735	+	SUOX_WT	27.84	36511	1.35428	-0.142901	-2.53806	510	P14152	MDHC_MOUSE	Malate dehydrogenase, cytoplasmic OS=Mus musculus OX=10090 GN=Mdh1 PE=1 SV=3
20.6991	20.433	20.3739	20.7866	20.6595	19.9885	20.9627	20.1104			10.04	26510	0.222913	-0.142863	-0.569847	1909	Q9CXW3	CYBP_MOUSE	Calcyclin-binding protein OS=Mus musculus OX=10090 GN=Cacybp PE=1 SV=1
17.6723	18.8155	NaN	17.9812	NaN	18.4904	17.8113	17.74			3.88	49747	0.12397	-0.142433	-0.341692	3388	P16301	LCAT_MOUSE	Phosphatidylcholine-sterol acyltransferase OS=Mus musculus OX=10090 GN=Lcat PE=1 SV=2
18.6011	18.6544	17.5302	17.3743	17.9228	16.77	18.4695	18.431			3.61	46614	0.0992844	-0.141683	-0.271041	1542	Q99JT2	STK26_MOUSE	Serine/threonine-protein kinase 26 OS=Mus musculus OX=10090 GN=Stk26 PE=1 SV=1
17.6586	18.4584	17.8788	16.3154	17.1388	NaN	17.7748	17.3971			4.24	53872	0.103446	-0.140906	-0.287849	1787	Q8K124	PKHO2_MOUSE	Pleckstrin homology domain-containing family O member 2 OS=Mus musculus OX=10090 GN=Plekho2 PE=1 SV=1
20.59	21.5095	21.1031	20.7997	20.8792	20.9075	20.9754	20.6797			8.92	54508	0.26437	-0.14013	-0.668778	1648	Q61553	FSCN1_MOUSE	Fascin OS=Mus musculus OX=10090 GN=Fscn1 PE=1 SV=4
17.7003	18.478	17.4417	17.6383	17.5802	17.4607	17.4339	18.2284			2.5	60879	0.183783	-0.138799	-0.470897	3170	P59326	YTHD1_MOUSE	YTH domain-containing family protein 1 OS=Mus musculus OX=10090 GN=Ythdf1 PE=1 SV=1
17.7003	18.478	17.4417	17.6383	17.5802	17.4607	17.4339	18.2284			2.42	62280	0.183782	-0.138798	-0.470893	3170	Q91YT7	YTHD2_MOUSE	YTH domain-containing family protein 2 OS=Mus musculus OX=10090 GN=Ythdf2 PE=1 SV=1
18.6464	18.6394	18.5583	19.0697	NaN	18.4264	19.0437	18.2997			4.56	59771	0.202407	-0.138521	-0.538565	1684	P70297	STAM1_MOUSE	Signal transducing adapter molecule 1 OS=Mus musculus OX=10090 GN=Stam PE=1 SV=3
23.0316	23.1243	23.1781	22.9874	22.9487	22.9583	23.0261	22.8376			13.65	47006	1.24743	-0.13767	-2.36208	469	Q9DCL9	PUR6_MOUSE	Multifunctional protein ADE2 OS=Mus musculus OX=10090 GN=Paics PE=1 SV=4
18.9711	18.9774	19.388	18.9731	18.855	19.2929	18.7795	18.8336			2.04	77567	0.378914	-0.137115	-0.870821	1812	P70302	STIM1_MOUSE	Stromal interaction molecule 1 OS=Mus musculus OX=10090 GN=Stim1 PE=1 SV=2
26.4203	25.8545	25.9873	25.6546	25.7719	25.5806	25.948	26.0747			44.85	78301	0.287059	-0.13537	-0.695838	84	Q9DBM2	ECHP_MOUSE	Peroxisomal bifunctional enzyme OS=Mus musculus OX=10090 GN=Ehhadh PE=1 SV=4
27.4392	27.7367	27.4207	27.1634	27.2683	27.1567	27.3761	27.4265			32.09	47908	0.439403	-0.133127	-1.011	87	P51174	ACADL_MOUSE	Long-chain specific acyl-CoA dehydrogenase, mitochondrial OS=Mus musculus OX=10090 GN=Acadl PE=1 SV=2
25.3233	25.0066	25.169	25.215	25.0679	24.9767	25.116	25.0246			25.74	88251	0.860067	-0.132207	-1.83081	191	P97742	CPT1A_MOUSE	Carnitine O-palmitoyltransferase 1, liver isoform OS=Mus musculus OX=10090 GN=Cpt1a PE=1 SV=4
25.7314	24.8721	24.4405	24.7808	25.0518	23.6218	25.7115	24.9116			25.05	59126	0.0924856	-0.132046	-0.255812	186	P32020	SCP2_MOUSE	Sterol carrier protein 2 OS=Mus musculus OX=10090 GN=Scp2 PE=1 SV=3
25.2138	25.263	25.3368	24.7572	24.9161	25.0214	25.0329	25.0751			23.12	61940	0.402895	-0.13134	-0.971049	221	Q8QZR3	EST2A_MOUSE	Pyrethroid hydrolase Ces2a OS=Mus musculus OX=10090 GN=Ces2a PE=1 SV=1
21.3116	21.5723	21.1925	21.7084	21.4368	21.1445	21.4327	21.2457			20.49	31983	0.412886	-0.131292	-0.94896	819	Q9CXN7	PBLD2_MOUSE	Phenazine biosynthesis-like domain-containing protein 2 OS=Mus musculus OX=10090 GN=Pbld2 PE=1 SV=1
24.6393	24.3524	24.1507	24.1801	24.2568	23.739	24.5126	24.289			21.8	28090	0.271035	-0.131275	-0.661801	1265	Q9D172	GAL3A_MOUSE	Glutamine amidotransferase-like class 1 domain-containing protein 3A, mitochondrial OS=Mus musculus OX=10090 GN=Gatd3a PE=1 SV=1
20.4979	20.6767	20.687	20.8133	20.5651	20.674	20.4842	20.4318			5.5	22541	0.761622	-0.129967	-1.55434	1314	P61027	RAB10_MOUSE	Ras-related protein Rab-10 OS=Mus musculus OX=10090 GN=Rab10 PE=1 SV=1
25.4516	25.3384	25.3031	25.1251	25.086	25.1443	25.0652	25.4042			30.48	79482	0.588829	-0.129626	-1.25303	174	P51660	DHB4_MOUSE	Peroxisomal multifunctional enzyme type 2 OS=Mus musculus OX=10090 GN=Hsd17b4 PE=1 SV=3
23.0257	22.3722	22.6244	22.5195	22.3706	22.5095	22.2675	22.8783			7.59	509432	0.275905	-0.12897	-0.666743	49	E9Q414	APOB_MOUSE	Apolipoprotein B-100 OS=Mus musculus OX=10090 GN=Apob PE=1 SV=1
23.2503	23.3184	23.2108	23.1721	23.0432	23.1517	22.956	23.2887			33.48	26289	0.754991	-0.127977	-1.63467	801	P58044	IDI1_MOUSE	Isopentenyl-diphosphate Delta-isomerase 1 OS=Mus musculus OX=10090 GN=Idi1 PE=1 SV=1
24.357	24.5658	24.5415	24.4014	24.3146	24.4311	24.2976	24.3121			23.35	57147	1.05693	-0.127554	-2.1258	390	Q922B2	SYDC_MOUSE	Aspartate--tRNA ligase, cytoplasmic OS=Mus musculus OX=10090 GN=Dars1 PE=1 SV=2
21.3818	20.855	20.7883	20.9741	20.9988	20.3344	21.3159	20.8424			16.1	13527	0.204313	-0.126927	-0.519874	1831	P62317	SMD2_MOUSE	Small nuclear ribonucleoprotein Sm D2 OS=Mus musculus OX=10090 GN=Snrpd2 PE=1 SV=1
22.7758	22.9018	22.8153	22.8697	22.7502	22.6777	22.7821	22.6488	+	SUOX_WT	12.9	24307	1.6223	-0.125945	-3.01416	2095	Q99LP6	GRPE1_MOUSE	GrpE protein homolog 1, mitochondrial OS=Mus musculus OX=10090 GN=Grpel1 PE=1 SV=1
19.3853	18.9644	18.367	18.6111	18.8979	17.6517	19.4764	18.7992			3.79	49911	0.103586	-0.125653	-0.284587	3354	Q62203	SF3A2_MOUSE	Splicing factor 3A subunit 2 OS=Mus musculus OX=10090 GN=Sf3a2 PE=1 SV=2
19.9936	20.0248	19.7877	19.3496	19.5982	19.3821	19.811	19.8635			7.37	34732	0.269128	-0.125213	-0.657076	2204	Q9CWZ7	SNAG_MOUSE	Gamma-soluble NSF attachment protein OS=Mus musculus OX=10090 GN=Napg PE=1 SV=1
26.1529	26.3015	25.9403	26.2544	26.0129	25.9769	25.8691	26.2913			36.39	45054	0.467087	-0.12472	-1.03485	273	P49429	HPPD_MOUSE	4-hydroxyphenylpyruvate dioxygenase OS=Mus musculus OX=10090 GN=Hpd PE=1 SV=3
24.2478	24.5385	23.8207	24.1856	24.0271	23.8366	23.8982	24.5403			20.44	56950	0.226505	-0.1226	-0.563564	240	P11714	CP2D9_MOUSE	Cytochrome P450 2D9 OS=Mus musculus OX=10090 GN=Cyp2d9 PE=1 SV=2
22.2073	22.0551	21.9903	22.1334	22.0414	21.7616	22.1575	21.9355			25.06	47102	0.580395	-0.12251	-1.27114	939	Q9WUZ9	ENTP5_MOUSE	Ectonucleoside triphosphate diphosphohydrolase 5 OS=Mus musculus OX=10090 GN=Entpd5 PE=1 SV=1
26.1663	26.3594	26.3877	26.3687	26.1618	26.4037	26.0341	26.1927			47.4	32667	0.619713	-0.122478	-1.32411	202	Q9D819	IPYR_MOUSE	Inorganic pyrophosphatase OS=Mus musculus OX=10090 GN=Ppa1 PE=1 SV=1
23.3898	23.1923	23.2521	23.4216	23.2227	23.1409	23.2189	23.1837			18.79	17805	0.968219	-0.122385	-2.11173	1401	P35979	RL12_MOUSE	60S ribosomal protein L12 OS=Mus musculus OX=10090 GN=Rpl12 PE=1 SV=2
22.4857	22.6515	22.0665	22.3314	22.2535	21.9518	22.2506	22.5898			2.7	41656	0.28207	-0.122368	-0.67933	2918	Q99L47	F10A1_MOUSE	Hsc70-interacting protein OS=Mus musculus OX=10090 GN=St13 PE=1 SV=1
23.0352	21.91	22.5382	22.7715	22.5277	22.2566	22.6561	22.3256			35.53	17208	0.180156	-0.122219	-0.474964	577	P15532	NDKA_MOUSE	Nucleoside diphosphate kinase A OS=Mus musculus OX=10090 GN=Nme1 PE=1 SV=1
24.662	24.5646	24.4766	24.526	24.3624	24.4392	24.2519	24.6893			21.24	75475	0.532157	-0.121598	-1.20602	393	P55096	ABCD3_MOUSE	ATP-binding cassette sub-family D member 3 OS=Mus musculus OX=10090 GN=Abcd3 PE=1 SV=2
19.4197	19.5485	19.053	20.1972	19.678	19.1346	19.6218	19.2993			7.68	50966	0.17031	-0.121162	-0.44607	1200	Q64378	FKBP5_MOUSE	Peptidyl-prolyl cis-trans isomerase FKBP5 OS=Mus musculus OX=10090 GN=Fkbp5 PE=1 SV=1
23.3337	23.0413	22.9627	22.8224	22.9233	22.5897	23.1301	23.0362			24.84	36141	0.318205	-0.120183	-0.752185	740	Q925N2	SFXN2_MOUSE	Sideroflexin-2 OS=Mus musculus OX=10090 GN=Sfxn2 PE=1 SV=1
24.1384	24.3149	24.0551	23.6487	23.9008	23.6449	24.1504	23.9841			32.52	22197	0.279487	-0.119215	-0.677263	998	Q923D2	BLVRB_MOUSE	Flavin reductase (NADPH) OS=Mus musculus OX=10090 GN=Blvrb PE=1 SV=3
19.0321	18.145	19.1473	18.1316	18.4409	18.5054	18.8279	18.2059			2.52	57622	0.146004	-0.118952	-0.391236	2244	P17439	GLCM_MOUSE	Lysosomal acid glucosylceramidase OS=Mus musculus OX=10090 GN=Gba PE=1 SV=1
22.9507	23.157	23.1993	22.723	22.7625	23.0718	22.7209	23.0026			19.53	67314	0.364774	-0.118062	-0.845668	575	P61222	ABCE1_MOUSE	ATP-binding cassette sub-family E member 1 OS=Mus musculus OX=10090 GN=Abce1 PE=1 SV=1
23.7854	23.5412	23.4964	23.8441	23.6167	23.385	23.6318	23.5615			11.74	29885	0.515821	-0.117978	-1.13863	1891	P97351	RS3A_MOUSE	40S ribosomal protein S3a OS=Mus musculus OX=10090 GN=Rps3a PE=1 SV=3
20.6033	20.5332	20.8106	20.9336	20.6649	20.7639	20.6296	20.3531			4.79	112325	0.405337	-0.117312	-0.919777	1320	Q8R5H1	UBP15_MOUSE	Ubiquitin carboxyl-terminal hydrolase 15 OS=Mus musculus OX=10090 GN=Usp15 PE=1 SV=1
18.5579	18.762	17.7276	18.0642	18.1025	17.5744	18.1158	18.8505			4.78	34772	0.124529	-0.117134	-0.332843	3250	Q9CRA4	MSMO1_MOUSE	Methylsterol monooxygenase 1 OS=Mus musculus OX=10090 GN=Msmo1 PE=1 SV=1
24.7187	24.6944	24.4203	25.0757	24.8097	24.2819	24.9191	24.4301			39.1	32277	0.233225	-0.117087	-0.578142	277	P23492	PNPH_MOUSE	Purine nucleoside phosphorylase OS=Mus musculus OX=10090 GN=Pnp PE=1 SV=2
24.9849	23.1172	24.1465	24.0334	23.9201	23.7202	24.0907	24.0855			28.57	54208	0.105566	-0.116373	-0.296877	323	Q2TPA8	HSDL2_MOUSE	Hydroxysteroid dehydrogenase-like protein 2 OS=Mus musculus OX=10090 GN=Hsdl2 PE=1 SV=1
17.3001	17.4687	NaN	17.8778	NaN	17.7945	17.0688	17.4355			4.62	33888	0.160235	-0.115893	-0.428065	3066	Q80YP0	CDK3_MOUSE	Cyclin-dependent kinase 3 OS=Mus musculus OX=10090 GN=Cdk3 PE=1 SV=2
17.3001	17.4687	NaN	17.8778	NaN	17.7945	17.0688	17.4355			4.05	38978	0.160234	-0.115892	-0.428064	3066	P97377	CDK2_MOUSE	Cyclin-dependent kinase 2 OS=Mus musculus OX=10090 GN=Cdk2 PE=1 SV=2
23.9238	24.8338	23.6286	23.5502	23.9489	23.1591	24.3311	24.0412			4.73	177298	0.108852	-0.113995	-0.294835	607	P02468	LAMC1_MOUSE	Laminin subunit gamma-1 OS=Mus musculus OX=10090 GN=Lamc1 PE=1 SV=2
20.4542	19.9599	20.2396	20.6726	20.3904	20.0552	20.5097	19.9197			10.1	46649	0.219295	-0.112808	-0.548147	1204	Q6P8X1	SNX6_MOUSE	Sorting nexin-6 OS=Mus musculus OX=10090 GN=Snx6 PE=1 SV=2
21.0567	21.495	21.624	21.5654	21.3731	21.6127	21.3279	20.9764			14.95	66366	0.24994	-0.11274	-0.612942	1096	Q571F8	GLSL_MOUSE	Glutaminase liver isoform, mitochondrial OS=Mus musculus OX=10090 GN=Gls2 PE=1 SV=2
22.2004	22.0039	21.7659	21.9872	21.9382	21.5215	22.0721	21.9795			18.65	52221	0.309424	-0.111506	-0.738806	521	P60229	EIF3E_MOUSE	Eukaryotic translation initiation factor 3 subunit E OS=Mus musculus OX=10090 GN=Eif3e PE=1 SV=1
20.2367	20.6963	20.8133	21.0699	20.8014	20.7514	20.8749	19.9441			7.98	58842	0.151898	-0.111077	-0.398271	774	Q9D554	SF3A3_MOUSE	Splicing factor 3A subunit 3 OS=Mus musculus OX=10090 GN=Sf3a3 PE=1 SV=2
15.9765	NaN	16.0174	16.6002	NaN	16.1148	16.2489	15.8981			3.75	44503	0.181885	-0.11077	-0.490403	1887	Q8R3V5	SHLB2_MOUSE	Endophilin-B2 OS=Mus musculus OX=10090 GN=Sh3glb2 PE=1 SV=2
21.6141	21.9682	21.7477	22.1758	21.8128	21.8956	21.6271	21.7278			14.89	31301	0.337025	-0.110642	-0.811358	1688	Q9R0U0	SRS10_MOUSE	Serine/arginine-rich splicing factor 10 OS=Mus musculus OX=10090 GN=Srsf10 PE=1 SV=2
23.9859	23.938	24.2143	24.0675	23.8737	24.2229	23.7383	23.9329			26.07	44591	0.398123	-0.10945	-0.922046	539	A2ADY9	DDI2_MOUSE	Protein DDI1 homolog 2 OS=Mus musculus OX=10090 GN=Ddi2 PE=1 SV=1
19.441	19.8671	19.3776	19.453	19.4856	19.1713	19.6154	19.4288			7.16	51690	0.316813	-0.109403	-0.750651	2036	P27808	MGAT1_MOUSE	Alpha-1,3-mannosyl-glycoprotein 2-beta-N-acetylglucosaminyltransferase OS=Mus musculus OX=10090 GN=Mgat1 PE=1 SV=1
20.1436	20.3218	19.4961	19.2335	19.6982	18.9058	20.1254	20.0353			9.68	34134	0.104368	-0.107555	-0.283484	1092	Q8K2C6	SIR5_MOUSE	NAD-dependent protein deacylase sirtuin-5, mitochondrial OS=Mus musculus OX=10090 GN=Sirt5 PE=1 SV=1
21.5487	21.698	21.4577	21.3374	21.4024	21.2242	21.5174	21.4704			10.8	83042	0.487149	-0.106815	-1.07271	629	Q8BSY0	ASPH_MOUSE	Aspartyl/asparaginyl beta-hydroxylase OS=Mus musculus OX=10090 GN=Asph PE=1 SV=1
23.1643	22.0934	23.1522	23.4559	22.9642	23.1126	22.9082	22.4547			4.82	265257	0.11759	-0.106553	-0.321672	198	Q5SWU9	ACACA_MOUSE	Acetyl-CoA carboxylase 1 OS=Mus musculus OX=10090 GN=Acaca PE=1 SV=1
18.1472	17.1194	17.9229	18.203	17.786	17.8791	17.7083	17.5968			5.62	20017	0.150813	-0.105552	-0.410111	2093	Q283N4	URAD_MOUSE	2-oxo-4-hydroxy-4-carboxy-5-ureidoimidazoline decarboxylase OS=Mus musculus OX=10090 GN=Urad PE=1 SV=1
24.6881	24.8724	25.1558	25.1708	24.8771	25.2401	24.7268	24.624			33.33	104977	0.237445	-0.104763	-0.587298	23	P57780	ACTN4_MOUSE	Alpha-actinin-4 OS=Mus musculus OX=10090 GN=Actn4 PE=1 SV=1
26.3739	26.3718	26.3191	26.0223	26.1471	26.0202	26.3051	26.1961			15.7	60047	0.453098	-0.104628	-1.01791	295	Q63886	UD11_MOUSE	UDP-glucuronosyltransferase 1A1 OS=Mus musculus OX=10090 GN=Ugt1a1 PE=1 SV=2
20.2686	20.2231	20.614	20.6189	20.366	20.5985	20.3056	20.0388			4.79	128564	0.272703	-0.103896	-0.660278	1716	P46735	MYO1B_MOUSE	Unconventional myosin-Ib OS=Mus musculus OX=10090 GN=Myo1b PE=1 SV=3
20.7606	20.5368	21.0972	20.5924	20.5446	20.9719	20.5082	20.5495			11.66	56701	0.251614	-0.103212	-0.617102	1444	Q8BHD7	PTBP3_MOUSE	Polypyrimidine tract-binding protein 3 OS=Mus musculus OX=10090 GN=Ptbp3 PE=1 SV=1
18.9783	19.0823	19.4015	19.0591	19.1195	19.0862	19.3498	18.5594			10.93	44931	0.207944	-0.101562	-0.531029	1657	Q8VE37	RCC1_MOUSE	Regulator of chromosome condensation OS=Mus musculus OX=10090 GN=Rcc1 PE=1 SV=1
22.3655	22.2767	21.8871	22.1064	22.0708	21.7113	22.1375	22.313			29.83	33190	0.249213	-0.100797	-0.612543	581	Q9DB05	SNAA_MOUSE	Alpha-soluble NSF attachment protein OS=Mus musculus OX=10090 GN=Napa PE=1 SV=1
19.2024	19.3756	17.8908	18.7165	18.7215	17.7386	18.7858	19.5373			3.69	46402	0.0724516	-0.10053	-0.20242	442	P10630	IF4A2_MOUSE	Eukaryotic initiation factor 4A-II OS=Mus musculus OX=10090 GN=Eif4a2 PE=1 SV=2
18.9749	18.921	18.9158	18.9288	18.8668	18.7463	18.939	18.7883			9.14	19023	1.01408	-0.100024	-2.23356	1254	Q9CPP0	NPM3_MOUSE	Nucleoplasmin-3 OS=Mus musculus OX=10090 GN=Npm3 PE=1 SV=3
24.2053	24.1623	23.9802	23.9602	24.0005	23.7306	24.1387	24.0401			30.68	58409	0.405641	-0.0995274	-0.927578	241	Q99MN9	PCCB_MOUSE	Propionyl-CoA carboxylase beta chain, mitochondrial OS=Mus musculus OX=10090 GN=Pccb PE=1 SV=2
19.6617	19.1495	17.6051	19.9272	NaN	17.7316	19.5231	19.7063			2.52	87871	0.0414206	-0.0988793	-0.121118	2268	P59222	SREC2_MOUSE	Scavenger receptor class F member 2 OS=Mus musculus OX=10090 GN=Scarf2 PE=1 SV=1
20.9076	21.2276	20.8721	21.2553	21.0166	20.9241	20.9235	21.0035			8.3	58728	0.387962	-0.0987554	-0.940994	1089	Q61074	PPM1G_MOUSE	Protein phosphatase 1G OS=Mus musculus OX=10090 GN=Ppm1g PE=1 SV=3
24.8125	24.5077	24.7614	24.6103	24.5717	24.5525	24.6523	24.5205			26.19	49715	0.583967	-0.0987535	-1.31206	276	P36552	HEM6_MOUSE	Oxygen-dependent coproporphyrinogen-III oxidase, mitochondrial OS=Mus musculus OX=10090 GN=Cpox PE=1 SV=2
24.536	24.5231	24.286	24.1676	24.3731	23.8363	24.7183	24.1921			20	31381	0.183973	-0.0982323	-0.479312	1067	Q9CWS0	DDAH1_MOUSE	N(G),N(G)-dimethylarginine dimethylaminohydrolase 1 OS=Mus musculus OX=10090 GN=Ddah1 PE=1 SV=3
25.7976	25.4395	25.3952	25.3896	25.3907	25.1634	25.4832	25.5955			22.73	21779	0.304555	-0.0973001	-0.724823	985	Q61171	PRDX2_MOUSE	Peroxiredoxin-2 OS=Mus musculus OX=10090 GN=Prdx2 PE=1 SV=3
20.5747	20.6438	19.8631	20.5338	20.4088	19.7401	20.4814	20.5963			9.17	51702	0.138906	-0.0972071	-0.366992	1805	Q61823	PDCD4_MOUSE	Programmed cell death protein 4 OS=Mus musculus OX=10090 GN=Pdcd4 PE=1 SV=1
22.4416	22.39	22.3141	22.5094	22.2749	22.3723	22.1198	22.5018			7.08	24196	0.468431	-0.09657	-1.06718	1114	Q9JJW0	PXMP4_MOUSE	Peroxisomal membrane protein 4 OS=Mus musculus OX=10090 GN=Pxmp4 PE=1 SV=3
23.9859	24.3025	24.1263	24.1251	24.0859	23.9999	24.1479	23.9268			32.92	35752	0.538656	-0.0948009	-1.17122	478	P48036	ANXA5_MOUSE	Annexin A5 OS=Mus musculus OX=10090 GN=Anxa5 PE=1 SV=1
22.0561	22.2988	22.68	24.7372	23.2128	23.6382	22.484	22.0579			15.64	100203	0.0463296	-0.0947905	-0.134007	351	Q8VDM4	PSMD2_MOUSE	26S proteasome non-ATPase regulatory subunit 2 OS=Mus musculus OX=10090 GN=Psmd2 PE=1 SV=1
20.3048	20.3064	20.4464	20.3757	20.3134	20.2786	20.3994	20.0636			14.98	49895	0.533	-0.0945759	-1.19806	1369	Q8K1J6	TRNT1_MOUSE	CCA tRNA nucleotidyltransferase 1, mitochondrial OS=Mus musculus OX=10090 GN=Trnt1 PE=1 SV=1
18.3825	NaN	20.0026	17.9168	NaN	19.1791	19.4041	17.4353			9.05	23648	0.0360703	-0.0944761	-0.106519	1486	Q9ESP1	SDF2L_MOUSE	Stromal cell-derived factor 2-like protein 1 OS=Mus musculus OX=10090 GN=Sdf2l1 PE=1 SV=2
19.4914	19.0499	19.4186	19.349	19.1686	19.3738	19.0772	19.3126			1.78	211458	0.338373	-0.094213	-0.797973	2195	A6H8H2	DEN4C_MOUSE	DENN domain-containing protein 4C OS=Mus musculus OX=10090 GN=Dennd4c PE=1 SV=1
22.9678	22.8175	22.5469	22.7278	22.6877	22.372	22.7588	22.866			8.41	35575	0.281991	-0.0938501	-0.680514	1504	P62715	PP2AB_MOUSE	Serine/threonine-protein phosphatase 2A catalytic subunit beta isoform OS=Mus musculus OX=10090 GN=Ppp2cb PE=1 SV=1
22.9678	22.8175	22.5469	22.7278	22.6877	22.372	22.7588	22.866			8.41	35608	0.281991	-0.0938501	-0.680514	1504	P63330	PP2AA_MOUSE	Serine/threonine-protein phosphatase 2A catalytic subunit alpha isoform OS=Mus musculus OX=10090 GN=Ppp2ca PE=1 SV=1
21.8775	21.9208	22.0394	21.9063	21.8438	21.9196	21.8688	21.7365			24.04	45134	0.904676	-0.0938249	-1.7866	590	Q60737	CSK21_MOUSE	Casein kinase II subunit alpha OS=Mus musculus OX=10090 GN=Csnk2a1 PE=1 SV=2
23.7584	23.6964	23.6831	23.6104	23.5859	23.5216	23.6381	23.6277			35.27	23490	1.22429	-0.0937266	-2.32745	623	P51150	RAB7A_MOUSE	Ras-related protein Rab-7a OS=Mus musculus OX=10090 GN=Rab7a PE=1 SV=2
20.0693	19.929	20.5382	20.2201	19.9019	20.7695	19.5265	20.184			5.61	22988	0.11718	-0.0936904	-0.320081	1359	Q9CQU3	RER1_MOUSE	Protein RER1 OS=Mus musculus OX=10090 GN=Rer1 PE=1 SV=1
22.2274	22.237	21.9412	22.3791	22.1748	21.9009	22.1628	22.1727			23.62	31893	0.350363	-0.0933576	-0.819903	1156	P53810	PIPNA_MOUSE	Phosphatidylinositol transfer protein alpha isoform OS=Mus musculus OX=10090 GN=Pitpna PE=1 SV=2
25.8863	25.6003	25.6697	25.8034	25.7054	25.4843	25.7995	25.5975			20.41	27771	0.445778	-0.0932803	-0.994963	600	P63101	1433Z_MOUSE	14-3-3 protein zeta/delta OS=Mus musculus OX=10090 GN=Ywhaz PE=1 SV=1
24.3108	23.5873	23.9833	23.9813	23.6524	24.1569	23.29	24.392			27.96	49937	0.118511	-0.0928397	-0.321391	364	Q8R0N6	HOT_MOUSE	Hydroxyacid-oxoacid transhydrogenase, mitochondrial OS=Mus musculus OX=10090 GN=Adhfe1 PE=1 SV=2
22.5687	23.8504	22.1522	22.9811	22.5274	22.8641	21.7663	24.0239			19.76	75893	0.0548723	-0.0926676	-0.156209	547	Q60710	SAMH1_MOUSE	Deoxynucleoside triphosphate triphosphohydrolase SAMHD1 OS=Mus musculus OX=10090 GN=Samhd1 PE=1 SV=3
21.8021	21.886	22.1922	21.9495	21.8595	22.11	21.852	21.6416			8.4	92195	0.301893	-0.0916767	-0.720086	1288	O08715	AKAP1_MOUSE	A-kinase anchor protein 1, mitochondrial OS=Mus musculus OX=10090 GN=Akap1 PE=1 SV=4
19.8897	19.8067	20.3193	19.9718	19.8278	20.3131	19.7149	19.767			11.52	82989	0.202486	-0.0911875	-0.512433	984	Q9Z2I0	LETM1_MOUSE	Mitochondrial proton/calcium exchanger protein OS=Mus musculus OX=10090 GN=Letm1 PE=1 SV=1
19.7057	19.9505	20.6536	19.9204	20.0098	20.3838	20.1941	19.2784			6.1	120664	0.10544	-0.09097	-0.286398	770	O55201	SPT5H_MOUSE	Transcription elongation factor SPT5 OS=Mus musculus OX=10090 GN=Supt5h PE=1 SV=1
24.2145	23.9119	24.1615	24.0268	23.9535	24.0263	23.9629	24.0092			19.79	30753	0.555195	-0.0907173	-1.28776	1164	Q60931	VDAC3_MOUSE	Voltage-dependent anion-selective channel protein 3 OS=Mus musculus OX=10090 GN=Vdac3 PE=1 SV=1
22.7587	22.7884	22.7501	22.6291	22.6237	22.6016	22.667	22.6727			9.7	123967	1.11505	-0.0903196	-2.30963	609	Q9EPU0	RENT1_MOUSE	Regulator of nonsense transcripts 1 OS=Mus musculus OX=10090 GN=Upf1 PE=1 SV=2
23.0405	23.5683	23.1736	23.14	23.2083	22.9829	23.3494	23.0258			20.91	54188	0.251338	-0.0889883	-0.619139	911	Q80W22	THNS2_MOUSE	Threonine synthase-like 2 OS=Mus musculus OX=10090 GN=Thnsl2 PE=1 SV=1
21.7344	21.7177	21.8993	21.771	21.7045	21.776	21.7399	21.5523			9.89	109361	0.652053	-0.08746	-1.36456	344	O08810	U5S1_MOUSE	116 kDa U5 small nuclear ribonucleoprotein component OS=Mus musculus OX=10090 GN=Eftud2 PE=1 SV=1
17.2864	16.9007	16.6661	18.1327	17.3195	17.0639	16.9595	17.299			2.28	68989	0.0908054	-0.0860057	-0.257602	1752	P35922	FMR1_MOUSE	Synaptic functional regulator FMR1 OS=Mus musculus OX=10090 GN=Fmr1 PE=1 SV=1
18.0956	17.5954	NaN	18.2559	17.8584	18.0361	17.795	NaN			2.61	114016	0.144542	-0.0858491	-0.405733	1353	Q64436	ATP4A_MOUSE	Potassium-transporting ATPase alpha chain 1 OS=Mus musculus OX=10090 GN=Atp4a PE=1 SV=3
20.9575	19.9823	NaN	18.6102	19.4928	19.5383	20.31	19.7167			10.17	25415	0.0393809	-0.085577	-0.121153	1239	Q91VT4	CBR4_MOUSE	3-oxoacyl-[acyl-carrier-protein] reductase OS=Mus musculus OX=10090 GN=Cbr4 PE=1 SV=2
19.8124	19.337	19.8335	19.515	19.4618	19.695	19.452	19.5549			3.04	121627	0.250615	-0.0835552	-0.628991	1667	Q91ZW3	SMCA5_MOUSE	SWI/SNF-related matrix-associated actin-dependent regulator of chromatin subfamily A member 5 OS=Mus musculus OX=10090 GN=Smarca5 PE=1 SV=1
19.6166	19.5691	19.4757	19.2736	19.2453	19.4634	19.1107	19.7846			5.34	37782	0.193371	-0.0827374	-0.499882	2577	Q9D832	DNJB4_MOUSE	DnaJ homolog subfamily B member 4 OS=Mus musculus OX=10090 GN=Dnajb4 PE=1 SV=1
20.9499	21.1329	21.2896	20.6341	20.8758	20.9699	21.0681	20.7632			12.48	58081	0.206127	-0.0823822	-0.530952	965	Q99L88	SNTB1_MOUSE	Beta-1-syntrophin OS=Mus musculus OX=10090 GN=Sntb1 PE=1 SV=4
22.3746	22.5216	22.3971	22.6168	22.4709	22.3398	22.4907	22.2798			12.77	69051	0.491479	-0.0822148	-1.07892	486	P24527	LKHA4_MOUSE	Leukotriene A-4 hydrolase OS=Mus musculus OX=10090 GN=Lta4h PE=1 SV=4
25.2348	25.4194	25.5431	25.3425	25.2527	25.5375	25.1719	25.2514			29.92	67951	0.336323	-0.0815449	-0.7898	265	Q8VCW8	ACSF2_MOUSE	Medium-chain acyl-CoA ligase ACSF2, mitochondrial OS=Mus musculus OX=10090 GN=Acsf2 PE=1 SV=1
20.3057	20.5357	20.9156	20.1446	20.2883	20.7404	20.3302	20.2168			4.63	183039	0.151398	-0.0814953	-0.398345	602	Q8K440	ABC8B_MOUSE	ABC-type organic anion transporter ABCA8B OS=Mus musculus OX=10090 GN=Abca8b PE=1 SV=2
20.6516	20.1549	20.8565	20.7164	20.5701	20.6896	20.6483	20.1463			12.3	35490	0.15782	-0.0812578	-0.411837	2047	P28352	APEX1_MOUSE	DNA-(apurinic or apyrimidinic site) endonuclease OS=Mus musculus OX=10090 GN=Apex1 PE=1 SV=2
21.2765	21.251	20.9831	20.9914	21.111	20.6662	21.3439	21.0571			13.25	47756	0.194497	-0.0809793	-0.500511	1326	P32067	LA_MOUSE	Lupus La protein homolog OS=Mus musculus OX=10090 GN=Ssb PE=1 SV=1
23.3959	23.3174	23.7122	23.2229	23.4252	23.2733	23.7738	22.8557			22.61	42809	0.13725	-0.080092	-0.367736	477	Q9WVJ2	PSD13_MOUSE	26S proteasome non-ATPase regulatory subunit 13 OS=Mus musculus OX=10090 GN=Psmd13 PE=1 SV=1
19.1369	19.5603	19.9026	19.8017	19.5866	19.9548	19.5214	19.0188			2.47	132961	0.115552	-0.0799751	-0.311118	1436	Q6P9Q6	FKB15_MOUSE	FK506-binding protein 15 OS=Mus musculus OX=10090 GN=Fkbp15 PE=1 SV=2
23.2672	23.3011	23.639	23.4291	23.3017	23.6242	23.2345	23.1593			3.35	49924	0.242082	-0.0791936	-0.597677	217	P68368	TBA4A_MOUSE	Tubulin alpha-4A chain OS=Mus musculus OX=10090 GN=Tuba4a PE=1 SV=1
18.2642	18.2303	18.5437	17.7791	18.0292	18.2267	18.1885	18.0585			5.64	35209	0.178977	-0.0786242	-0.475356	2611	Q99KP3	CRYL1_MOUSE	Lambda-crystallin homolog OS=Mus musculus OX=10090 GN=Cryl1 PE=1 SV=3
20.1441	20.6954	20.1874	19.3407	19.8834	19.7453	20.1606	20.264			8.11	64989	0.0920879	-0.0785933	-0.257999	1588	Q9JHK4	PGTA_MOUSE	Geranylgeranyl transferase type-2 subunit alpha OS=Mus musculus OX=10090 GN=Rabggta PE=1 SV=1
20.4216	21.3314	21.0533	21.198	20.9631	21.2439	20.7893	20.6947			8.11	59407	0.123614	-0.0783477	-0.33384	1328	Q8VH51	RBM39_MOUSE	RNA-binding protein 39 OS=Mus musculus OX=10090 GN=Rbm39 PE=1 SV=2
21.0105	21.3814	21.1093	21.1884	21.1269	21.0579	21.135	21.0577			0.99	291119	0.397535	-0.0780096	-0.958404	116	Q8VHX6	FLNC_MOUSE	Filamin-C OS=Mus musculus OX=10090 GN=Flnc PE=1 SV=3
25.304	24.3508	24.7182	25.1635	24.8884	24.5888	24.9296	24.8181			40.34	21024	0.123071	-0.0778975	-0.338453	921	Q9DCS9	NDUBA_MOUSE	NADH dehydrogenase [ubiquinone] 1 beta subcomplex subunit 10 OS=Mus musculus OX=10090 GN=Ndufb10 PE=1 SV=3
24.6156	24.788	24.9743	24.586	24.6384	24.8227	24.6983	24.4968			19.87	34877	0.283192	-0.0768905	-0.684645	843	Q922Q8	LRC59_MOUSE	Leucine-rich repeat-containing protein 59 OS=Mus musculus OX=10090 GN=Lrrc59 PE=1 SV=1
18.9023	18.0309	18.5699	19.2775	18.7316	18.6764	18.5882	18.4775			5.25	36354	0.100461	-0.0767326	-0.284004	3094	Q811I0	ATPF1_MOUSE	ATP synthase mitochondrial F1 complex assembly factor 1 OS=Mus musculus OX=10090 GN=Atpaf1 PE=1 SV=1
13.3236	13.7065	13.4895	13.5889	13.3629	13.692	13.0989	13.6508			2.49	58952	0.182757	-0.0759125	-0.473381	1399	Q9WV80	SNX1_MOUSE	Sorting nexin-1 OS=Mus musculus OX=10090 GN=Snx1 PE=1 SV=1
24.3882	24.5504	24.802	24.3303	24.3351	24.7592	24.2644	24.4096			15.18	66407	0.195792	-0.0756531	-0.496696	285	O88342	WDR1_MOUSE	WD repeat-containing protein 1 OS=Mus musculus OX=10090 GN=Wdr1 PE=1 SV=3
22.3364	21.8711	22.1421	22.1002	22.0347	21.98	22.0888	22.0509			7.89	69229	0.29983	-0.0738325	-0.752428	851	Q9JHS4	CLPX_MOUSE	ATP-dependent Clp protease ATP-binding subunit clpX-like, mitochondrial OS=Mus musculus OX=10090 GN=Clpx PE=1 SV=2
24.353	23.3491	23.5598	23.4816	23.9159	22.6062	24.7715	23.1629			5.85	42189	0.0473068	-0.0717421	-0.137513	1511	Q99JY4	TRABD_MOUSE	TraB domain-containing protein OS=Mus musculus OX=10090 GN=Trabd PE=1 SV=1
21.4714	21.4327	21.2958	21.5249	21.3855	21.2629	21.3624	21.4276			29.89	41870	0.547822	-0.0715871	-1.19061	736	Q91VA6	PDIP2_MOUSE	Polymerase delta-interacting protein 2 OS=Mus musculus OX=10090 GN=Poldip2 PE=1 SV=1
23.2551	23.4655	23.5431	23.3104	23.3713	23.3426	23.5142	23.0602			18.05	103068	0.249081	-0.0714707	-0.615134	40	Q7TPR4	ACTN1_MOUSE	Alpha-actinin-1 OS=Mus musculus OX=10090 GN=Actn1 PE=1 SV=1
20.8724	20.4143	20.7244	20.2193	20.2013	20.7509	19.9658	21.0267			4.22	75291	0.0902819	-0.0714345	-0.250477	1300	Q8VBZ3	CLPT1_MOUSE	Cleft lip and palate transmembrane protein 1 homolog OS=Mus musculus OX=10090 GN=Clptm1 PE=1 SV=1
20.4381	20.5609	19.6287	19.8725	20.0679	19.3467	20.2618	20.5423			12.04	35880	0.0743831	-0.0703764	-0.207513	1656	O88545	CSN6_MOUSE	COP9 signalosome complex subunit 6 OS=Mus musculus OX=10090 GN=Cops6 PE=1 SV=1
18.8537	21.1092	20.4305	20.8979	20.7325	20.4493	20.9745	18.8543			15.74	36776	0.0346563	-0.0701947	-0.100411	1168	Q921M7	CYRIB_MOUSE	CYFIP-related Rac1 interactor B OS=Mus musculus OX=10090 GN=Cyrib PE=1 SV=1
23.8911	23.744	23.5459	23.5432	23.6045	23.3422	23.7106	23.7888			11.17	43699	0.21532	-0.0695577	-0.539901	1188	P50580	PA2G4_MOUSE	Proliferation-associated protein 2G4 OS=Mus musculus OX=10090 GN=Pa2g4 PE=1 SV=3
22.4094	22.0523	22.3971	22.632	22.3947	22.3431	22.4084	22.0705			11.35	44548	0.185555	-0.0685296	-0.477645	1345	Q921F2	TADBP_MOUSE	TAR DNA-binding protein 43 OS=Mus musculus OX=10090 GN=Tardbp PE=1 SV=1
21.9672	22.0728	21.6523	21.9307	21.9182	21.4947	22.0371	21.899			15.35	51864	0.179376	-0.0685201	-0.461783	1126	Q8BGH2	SAM50_MOUSE	Sorting and assembly machinery component 50 homolog OS=Mus musculus OX=10090 GN=Samm50 PE=1 SV=1
24.7452	25.0981	25.4517	25.0263	24.896	25.5832	24.6854	24.8827			22.65	66415	0.102671	-0.0684853	-0.280275	267	Q8BJ64	CHDH_MOUSE	Choline dehydrogenase, mitochondrial OS=Mus musculus OX=10090 GN=Chdh PE=1 SV=1
20.5999	20.6845	21.0356	20.1064	20.4137	20.7268	20.567	20.4455			16.51	35878	0.121718	-0.0683455	-0.334531	1212	P23591	FCL_MOUSE	GDP-L-fucose synthase OS=Mus musculus OX=10090 GN=Gfus PE=1 SV=3
20.747	20.5141	20.2178	19.9779	20.217	19.8996	20.386	20.6816			4.67	53919	0.107277	-0.0681467	-0.290627	2091	O88455	DHCR7_MOUSE	7-dehydrocholesterol reductase OS=Mus musculus OX=10090 GN=Dhcr7 PE=1 SV=1
19.6107	19.4979	20.4492	20.1618	19.7926	20.6804	19.4989	19.4878			8.23	27068	0.0639258	-0.0649705	-0.180289	1867	Q9R0M5	TPK1_MOUSE	Thiamin pyrophosphokinase 1 OS=Mus musculus OX=10090 GN=Tpk1 PE=1 SV=1
20.6356	20.9389	20.6446	21.094	20.7184	20.9649	20.3797	20.9976			7.89	78539	0.129918	-0.063118	-0.34642	986	P47856	GFPT1_MOUSE	Glutamine--fructose-6-phosphate aminotransferase [isomerizing] 1 OS=Mus musculus OX=10090 GN=Gfpt1 PE=1 SV=3
17.9245	18.0339	18.0029	18.544	NaN	18.182	18.1018	17.9075			1.13	110699	0.143736	-0.062558	-0.383927	2861	A2A432	CUL4B_MOUSE	Cullin-4B OS=Mus musculus OX=10090 GN=Cul4b PE=1 SV=1
17.9245	18.0339	18.0029	18.544	NaN	18.182	18.1018	17.9075			1.45	87753	0.143736	-0.062558	-0.383927	2861	Q3TCH7	CUL4A_MOUSE	Cullin-4A OS=Mus musculus OX=10090 GN=Cul4a PE=1 SV=1
23.6219	22.8186	23.5717	24.1809	23.5784	23.7806	23.3524	23.2323			18.25	44173	0.0716999	-0.0623317	-0.20438	728	P62334	PRS10_MOUSE	26S proteasome regulatory subunit 10B OS=Mus musculus OX=10090 GN=Psmc6 PE=1 SV=1
20.8146	20.6593	20.7745	20.6997	20.6452	20.7045	20.6321	20.7232			3.69	42060	0.692251	-0.0607977	-1.46124	1847	Q9JKV1	ADRM1_MOUSE	Proteasomal ubiquitin receptor ADRM1 OS=Mus musculus OX=10090 GN=Adrm1 PE=1 SV=2
21.2407	20.2483	20.4585	20.5322	20.6793	19.9399	21.0864	20.5314			11.47	25087	0.0674124	-0.0606728	-0.189208	2117	Q9DBZ5	EIF3K_MOUSE	Eukaryotic translation initiation factor 3 subunit K OS=Mus musculus OX=10090 GN=Eif3k PE=1 SV=1
21.6849	20.9015	20.8973	20.9162	21.0166	20.5778	21.1953	21.3681			17.96	19332	0.0846301	-0.0604916	-0.233952	2128	O08692	NGP_MOUSE	Neutrophilic granule protein OS=Mus musculus OX=10090 GN=Ngp PE=1 SV=1
21.4517	21.0269	21.5942	21.4977	21.3489	21.5185	21.3515	21.112			16.6	56572	0.150568	-0.0598602	-0.397066	789	Q9JLT4	TRXR2_MOUSE	Thioredoxin reductase 2, mitochondrial OS=Mus musculus OX=10090 GN=Txnrd2 PE=1 SV=4
23.4111	23.5857	23.6243	23.4685	23.5381	23.4154	23.7094	23.1926			14.92	68543	0.187947	-0.0585432	-0.489847	490	P26043	RADI_MOUSE	Radixin OS=Mus musculus OX=10090 GN=Rdx PE=1 SV=3
21.0288	22.4068	22.0096	21.6589	21.7342	22.0518	21.7147	21.3694			14	54832	0.0630701	-0.0584917	-0.18067	1223	O70475	UGDH_MOUSE	UDP-glucose 6-dehydrogenase OS=Mus musculus OX=10090 GN=Ugdh PE=1 SV=1
17.2666	17.4282	18.2899	18.2938	NaN	18.4587	17.8916	16.9332			1.69	78492	0.037549	-0.0584505	-0.111746	1848	P57716	NICA_MOUSE	Nicastrin OS=Mus musculus OX=10090 GN=Ncstn PE=1 SV=3
24.5833	24.6819	24.5625	24.626	24.6265	24.4112	24.7437	24.4387			28.71	70149	0.279491	-0.0583858	-0.700762	144	Q61233	PLSL_MOUSE	Plastin-2 OS=Mus musculus OX=10090 GN=Lcp1 PE=1 SV=4
23.3154	23.2908	23.6909	23.0807	23.213	23.5018	23.2908	23.1389			12	47790	0.147583	-0.0583177	-0.391034	896	Q60973	RBBP7_MOUSE	Histone-binding protein RBBP7 OS=Mus musculus OX=10090 GN=Rbbp7 PE=1 SV=1
22.1974	23.0798	22.0652	22.61	22.492	22.1845	22.4062	22.6387			14.61	24911	0.0824234	-0.057745	-0.233074	1004	Q9D1D4	TMEDA_MOUSE	Transmembrane emp24 domain-containing protein 10 OS=Mus musculus OX=10090 GN=Tmed10 PE=1 SV=1
20.5788	20.827	21.0647	20.069	20.5551	20.5585	20.942	20.2531			7.24	102649	0.0808703	-0.0576653	-0.225605	714	Q3UW53	NIBA1_MOUSE	Protein Niban 1 OS=Mus musculus OX=10090 GN=Niban1 PE=1 SV=2
19.9635	20.3611	20.7031	20.5494	20.1241	21.2151	19.5525	20.4573			4.86	28031	0.0514759	-0.0570345	-0.149249	2919	Q9CR67	TMM33_MOUSE	Transmembrane protein 33 OS=Mus musculus OX=10090 GN=Tmem33 PE=1 SV=1
24.9219	25.0241	25.7446	24.0205	24.7369	25.0823	25.2009	24.4639			23.53	23407	0.0500368	-0.0567846	-0.14514	1196	Q99PT1	GDIR1_MOUSE	Rho GDP-dissociation inhibitor 1 OS=Mus musculus OX=10090 GN=Arhgdia PE=1 SV=3
21.8314	21.9126	21.7396	21.5299	21.8209	21.2796	22.2292	21.4569			11.08	48585	0.0891773	-0.0567222	-0.251149	1310	Q99JB8	PACN3_MOUSE	Protein kinase C and casein kinase II substrate protein 3 OS=Mus musculus OX=10090 GN=Pacsin3 PE=1 SV=1
24.6428	24.7554	24.711	24.8075	24.6521	24.7849	24.5355	24.7224			34.84	57845	0.372694	-0.0554037	-0.867917	219	P52480	KPYM_MOUSE	Pyruvate kinase PKM OS=Mus musculus OX=10090 GN=Pkm PE=1 SV=4
21.8614	22.0281	21.8774	22.0042	21.8843	21.9167	21.8087	21.9418			15.11	55855	0.476628	-0.0549026	-1.06385	1346	Q8BVE3	VATH_MOUSE	V-type proton ATPase subunit H OS=Mus musculus OX=10090 GN=Atp6v1h PE=1 SV=1
24.902	25.5205	25.0966	24.9543	25.0755	24.9838	25.1579	25.0385			41.93	56979	0.137125	-0.0544577	-0.375839	248	Q91ZJ5	UGPA_MOUSE	UTP--glucose-1-phosphate uridylyltransferase OS=Mus musculus OX=10090 GN=Ugp2 PE=1 SV=3
19.9277	19.9794	20.1972	20.4566	20.2151	20.2152	20.2147	19.7006			13	36710	0.113204	-0.0538092	-0.305234	2203	P58389	PTPA_MOUSE	Serine/threonine-protein phosphatase 2A activator OS=Mus musculus OX=10090 GN=Ptpa PE=1 SV=1
20.7956	20.4802	20.4887	20.3294	20.5825	20.01	20.9873	20.3012			7.59	43689	0.0821335	-0.0532379	-0.231406	841	Q3THS6	METK2_MOUSE	S-adenosylmethionine synthase isoform type-2 OS=Mus musculus OX=10090 GN=Mat2a PE=1 SV=2
18.7656	17.5434	19.0715	18.8324	18.4025	19.2042	18.1443	18.2496			6.25	49593	0.0439286	-0.0530667	-0.126677	1335	P35821	PTN1_MOUSE	Tyrosine-protein phosphatase non-receptor type 1 OS=Mus musculus OX=10090 GN=Ptpn1 PE=1 SV=2
18.7076	18.2219	19.7351	19.6494	19.0992	19.963	18.87	18.1712			1.67	131958	0.0348308	-0.0526352	-0.100882	2027	Q8BX90	FND3A_MOUSE	Fibronectin type-III domain-containing protein 3A OS=Mus musculus OX=10090 GN=Fndc3a PE=1 SV=3
22.1873	22.0593	22.2922	21.9414	21.9991	22.1688	22.0233	22.0823			6.3	39029	0.241376	-0.0516806	-0.607405	1835	Q07456	AMBP_MOUSE	Protein AMBP OS=Mus musculus OX=10090 GN=Ambp PE=1 SV=2
18.7716	18.212	18.6442	18.3469	18.4345	18.3677	18.6006	18.3665			7.84	16980	0.134783	-0.0513501	-0.365245	2947	Q9D898	ARP5L_MOUSE	Actin-related protein 2/3 complex subunit 5-like protein OS=Mus musculus OX=10090 GN=Arpc5l PE=1 SV=1
22.5327	22.4969	22.7978	22.9076	22.6173	22.9663	22.4194	22.528			14.39	44730	0.122803	-0.0510249	-0.3289	1079	Q9CZ30	OLA1_MOUSE	Obg-like ATPase 1 OS=Mus musculus OX=10090 GN=Ola1 PE=1 SV=1
21.3126	21.0867	20.9525	21.1718	21.1352	20.8116	21.2287	21.1469			7.26	40430	0.162524	-0.0503297	-0.42265	1513	Q9DBH5	LMAN2_MOUSE	Vesicular integral-membrane protein VIP36 OS=Mus musculus OX=10090 GN=Lman2 PE=1 SV=2
25.2861	25.2579	25.1996	25.0732	25.158	25.0216	25.2692	25.1716			40.37	18749	0.295414	-0.0490823	-0.706517	741	Q9DCX2	ATP5H_MOUSE	ATP synthase subunit d, mitochondrial OS=Mus musculus OX=10090 GN=Atp5pd PE=1 SV=3
20.8716	20.6936	21.3867	21.3904	21.1005	21.4612	21.0157	20.5692			14.88	38549	0.0682166	-0.0489573	-0.191251	1410	Q9JKF7	RM39_MOUSE	39S ribosomal protein L39, mitochondrial OS=Mus musculus OX=10090 GN=Mrpl39 PE=1 SV=4
16.1927	15.5481	16.3776	15.5838	NaN	15.8893	16.2237	15.518			0.58	279865	0.0579081	-0.0485803	-0.165555	918	P08032	SPTA1_MOUSE	Spectrin alpha chain, erythrocytic 1 OS=Mus musculus OX=10090 GN=Spta1 PE=1 SV=3
18.9346	19.4092	19.2595	20.0463	19.4203	19.78	18.9766	19.279			6.47	31172	0.0594328	-0.048398	-0.16875	1880	P24668	MPRD_MOUSE	Cation-dependent mannose-6-phosphate receptor OS=Mus musculus OX=10090 GN=M6pr PE=1 SV=1
18.0743	18.0923	18.9704	18.2314	18.0472	19.0098	17.8266	NaN			3.17	93281	0.037889	-0.0475661	-0.113042	2044	Q8BJ71	NUP93_MOUSE	Nuclear pore complex protein Nup93 OS=Mus musculus OX=10090 GN=Nup93 PE=1 SV=1
23.7772	23.7751	23.5432	23.7191	23.724	23.3995	23.8384	23.6649			20.33	28086	0.165827	-0.0469527	-0.434296	935	Q9CQV8	1433B_MOUSE	14-3-3 protein beta/alpha OS=Mus musculus OX=10090 GN=Ywhab PE=1 SV=3
25.7029	25.8326	25.2111	25.4045	25.5615	24.9568	25.7786	25.6673			9.44	49831	0.0720507	-0.0467162	-0.201854	94	P68372	TBB4B_MOUSE	Tubulin beta-4B chain OS=Mus musculus OX=10090 GN=Tubb4b PE=1 SV=1
19.4556	19.0339	18.2007	19.4625	19.1574	18.2102	19.1677	19.4317			14.74	27392	0.0402975	-0.0464268	-0.116117	2065	O09164	SODE_MOUSE	Extracellular superoxide dismutase [Cu-Zn] OS=Mus musculus OX=10090 GN=Sod3 PE=1 SV=1
23.4965	23.4455	23.5375	23.3816	23.3626	23.5018	23.3255	23.4874			21.32	138432	0.354507	-0.0459499	-0.826917	120	Q8CIE6	COPA_MOUSE	Coatomer subunit alpha OS=Mus musculus OX=10090 GN=Copa PE=1 SV=2
25.139	25.2218	25.7235	25.487	25.3291	25.7973	25.2213	25.0416			40.95	68528	0.0783575	-0.0455546	-0.217993	232	Q91YQ5	RPN1_MOUSE	Dolichyl-diphosphooligosaccharide--protein glycosyltransferase subunit 1 OS=Mus musculus OX=10090 GN=Rpn1 PE=1 SV=1
18.1116	19.1697	18.8375	19.15	18.7219	19.3687	18.2479	18.7491			6.67	22261	0.0468816	-0.0452867	-0.134176	3245	P62342	SELT_MOUSE	Thioredoxin reductase-like selenoprotein T OS=Mus musculus OX=10090 GN=Selenot PE=1 SV=2
20.3432	20.6252	20.4467	20.9378	20.6507	20.5898	20.5506	20.3831			8.54	58214	0.114151	-0.0446706	-0.313889	1269	Q6P9R2	OXSR1_MOUSE	Serine/threonine-protein kinase OSR1 OS=Mus musculus OX=10090 GN=Oxsr1 PE=1 SV=1
23.4674	23.5872	23.1798	23.3177	23.3316	23.1214	23.3433	23.578			36.68	22395	0.129848	-0.0444546	-0.345458	618	Q9WVA4	TAGL2_MOUSE	Transgelin-2 OS=Mus musculus OX=10090 GN=Tagln2 PE=1 SV=4
21.347	20.3144	20.8012	20.1026	20.4274	20.3707	20.6373	20.952			11.17	23035	0.049941	-0.0444231	-0.144869	1430	P35293	RAB18_MOUSE	Ras-related protein Rab-18 OS=Mus musculus OX=10090 GN=Rab18 PE=1 SV=2
20.709	20.3735	20.8948	20.9465	20.7452	20.8806	20.7318	20.3911			7.68	76004	0.0960446	-0.0437746	-0.263196	848	Q60649	CLPB_MOUSE	Caseinolytic peptidase B protein homolog OS=Mus musculus OX=10090 GN=Clpb PE=1 SV=1
21.8764	22.0366	22.3573	22.1887	22.0787	22.3893	22.0241	21.7956			12.49	135550	0.0980078	-0.04283	-0.267926	318	Q921M3	SF3B3_MOUSE	Splicing factor 3B subunit 3 OS=Mus musculus OX=10090 GN=Sf3b3 PE=1 SV=1
26.5381	26.1776	26.0313	26.1115	26.1924	25.803	26.3464	26.347			31.35	46481	0.0906298	-0.0424333	-0.249219	165	P45952	ACADM_MOUSE	Medium-chain specific acyl-CoA dehydrogenase, mitochondrial OS=Mus musculus OX=10090 GN=Acadm PE=1 SV=1
21.231	21.996	21.7411	21.7882	21.7295	21.7803	21.7305	21.3475			19.62	76723	0.0788031	-0.0421534	-0.220686	457	Q3THK7	GUAA_MOUSE	GMP synthase [glutamine-hydrolyzing] OS=Mus musculus OX=10090 GN=Gmps PE=1 SV=2
22.3888	21.4321	21.6136	23.2287	22.4232	21.8753	22.2591	21.9447			11.48	54532	0.0312666	-0.0402246	-0.0934296	1160	Q91WN4	KMO_MOUSE	Kynurenine 3-monooxygenase OS=Mus musculus OX=10090 GN=Kmo PE=1 SV=1
21.6138	21.7061	21.7372	21.5208	21.3437	22.0494	20.924	22.1012			5.77	109940	0.0464688	-0.0399251	-0.138004	744	O70318	E41L2_MOUSE	Band 4.1-like protein 2 OS=Mus musculus OX=10090 GN=Epb41l2 PE=1 SV=2
19.7522	19.912	19.0878	19.3166	19.566	18.7579	19.8641	19.7228			6.25	48058	0.043893	-0.0394573	-0.126313	1703	Q99KK2	NEUA_MOUSE	N-acylneuraminate cytidylyltransferase OS=Mus musculus OX=10090 GN=Cmas PE=1 SV=2
24.0781	23.8143	24.0205	23.9139	23.9095	23.9077	23.9578	23.8961			22.11	33499	0.252981	-0.0389175	-0.648775	1053	Q791V5	MTCH2_MOUSE	Mitochondrial carrier homolog 2 OS=Mus musculus OX=10090 GN=Mtch2 PE=1 SV=1
18.6616	18.1496	NaN	18.1489	18.2094	NaN	18.3746	18.2597			12	14523	0.0731987	-0.0387783	-0.218295	2939	P60898	RPB9_MOUSE	DNA-directed RNA polymerase II subunit RPB9 OS=Mus musculus OX=10090 GN=Polr2i PE=1 SV=1
24.0908	24.4589	24.3676	24.3065	24.1659	24.5694	23.9281	24.4077			17.68	43131	0.0850354	-0.0381804	-0.237627	1386	Q8K2C9	HACD3_MOUSE	Very-long-chain (3R)-3-hydroxyacyl-CoA dehydratase 3 OS=Mus musculus OX=10090 GN=Hacd3 PE=1 SV=2
21.5412	21.8445	21.9693	21.9057	21.9612	21.7426	22.2217	21.1825			12.42	109651	0.0547986	-0.0381732	-0.158721	462	P97449	AMPN_MOUSE	Aminopeptidase N OS=Mus musculus OX=10090 GN=Anpep PE=1 SV=4
23.4241	22.9811	22.9505	22.6784	22.9961	22.4917	23.3515	23.0431			40.45	10103	0.0567443	-0.0379224	-0.160951	2319	O54962	BAF_MOUSE	Barrier-to-autointegration factor OS=Mus musculus OX=10090 GN=Banf1 PE=1 SV=1
18.6231	19.208	19.482	18.198	18.5651	19.3859	18.5141	18.8988			2.32	67261	0.0359882	-0.0367999	-0.104638	1956	Q61129	CFAI_MOUSE	Complement factor I OS=Mus musculus OX=10090 GN=Cfi PE=1 SV=3
19.3689	19.8058	19.8417	20.1157	19.8963	19.9233	19.8823	19.2836			5.99	68540	0.0593809	-0.036665	-0.167863	1221	Q91WJ8	FUBP1_MOUSE	Far upstream element-binding protein 1 OS=Mus musculus OX=10090 GN=Fubp1 PE=1 SV=1
19.0637	19.091	20.1341	19.8603	19.2857	20.7467	18.6282	19.3439			23.85	12455	0.0234147	-0.03613	-0.06923	1596	P63030	MPC1_MOUSE	Mitochondrial pyruvate carrier 1 OS=Mus musculus OX=10090 GN=Mpc1 PE=1 SV=1
21.3944	19.9642	21.4492	20.7126	20.6685	21.2887	20.6326	20.7862			3.85	113100	0.0321178	-0.0361218	-0.0950835	1633	P11103	PARP1_MOUSE	Poly [ADP-ribose] polymerase 1 OS=Mus musculus OX=10090 GN=Parp1 PE=1 SV=3
23.7404	24.1451	23.7874	22.9753	23.4979	23.4162	23.7451	23.845			36.3	14255	0.0462419	-0.0359745	-0.135217	1461	P52760	RIDA_MOUSE	2-iminobutanoate/2-iminopropanoate deaminase OS=Mus musculus OX=10090 GN=Rida PE=1 SV=3
22.0669	22.397	22.2342	22.3221	22.1937	22.363	22.0544	22.2659			17.39	7841	0.14096	-0.0357966	-0.371913	3359	P62858	RS28_MOUSE	40S ribosomal protein S28 OS=Mus musculus OX=10090 GN=Rps28 PE=1 SV=1
22.0235	21.8696	21.972	21.413	21.7727	21.5532	22.091	21.7189			18.36	74195	0.0709432	-0.0355792	-0.198764	593	P12265	BGLR_MOUSE	Beta-glucuronidase OS=Mus musculus OX=10090 GN=Gusb PE=1 SV=2
20.5449	21.0308	20.8447	20.5837	20.6507	20.8523	20.6047	20.7546			16.16	33573	0.100523	-0.0354452	-0.278594	1084	Q922Y1	UBXN1_MOUSE	UBX domain-containing protein 1 OS=Mus musculus OX=10090 GN=Ubxn1 PE=1 SV=1
23.0273	23.2664	22.9989	22.9287	23.0174	22.8998	23.0819	23.0841			6.26	105531	0.153684	-0.0345626	-0.406058	475	Q8R1B4	EIF3C_MOUSE	Eukaryotic translation initiation factor 3 subunit C OS=Mus musculus OX=10090 GN=Eif3c PE=1 SV=1
20.2216	20.5994	20.8611	20.4138	20.4161	20.9076	20.3287	20.3053			12.19	111339	0.0624238	-0.0345602	-0.175967	326	P58281	OPA1_MOUSE	Dynamin-like 120 kDa protein, mitochondrial OS=Mus musculus OX=10090 GN=Opa1 PE=1 SV=1
20.2876	20.4059	20.7442	20.524	20.3071	21.0093	19.9853	20.5221			2.36	43210	0.0503296	-0.0344858	-0.146155	2908	P00158	CYB_MOUSE	Cytochrome b OS=Mus musculus OX=10090 GN=Mt-Cyb PE=1 SV=1
23.04	22.916	23.3952	22.9856	23.0198	23.2911	23.0608	22.8303			17.51	82844	0.0855222	-0.0336847	-0.236185	268	P16332	MUTA_MOUSE	Methylmalonyl-CoA mutase, mitochondrial OS=Mus musculus OX=10090 GN=Mmut PE=1 SV=2
20.3598	20.8983	20.5852	20.492	20.5546	20.5596	20.5735	20.518			2.52	66781	0.0988277	-0.0323877	-0.281208	2415	Q921T2	TOIP1_MOUSE	Torsin-1A-interacting protein 1 OS=Mus musculus OX=10090 GN=Tor1aip1 PE=1 SV=3
20.3071	20.3613	20.1933	20.3171	20.327	20.0841	20.4256	20.2145			5.02	27815	0.14595	-0.03193	-0.390478	2293	Q9D883	U2AF1_MOUSE	Splicing factor U2AF 35 kDa subunit OS=Mus musculus OX=10090 GN=U2af1 PE=1 SV=4
24.3661	24.0566	23.8957	23.9868	24.0823	23.6693	24.2542	24.1728			14.02	19330	0.0681953	-0.0316672	-0.191649	1875	P84104	SRSF3_MOUSE	Serine/arginine-rich splicing factor 3 OS=Mus musculus OX=10090 GN=Srsf3 PE=1 SV=1
17.3706	18.6514	18.322	18.7374	NaN	18.8587	17.9274	17.9308			1.66	102106	0.0240889	-0.0313902	-0.0712729	1153	Q62448	IF4G2_MOUSE	Eukaryotic translation initiation factor 4 gamma 2 OS=Mus musculus OX=10090 GN=Eif4g2 PE=1 SV=2
21.4129	21.0674	19.7922	20.5188	20.9004	19.1705	21.5031	21.0983			7.29	21450	0.0160668	-0.029799	-0.0477201	1549	P63001	RAC1_MOUSE	Ras-related C3 botulinum toxin substrate 1 OS=Mus musculus OX=10090 GN=Rac1 PE=1 SV=1
19.6164	19.011	19.8076	19.425	19.433	19.6265	19.5363	19.1479			9.85	30345	0.0506749	-0.0290651	-0.145737	2282	Q9QZ06	TOLIP_MOUSE	Toll-interacting protein OS=Mus musculus OX=10090 GN=Tollip PE=1 SV=1
24.0765	23.9456	23.7079	23.6897	23.8723	23.4313	24.1016	23.8993			31.6	70671	0.0596202	-0.0287676	-0.169561	213	P29341	PABP1_MOUSE	Polyadenylate-binding protein 1 OS=Mus musculus OX=10090 GN=Pabpc1 PE=1 SV=2
19.9006	19.8669	19.6005	19.6627	19.7225	19.4973	19.7825	19.9146			4.53	33913	0.0904115	-0.0284629	-0.248739	2271	Q9CR26	VTA1_MOUSE	Vacuolar protein sorting-associated protein VTA1 homolog OS=Mus musculus OX=10090 GN=Vta1 PE=1 SV=1
24.8311	24.6267	24.8764	24.7397	24.7122	24.8303	24.7059	24.713			36.36	33097	0.170955	-0.0281081	-0.447578	661	Q99J99	THTM_MOUSE	3-mercaptopyruvate sulfurtransferase OS=Mus musculus OX=10090 GN=Mpst PE=1 SV=4
20.2126	19.4104	20.368	20.0169	19.8854	20.3501	19.801	19.8592			6.69	98471	0.0393417	-0.0280519	-0.114454	746	P42567	EPS15_MOUSE	Epidermal growth factor receptor substrate 15 OS=Mus musculus OX=10090 GN=Eps15 PE=1 SV=1
20.488	19.2307	20.4972	19.9784	19.9657	20.2606	20.0657	19.7915			1.73	107143	0.029524	-0.0277295	-0.0883035	1979	Q8K1R7	NEK9_MOUSE	Serine/threonine-protein kinase Nek9 OS=Mus musculus OX=10090 GN=Nek9 PE=1 SV=2
17.6703	16.3926	17.2915	17.2529	17.094	17.177	17.0998	17.1282			5.05	43371	0.03314	-0.0270925	-0.100087	3317	Q924D0	RT4I1_MOUSE	Reticulon-4-interacting protein 1, mitochondrial OS=Mus musculus OX=10090 GN=Rtn4ip1 PE=1 SV=2
23.267	23.6388	23.9142	23.6977	23.5632	24.0741	23.4002	23.3747			20.99	102449	0.0434432	-0.0263505	-0.124915	192	O55029	COPB2_MOUSE	Coatomer subunit beta' OS=Mus musculus OX=10090 GN=Copb2 PE=1 SV=2
26.2046	25.9904	26.0176	26.1327	26.0966	25.9347	26.1529	26.056			35.54	18560	0.146887	-0.0262971	-0.385793	814	P18760	COF1_MOUSE	Cofilin-1 OS=Mus musculus OX=10090 GN=Cfl1 PE=1 SV=3
22.8557	22.8737	22.9626	22.8678	22.8109	23.0083	22.7253	22.9107			14.09	57229	0.147292	-0.0261621	-0.396386	583	Q5XJY5	COPD_MOUSE	Coatomer subunit delta OS=Mus musculus OX=10090 GN=Arcn1 PE=1 SV=2
24.2702	24.1005	23.5936	23.6337	23.9804	23.1239	24.405	23.9869			18.21	32851	0.0272208	-0.0254402	-0.0800897	798	Q8R164	BPHL_MOUSE	Valacyclovir hydrolase OS=Mus musculus OX=10090 GN=Bphl PE=1 SV=1
21.0248	19.2729	21.2232	21.1508	20.6563	21.2838	20.513	20.1223			15.79	47625	0.0152813	-0.0240726	-0.04581	1157	Q8BP40	PPA6_MOUSE	Lysophosphatidic acid phosphatase type 6 OS=Mus musculus OX=10090 GN=Acp6 PE=1 SV=1
19.9905	19.8618	19.9128	20.1283	20.0452	19.844	20.1225	19.7869			3.88	155118	0.086473	-0.0236506	-0.239459	808	Q99P88	NU155_MOUSE	Nuclear pore complex protein Nup155 OS=Mus musculus OX=10090 GN=Nup155 PE=1 SV=1
23.9246	24.1901	23.7827	23.8353	24.0297	23.516	24.3063	23.7877			31.48	38937	0.0416312	-0.0232196	-0.121281	482	Q9D051	ODPB_MOUSE	Pyruvate dehydrogenase E1 component subunit beta, mitochondrial OS=Mus musculus OX=10090 GN=Pdhb PE=1 SV=1
16.6881	18.1233	17.5246	17.4974	17.4569	17.7522	17.313	17.2189			9.12	34481	0.0243728	-0.0231066	-0.0729436	2249	P70362	UFD1_MOUSE	Ubiquitin recognition factor in ER-associated degradation protein 1 OS=Mus musculus OX=10090 GN=Ufd1 PE=1 SV=2
20.9616	20.6273	20.099	20.5941	20.5608	20.0327	20.5901	21.0061			6.43	144629	0.0296224	-0.0230575	-0.0863075	652	Q5SUR0	PUR4_MOUSE	Phosphoribosylformylglycinamidine synthase OS=Mus musculus OX=10090 GN=Pfas PE=1 SV=1
22.5445	22.5296	23.2964	22.9093	22.6798	23.5384	22.3969	22.5753			18.14	53121	0.0243375	-0.0223269	-0.071574	1161	Q9WUM4	COR1C_MOUSE	Coronin-1C OS=Mus musculus OX=10090 GN=Coro1c PE=1 SV=2
27.9979	27.8378	27.6755	27.7127	27.7946	27.5264	27.9022	27.9122			40.7	47411	0.0680839	-0.0221162	-0.191249	75	P05202	AATM_MOUSE	Aspartate aminotransferase, mitochondrial OS=Mus musculus OX=10090 GN=Got2 PE=1 SV=1
23.741	24.1628	23.744	23.4758	23.9179	23.2458	24.4197	23.4521			28.03	105843	0.0249993	-0.0220199	-0.0740502	124	Q8CGK3	LONM_MOUSE	Lon protease homolog, mitochondrial OS=Mus musculus OX=10090 GN=Lonp1 PE=1 SV=2
23.5154	23.2912	23.591	22.8078	23.2025	23.2025	23.4732	23.2393			17.72	35988	0.0396122	-0.0219889	-0.116931	531	P21300	ALD1_MOUSE	Aldo-keto reductase family 1 member B7 OS=Mus musculus OX=10090 GN=Akr1b7 PE=1 SV=4
20.7922	20.8836	20.6804	20.5723	20.7253	20.5057	20.8679	20.7425			17.45	30224	0.0773613	-0.02176	-0.215182	1616	Q9CZ04	CSN7A_MOUSE	COP9 signalosome complex subunit 7a OS=Mus musculus OX=10090 GN=Cops7a PE=1 SV=2
19.8204	17.3265	18.1793	17.3089	18.0202	17.1436	18.7323	18.6529			12.89	35241	0.0103214	-0.0215001	-0.0309329	1246	Q8R0Y8	S2542_MOUSE	Mitochondrial coenzyme A transporter SLC25A42 OS=Mus musculus OX=10090 GN=Slc25a42 PE=1 SV=1
21.2188	21.0394	20.7307	21.3907	21.145	20.8372	21.0602	21.2527			16.58	41518	0.0438684	-0.0211029	-0.126912	1127	Q62419	SH3G1_MOUSE	Endophilin-A2 OS=Mus musculus OX=10090 GN=Sh3gl1 PE=1 SV=1
17.494	16.9083	17.618	16.6685	16.8476	17.5436	16.7281	17.4855			1.09	142620	0.0230092	-0.0210052	-0.0674882	2681	Q80X82	SYMPK_MOUSE	Symplekin OS=Mus musculus OX=10090 GN=Sympk PE=1 SV=2
19.0653	18.2518	18.5164	19.0381	18.7872	18.4939	18.7951	18.7125			4.14	33701	0.0328288	-0.0207314	-0.0977	3031	P50295	ARY2_MOUSE	Arylamine N-acetyltransferase 2 OS=Mus musculus OX=10090 GN=Nat2 PE=1 SV=1
22.0783	21.7224	22.0661	21.5914	21.9052	21.6219	22.2833	21.568			4.5	37170	0.0334737	-0.0199504	-0.0974035	1528	P49935	CATH_MOUSE	Pro-cathepsin H OS=Mus musculus OX=10090 GN=Ctsh PE=1 SV=2
20.8438	20.3969	20.6861	20.7152	20.7317	20.4779	20.9166	20.4364			14.29	42436	0.0470876	-0.0198278	-0.134886	1055	Q9JIF0	ANM1_MOUSE	Protein arginine N-methyltransferase 1 OS=Mus musculus OX=10090 GN=Prmt1 PE=1 SV=1
24.1865	24.5206	24.9378	24.5081	24.4012	25.1406	24.17	24.3661			24.74	62309	0.0242639	-0.018764	-0.0713462	252	P53657	KPYR_MOUSE	Pyruvate kinase PKLR OS=Mus musculus OX=10090 GN=Pklr PE=1 SV=1
23.2217	22.2616	23.2243	23.2485	22.8859	23.4083	22.6306	22.957			9.54	80364	0.0215403	-0.0185614	-0.0636482	530	Q9D6Y9	GLGB_MOUSE	1,4-alpha-glucan-branching enzyme OS=Mus musculus OX=10090 GN=Gbe1 PE=1 SV=1
18.779	19.1356	18.0546	18.9466	18.6195	18.4847	18.2074	19.5363			8.33	38205	0.0153931	-0.0169749	-0.0455825	1620	Q8R2Y0	ABHD6_MOUSE	Monoacylglycerol lipase ABHD6 OS=Mus musculus OX=10090 GN=Abhd6 PE=1 SV=1
26.4525	26.6633	26.7183	26.5251	26.5327	26.7454	26.4855	26.529			33.18	48100	0.0703829	-0.016665	-0.196943	386	Q922R8	PDIA6_MOUSE	Protein disulfide-isomerase A6 OS=Mus musculus OX=10090 GN=Pdia6 PE=1 SV=3
28.4907	28.4719	28.1691	28.1292	28.2533	28.0639	28.3081	28.569			49.7	36499	0.0407602	-0.0166569	-0.117376	46	P06151	LDHA_MOUSE	L-lactate dehydrogenase A chain OS=Mus musculus OX=10090 GN=Ldha PE=1 SV=3
22.3517	22.4371	22.1903	22.1462	22.2919	22.0226	22.4384	22.3063			13	34357	0.0524256	-0.0165553	-0.149562	1396	Q9CVB6	ARPC2_MOUSE	Actin-related protein 2/3 complex subunit 2 OS=Mus musculus OX=10090 GN=Arpc2 PE=1 SV=3
20.9534	19.8696	20.0855	21.1966	20.6017	20.3441	20.3605	20.7339			3.39	151084	0.0157839	-0.0161967	-0.0480122	890	P54276	MSH6_MOUSE	DNA mismatch repair protein Msh6 OS=Mus musculus OX=10090 GN=Msh6 PE=1 SV=3
18.8409	18.8586	18.2015	19.132	19.0108	18.0843	19.2227	18.6506			2.19	66289	0.0171751	-0.0161328	-0.0507912	3131	Q3TCN2	PLBL2_MOUSE	Putative phospholipase B-like 2 OS=Mus musculus OX=10090 GN=Plbd2 PE=1 SV=2
19.557	20.2742	19.4872	17.0276	18.5076	18.6878	18.9543	20.1342			3.37	55592	0.00643439	-0.0155425	-0.0194794	2884	Q9DCP2	S38A3_MOUSE	Sodium-coupled neutral amino acid transporter 3 OS=Mus musculus OX=10090 GN=Slc38a3 PE=1 SV=1
23.6969	24.172	24.307	24.328	24.1852	24.4238	24.1262	23.7073			30.35	102975	0.025079	-0.0153694	-0.0733801	62	Q99K67	AASS_MOUSE	Alpha-aminoadipic semialdehyde synthase, mitochondrial OS=Mus musculus OX=10090 GN=Aass PE=1 SV=1
26.1419	26.2372	26.3146	26.2409	26.2164	26.3263	26.1968	26.1386			26.84	77044	0.0977634	-0.0141125	-0.267096	194	P37040	NCPR_MOUSE	NADPH--cytochrome P450 reductase OS=Mus musculus OX=10090 GN=Por PE=1 SV=2
24.6745	24.0428	23.9168	24.3371	24.3378	23.7017	24.5345	24.3439			50.21	26674	0.0182607	-0.0133495	-0.0538337	296	P62908	RS3_MOUSE	40S ribosomal protein S3 OS=Mus musculus OX=10090 GN=Rps3 PE=1 SV=1
24.5935	24.8264	25.5291	24.8791	24.8056	25.7052	24.5887	24.6776			23.21	165853	0.0131528	-0.0127554	-0.0390795	71	Q61838	PZP_MOUSE	Pregnancy zone protein OS=Mus musculus OX=10090 GN=Pzp PE=1 SV=3
22.4352	22.2276	21.9156	22.0596	22.1696	21.7463	22.3063	22.3668			23	65891	0.0232994	-0.0122557	-0.0684382	319	Q8BFW7	LPP_MOUSE	Lipoma-preferred partner homolog OS=Mus musculus OX=10090 GN=Lpp PE=1 SV=1
19.0479	18.3663	18.3229	18.9738	18.7785	18.2776	18.83	18.7776			4.64	34987	0.0170385	-0.0117755	-0.0505792	2273	Q99J47	DRS7B_MOUSE	Dehydrogenase/reductase SDR family member 7B OS=Mus musculus OX=10090 GN=Dhrs7b PE=1 SV=1
24.1759	24.3374	24.4856	24.2645	24.293	24.4705	24.298	24.1577			19.62	47357	0.0418631	-0.0110316	-0.120389	628	Q99JY9	ARP3_MOUSE	Actin-related protein 3 OS=Mus musculus OX=10090 GN=Actr3 PE=1 SV=3
22.091	22.3904	22.3544	22.4743	22.4475	22.304	22.555	21.9621			22.66	49035	0.0228299	-0.0103378	-0.0674411	388	Q9Z1N5	DX39B_MOUSE	Spliceosome RNA helicase Ddx39b OS=Mus musculus OX=10090 GN=Ddx39b PE=1 SV=1
20.8366	21.0678	20.9439	21.0735	21.0788	20.8734	21.1908	20.7387			13.86	37280	0.0293219	-0.0100303	-0.0863944	1007	P10605	CATB_MOUSE	Cathepsin B OS=Mus musculus OX=10090 GN=Ctsb PE=1 SV=2
20.7356	20.5013	20.2515	20.3971	20.3896	20.2651	20.3262	20.8648			6.94	51778	0.0197469	-0.00994778	-0.0583054	1473	Q8BS35	ALKMO_MOUSE	Alkylglycerol monooxygenase OS=Mus musculus OX=10090 GN=Agmo PE=1 SV=1
22.8704	24.4076	23.2999	22.9413	23.1891	23.4824	23.0067	23.8037			17.43	72571	0.00780435	-0.00935221	-0.0236275	406	P97494	GSH1_MOUSE	Glutamate--cysteine ligase catalytic subunit OS=Mus musculus OX=10090 GN=Gclc PE=1 SV=4
20.6434	20.181	20.2482	20.6905	20.5862	20.1276	20.7341	20.2844			19.58	21298	0.0136028	-0.00769472	-0.0403009	2304	Q61411	RASH_MOUSE	GTPase HRas OS=Mus musculus OX=10090 GN=Hras PE=1 SV=2
20.6434	20.181	20.2482	20.6905	20.5862	20.1277	20.7341	20.2844			19.58	21199	0.0136011	-0.00769377	-0.040296	2304	P08556	RASN_MOUSE	GTPase NRas OS=Mus musculus OX=10090 GN=Nras PE=1 SV=1
17.7905	19.5994	19.0675	18.5474	18.902	18.9149	19.1789	17.9858			3.18	71376	0.00415232	-0.0058217	-0.0125019	2526	P48025	KSYK_MOUSE	Tyrosine-protein kinase SYK OS=Mus musculus OX=10090 GN=Syk PE=1 SV=2
24.9121	24.3647	24.3717	24.5327	24.5405	24.2632	24.6061	24.7499			14.01	39632	0.0110051	-0.00537062	-0.0327631	784	Q8VEM8	MPCP_MOUSE	Phosphate carrier protein, mitochondrial OS=Mus musculus OX=10090 GN=Slc25a3 PE=1 SV=1
17.6979	19.2399	18.6816	18.986	18.5825	19.3645	18.0269	18.6116			1.85	96659	0.00378905	-0.00494766	-0.0113679	1428	Q8CAS9	PARP9_MOUSE	Protein mono-ADP-ribosyltransferase PARP9 OS=Mus musculus OX=10090 GN=Parp9 PE=1 SV=2
20.7455	20.691	20.7515	20.4685	20.7219	20.4476	21.006	20.4619			20	10835	0.0107301	-0.00477219	-0.032349	3104	O35900	LSM2_MOUSE	U6 snRNA-associated Sm-like protein LSm2 OS=Mus musculus OX=10090 GN=Lsm2 PE=1 SV=1
19.87	20.2254	20.8408	18.4825	19.2636	20.6299	19.186	20.3209			3.78	83726	0.00245882	-0.00458717	-0.00740267	1558	Q811U4	MFN1_MOUSE	Mitofusin-1 OS=Mus musculus OX=10090 GN=Mfn1 PE=1 SV=3
22.2806	22.4007	22.3821	22.3109	22.3643	22.3246	22.4268	22.2412			13.85	37984	0.0309419	-0.00435305	-0.0903128	1327	Q9DCH4	EIF3F_MOUSE	Eukaryotic translation initiation factor 3 subunit F OS=Mus musculus OX=10090 GN=Eif3f PE=1 SV=2
18.5594	18.9978	19.8227	19.1618	19.2099	19.7604	19.3151	18.243			2.98	116799	0.00266923	-0.00331259	-0.00801738	1999	Q80X50	UBP2L_MOUSE	Ubiquitin-associated protein 2-like OS=Mus musculus OX=10090 GN=Ubap2l PE=1 SV=1
16.6654	16.2366	16.2833	15.2154	16.008	15.5477	16.5798	16.254			2.53	69147	0.00245671	-0.00280476	-0.00740446	2957	Q149F3	ERF3B_MOUSE	Eukaryotic peptide chain release factor GTP-binding subunit ERF3B OS=Mus musculus OX=10090 GN=Gspt2 PE=1 SV=1
16.6653	16.2366	16.2833	15.2154	16.008	15.5477	16.5798	16.254			2.52	68625	0.00245441	-0.00280213	-0.00739755	2957	Q8R050	ERF3A_MOUSE	Eukaryotic peptide chain release factor GTP-binding subunit ERF3A OS=Mus musculus OX=10090 GN=Gspt1 PE=1 SV=2
20.7268	20.0497	19.6775	19.5832	19.9929	19.2038	20.3634	20.4669			7.4	61363	0.00220879	-0.00256205	-0.00663005	2085	O88874	CCNK_MOUSE	Cyclin-K OS=Mus musculus OX=10090 GN=Ccnk PE=1 SV=3
21.5215	20.8618	20.7058	20.9032	21.1219	20.2937	21.5049	21.064			9.67	30891	0.00208825	-0.00195694	-0.00629514	1883	O35326	SRSF5_MOUSE	Serine/arginine-rich splicing factor 5 OS=Mus musculus OX=10090 GN=Srsf5 PE=1 SV=2
27.9196	27.5122	27.0176	27.3814	27.6087	26.6271	27.9967	27.5924			49.75	22176	0.00139141	-0.00145674	-0.00420932	113	P35700	PRDX1_MOUSE	Peroxiredoxin-1 OS=Mus musculus OX=10090 GN=Prdx1 PE=1 SV=1
18.2127	18.4794	19.7104	19.2078	18.9108	19.9888	18.6856	18.023			21.98	9642	0.000326043	-0.000522614	-0.000981651	2511	Q9D1L9	LTOR5_MOUSE	Ragulator complex protein LAMTOR5 OS=Mus musculus OX=10090 GN=Lamtor5 PE=1 SV=1
18.1779	18.5188	NaN	17.2946	NaN	17.61	18.4578	17.9247			3.38	44141	0.000288072	0.000392914	0.000891466	2741	Q9Z0H3	SNF5_MOUSE	SWI/SNF-related matrix-associated actin-dependent regulator of chromatin subfamily B member 1 OS=Mus musculus OX=10090 GN=Smarcb1 PE=1 SV=1
22.2623	23.2455	20.4995	20.9625	22.0145	19.5435	23.0072	22.4072			11.76	18637	0.000215773	0.000639915	0.000649918	991	Q91WK5	GCSH_MOUSE	Glycine cleavage system H protein, mitochondrial OS=Mus musculus OX=10090 GN=Gcsh PE=1 SV=2
20.3732	20.1915	21.6283	21.7808	21.2616	21.8255	21.2073	19.6826			15.53	33429	0.000433189	0.000804901	0.001303	1794	Q8WTY4	CPIN1_MOUSE	Anamorsin OS=Mus musculus OX=10090 GN=Ciapin1 PE=1 SV=1
23.2067	24.0233	23.8882	23.4736	23.5295	24.0731	23.3512	23.6413			26.15	14840	0.00115977	0.000846863	0.00348972	1566	P62245	RS15A_MOUSE	40S ribosomal protein S15a OS=Mus musculus OX=10090 GN=Rps15a PE=1 SV=2
22.0698	22.6268	22.283	22.3139	22.292	22.4356	22.1711	22.4041			15.5	53912	0.00590925	0.00231743	0.0178929	807	Q9WUM3	COR1B_MOUSE	Coronin-1B OS=Mus musculus OX=10090 GN=Coro1b PE=1 SV=1
20.6688	20.1538	20.7947	20.7153	20.3494	21.2263	19.8483	20.918			5.65	26215	0.00227102	0.00234365	0.00692533	2820	P70245	EBP_MOUSE	3-beta-hydroxysteroid-Delta(8),Delta(7)-isomerase OS=Mus musculus OX=10090 GN=Ebp PE=1 SV=3
19.8316	19.2453	19.7646	19.8862	19.8237	19.6048	20.0024	19.3076			8.37	29758	0.00427408	0.00268984	0.0127942	3164	O88441	MTX2_MOUSE	Metaxin-2 OS=Mus musculus OX=10090 GN=Mtx2 PE=1 SV=1
19.2683	18.2901	19.3155	19.4403	19.1529	19.3421	19.1231	18.7099			9.8	28357	0.00376676	0.00339842	0.011448	2321	P57784	RU2A_MOUSE	U2 small nuclear ribonucleoprotein A' OS=Mus musculus OX=10090 GN=Snrpa1 PE=1 SV=2
20.8636	20.299	19.5858	20.8893	20.9398	19.0455	21.6274	20.0407			4.32	100108	0.00203675	0.00394773	0.00618553	1074	Q9QX15	CA3A1_MOUSE	Calcium-activated chloride channel regulator 3A-1 OS=Mus musculus OX=10090 GN=Clca3a1 PE=1 SV=1
24.5695	24.5662	24.6882	24.3768	24.4233	24.758	24.3065	24.7328			26.97	33458	0.0127227	0.00494194	0.0381258	524	Q8VCR2	DHB13_MOUSE	17-beta-hydroxysteroid dehydrogenase 13 OS=Mus musculus OX=10090 GN=Hsd17b13 PE=1 SV=2
22.0678	22.2102	22.3117	22.1304	22.0863	22.4628	21.921	22.27			19.87	88054	0.0130257	0.00503874	0.039311	239	P42227	STAT3_MOUSE	Signal transducer and activator of transcription 3 OS=Mus musculus OX=10090 GN=Stat3 PE=1 SV=2
20.4177	21.8068	21.4519	21.9348	21.3993	22.2023	20.8135	21.219			18.11	72258	0.00423775	0.00572586	0.0126999	675	P35492	HUTH_MOUSE	Histidine ammonia-lyase OS=Mus musculus OX=10090 GN=Hal PE=1 SV=1
20.395	20.4149	20.0623	21.0109	20.5496	20.4533	20.2526	20.653			24.78	11656	0.00975447	0.00636005	0.0295832	2139	Q5F285	TM256_MOUSE	Transmembrane protein 256 OS=Mus musculus OX=10090 GN=Tmem256 PE=1 SV=1
20.8297	20.0159	20.55	20.0686	20.4173	20.0622	20.8294	20.1891			7.87	59647	0.010992	0.0084424	0.0326867	1592	P50429	ARSB_MOUSE	Arylsulfatase B OS=Mus musculus OX=10090 GN=Arsb PE=1 SV=3
20.6669	21.501	20.9381	21.2795	21.1924	21.1163	21.1228	20.9886			8.73	45389	0.0150509	0.00869226	0.0460048	1050	P12367	KAP2_MOUSE	cAMP-dependent protein kinase type II-alpha regulatory subunit OS=Mus musculus OX=10090 GN=Prkar2a PE=1 SV=2
26.5455	26.5739	26.5722	26.4702	26.4664	26.6651	26.3571	26.7094			37.2	32675	0.0352618	0.00909996	0.10511	195	Q9QXF8	GNMT_MOUSE	Glycine N-methyltransferase OS=Mus musculus OX=10090 GN=Gnmt PE=1 SV=3
19.8979	19.3145	19.2936	19.3718	19.5263	19.0366	19.7527	19.6021			5.09	25091	0.0159733	0.00997686	0.0472073	2442	Q8BPB0	MOB1B_MOUSE	MOB kinase activator 1B OS=Mus musculus OX=10090 GN=Mob1b PE=1 SV=3
19.8979	19.3145	19.2936	19.3718	19.5263	19.0366	19.7527	19.6021			5.09	25080	0.0159733	0.00997686	0.0472073	2442	Q921Y0	MOB1A_MOUSE	MOB kinase activator 1A OS=Mus musculus OX=10090 GN=Mob1a PE=2 SV=3
17.93	18.7283	17.3214	17.6788	NaN	17.0676	18.5056	18.2009			10.42	21395	0.00622313	0.0100883	0.0190464	2380	Q07813	BAX_MOUSE	Apoptosis regulator BAX OS=Mus musculus OX=10090 GN=Bax PE=1 SV=1
27.3685	27.4384	27.0043	27.087	27.0205	27.2821	26.6944	27.9433			22.09	76724	0.0121851	0.0105348	0.0369399	43	Q921I1	TRFE_MOUSE	Serotransferrin OS=Mus musculus OX=10090 GN=Tf PE=1 SV=1
20.0836	18.6767	19.499	19.0338	19.1876	NaN	19.4286	19.3859			5	32424	0.0111822	0.0107423	0.0343008	2828	O88792	JAM1_MOUSE	Junctional adhesion molecule A OS=Mus musculus OX=10090 GN=F11r PE=1 SV=2
17.6362	18.2431	18.6077	18.7851	NaN	18.94	18.3757	17.6709			4.28	83517	0.00798694	0.0108802	0.0243813	3119	P26450	P85A_MOUSE	Phosphatidylinositol 3-kinase regulatory subunit alpha OS=Mus musculus OX=10090 GN=Pik3r1 PE=1 SV=2
19.4134	19.6343	20.3231	20.3076	19.9321	20.7106	19.6181	19.4652			7.8	14982	0.0110571	0.01191	0.0328881	2998	Q9D8B4	NDUAB_MOUSE	NADH dehydrogenase [ubiquinone] 1 alpha subcomplex subunit 11 OS=Mus musculus OX=10090 GN=Ndufa11 PE=1 SV=2
25.9958	26.0062	26.0833	25.7858	25.9541	25.9723	26.0487	25.9447			34.83	67630	0.0620053	0.0121717	0.179137	166	P40142	TKT_MOUSE	Transketolase OS=Mus musculus OX=10090 GN=Tkt PE=1 SV=1
22.6155	22.7216	22.6661	22.7734	22.6888	22.8013	22.5795	22.7569			16.08	15808	0.0753241	0.0124674	0.210802	1467	P62267	RS23_MOUSE	40S ribosomal protein S23 OS=Mus musculus OX=10090 GN=Rps23 PE=1 SV=3
22.836	22.4247	22.6304	22.461	22.5848	22.4812	22.6993	22.6387			13.04	13015	0.0424251	0.0129781	0.123836	2349	P62855	RS26_MOUSE	40S ribosomal protein S26 OS=Mus musculus OX=10090 GN=Rps26 PE=1 SV=3
23.3075	23.3115	23.2311	23.0819	23.2152	23.1623	23.272	23.3367			25.96	22727	0.0737719	0.0135379	0.206816	1733	Q9DCT8	CRIP2_MOUSE	Cysteine-rich protein 2 OS=Mus musculus OX=10090 GN=Crip2 PE=1 SV=1
23.0109	23.1267	23.4934	23.0536	23.1718	23.4312	23.2361	22.9004			13.96	49031	0.0303578	0.0137258	0.0883341	683	Q8BWY3	ERF1_MOUSE	Eukaryotic peptide chain release factor subunit 1 OS=Mus musculus OX=10090 GN=Etf1 PE=1 SV=4
16.7985	16.5177	17.0648	14.0573	15.861	15.582	17.0173	16.0347			9.63	21733	0.00611812	0.0141449	0.0186072	2745	Q9DCI9	RM32_MOUSE	39S ribosomal protein L32, mitochondrial OS=Mus musculus OX=10090 GN=Mrpl32 PE=1 SV=1
19.5424	19.6649	19.4766	18.5988	19.1234	19.2173	19.2669	19.7328			8.21	45288	0.0173453	0.0144448	0.0517586	2116	Q9EPJ9	ARFG1_MOUSE	ADP-ribosylation factor GTPase-activating protein 1 OS=Mus musculus OX=10090 GN=Arfgap1 PE=1 SV=2
24.2738	24.3467	24.3038	24.4464	24.3751	24.3959	24.3197	24.3379			38.88	59267	0.128643	0.0144825	0.349294	111	Q921X9	PDIA5_MOUSE	Protein disulfide-isomerase A5 OS=Mus musculus OX=10090 GN=Pdia5 PE=1 SV=1
18.4546	19.0058	18.381	18.6283	18.5619	18.6347	18.3476	18.985			2.84	52364	0.0265507	0.0149174	0.0775735	1967	Q9CYV5	TM135_MOUSE	Transmembrane protein 135 OS=Mus musculus OX=10090 GN=Tmem135 PE=2 SV=1
17.5184	17.4095	16.6618	16.1492	16.9158	16.0155	17.4659	17.4061			4.79	36588	0.0116238	0.0160842	0.0345113	2565	P61965	WDR5_MOUSE	WD repeat-containing protein 5 OS=Mus musculus OX=10090 GN=Wdr5 PE=1 SV=1
19.3837	19.3345	18.4102	19.0492	19.1564	18.2819	19.3235	19.4829			7.14	24162	0.0162415	0.0167818	0.0480381	3366	P30681	HMGB2_MOUSE	High mobility group protein B2 OS=Mus musculus OX=10090 GN=Hmgb2 PE=1 SV=3
NaN	18.3622	17.5502	17.7954	NaN	17.7836	18.6202	17.3563			1.51	103317	0.0128504	0.0173728	0.039282	2758	Q8CFE4	SCYL2_MOUSE	SCY1-like protein 2 OS=Mus musculus OX=10090 GN=Scyl2 PE=1 SV=1
21.6591	21.6311	21.197	22.1412	21.8406	21.3815	21.7724	21.7064			45	23076	0.0281456	0.0181408	0.0831756	1056	Q9JM14	NT5C_MOUSE	5'(3')-deoxyribonucleotidase, cytosolic type OS=Mus musculus OX=10090 GN=Nt5c PE=1 SV=1
21.1362	21.2354	21.0053	21.4497	21.3885	20.9866	21.5001	21.0244			28.06	28729	0.0395641	0.0182481	0.114493	1420	Q9QYB1	CLIC4_MOUSE	Chloride intracellular channel protein 4 OS=Mus musculus OX=10090 GN=Clic4 PE=1 SV=3
15.139	14.284	NaN	13.205	14.0503	13.672	14.6726	14.5186			0.51	392338	0.0100674	0.0190223	0.0314857	3037	Q6VNB8	WDFY3_MOUSE	WD repeat and FYVE domain-containing protein 3 OS=Mus musculus OX=10090 GN=Wdfy3 PE=1 SV=1
21.8614	22.162	21.8196	22.0194	21.9984	21.9235	21.9448	22.073			5.65	114858	0.0800918	0.0193052	0.226767	193	O55143	AT2A2_MOUSE	Sarcoplasmic/endoplasmic reticulum calcium ATPase 2 OS=Mus musculus OX=10090 GN=Atp2a2 PE=1 SV=2
21.3216	21.8472	21.9248	21.3793	21.6355	21.8153	21.7685	21.3353			4.76	197090	0.0371158	0.0204444	0.107799	755	P02469	LAMB1_MOUSE	Laminin subunit beta-1 OS=Mus musculus OX=10090 GN=Lamb1 PE=1 SV=3
22.7833	22.8166	22.5301	23.2034	23.0138	22.6306	23.0206	22.7549			16.62	77800	0.0442473	0.0216208	0.12757	234	Q8CIB5	FERM2_MOUSE	Fermitin family homolog 2 OS=Mus musculus OX=10090 GN=Fermt2 PE=1 SV=1
20.3089	20.0613	20.5618	21.2873	20.8583	20.718	20.8617	19.8693			23.97	17092	0.0210214	0.0220075	0.0618022	2080	Q9CQL1	MGN2_MOUSE	Protein mago nashi homolog 2 OS=Mus musculus OX=10090 GN=Magohb PE=2 SV=1
20.3089	20.0613	20.5618	21.2873	20.8583	20.718	20.8617	19.8693			23.97	17164	0.0210234	0.0220094	0.0618078	2080	P61327	MGN_MOUSE	Protein mago nashi homolog OS=Mus musculus OX=10090 GN=Magoh PE=2 SV=1
18.8376	19.0458	19.2126	19.1357	19.0841	19.3345	19.0097	18.8992			4.42	81595	0.0694944	0.0239205	0.194741	1818	P18653	KS6A1_MOUSE	Ribosomal protein S6 kinase alpha-1 OS=Mus musculus OX=10090 GN=Rps6ka1 PE=1 SV=1
24	24.2151	23.7677	23.0532	23.6866	23.3559	24.0272	24.0637			52.38	13777	0.0274738	0.024374	0.080707	782	P70349	HINT1_MOUSE	Histidine triad nucleotide-binding protein 1 OS=Mus musculus OX=10090 GN=Hint1 PE=1 SV=3
23.2942	23.2395	23.082	23.0144	23.1497	23.0317	23.1978	23.3578			10.42	33666	0.104548	0.0267262	0.283879	1865	P62996	TRA2B_MOUSE	Transformer-2 protein homolog beta OS=Mus musculus OX=10090 GN=Tra2b PE=1 SV=1
19.2234	19.7505	19.6611	19.2084	19.4729	19.5702	19.5902	19.3175			4.25	110027	0.0599131	0.0268593	0.172612	1653	Q3UMY5	EMAL4_MOUSE	Echinoderm microtubule-associated protein-like 4 OS=Mus musculus OX=10090 GN=Eml4 PE=1 SV=1
NaN	17.9046	17.7858	17.1916	NaN	18.106	17.0977	17.7592			4.88	63561	0.0243176	0.0269502	0.0730478	2472	Q8CIV2	MBRL_MOUSE	Membralin OS=Mus musculus OX=10090 GN=Tmem259 PE=1 SV=2
23.9017	23.8284	23.376	23.4674	23.6945	23.1983	23.8791	23.9095			32.2	22678	0.0447506	0.0269642	0.128601	853	P62821	RAB1A_MOUSE	Ras-related protein Rab-1A OS=Mus musculus OX=10090 GN=Rab1A PE=1 SV=3
20.3812	20.2442	20.3631	19.8754	20.1482	20.2147	20.2497	20.3594			4.43	36121	0.0754301	0.0270171	0.215228	1286	P45377	ALD2_MOUSE	Aldose reductase-related protein 2 OS=Mus musculus OX=10090 GN=Akr1b8 PE=1 SV=2
21.8976	21.6019	21.938	21.7598	21.8235	21.8808	21.8826	21.7254			11.76	31079	0.12507	0.0287285	0.339889	1895	Q9EST5	AN32B_MOUSE	Acidic leucine-rich nuclear phosphoprotein 32 family member B OS=Mus musculus OX=10090 GN=Anp32b PE=1 SV=1
18.0146	17.3662	17.7361	18.2636	NaN	17.9412	17.8366	17.8477			3.17	46121	0.0520547	0.0300522	0.153772	1890	P70295	AUP1_MOUSE	Lipid droplet-regulating VLDL assembly factor AUP1 OS=Mus musculus OX=10090 GN=Aup1 PE=1 SV=1
19.2914	18.925	19.2005	18.4418	18.774	19.0637	18.8002	19.3417			2.49	104578	0.0451024	0.0302176	0.129938	1365	Q3UUQ7	PGAP1_MOUSE	GPI inositol-deacylase OS=Mus musculus OX=10090 GN=Pgap1 PE=1 SV=3
20.4531	21.1906	20.4417	20.7857	20.7954	20.5948	20.7436	20.8605			8.11	40743	0.0569289	0.0307598	0.165851	1792	Q9CR16	PPID_MOUSE	Peptidyl-prolyl cis-trans isomerase D OS=Mus musculus OX=10090 GN=Ppid PE=1 SV=3
19.2423	19.5958	19.9166	19.5458	NaN	19.8447	19.8972	19.076			22.03	13559	0.0342148	0.030842	0.103092	2851	Q9CRB3	HIUH_MOUSE	5-hydroxyisourate hydrolase OS=Mus musculus OX=10090 GN=Urah PE=1 SV=1
22.1339	21.86	22.254	22.0713	22.1026	22.2357	22.1294	21.975			15.45	54736	0.115958	0.0309076	0.314246	1106	Q99J39	DCMC_MOUSE	Malonyl-CoA decarboxylase, mitochondrial OS=Mus musculus OX=10090 GN=Mlycd PE=1 SV=1
20.5185	20.8652	20.5434	20.5856	20.7049	20.5216	20.7865	20.624			5.47	76222	0.117009	0.0310354	0.316064	1538	Q61584	FXR1_MOUSE	Fragile X mental retardation syndrome-related protein 1 OS=Mus musculus OX=10090 GN=Fxr1 PE=1 SV=2
22.0311	22.4948	22.4449	22.6185	22.4843	22.6612	22.3705	22.198			12.73	188742	0.0692921	0.0312123	0.194641	151	Q9JKF1	IQGA1_MOUSE	Ras GTPase-activating-like protein IQGAP1 OS=Mus musculus OX=10090 GN=Iqgap1 PE=1 SV=2
20.8877	20.5819	20.5952	20.7652	20.7512	20.6075	20.7601	20.8364			3.98	37187	0.134264	0.0313234	0.358627	864	P62141	PP1B_MOUSE	Serine/threonine-protein phosphatase PP1-beta catalytic subunit OS=Mus musculus OX=10090 GN=Ppp1cb PE=1 SV=3
22.1864	22.4737	21.1188	21.5274	21.8671	20.9433	22.0628	22.5628			3.97	40036	0.0241685	0.0324101	0.0708099	2857	O08573	LEG9_MOUSE	Galectin-9 OS=Mus musculus OX=10090 GN=Lgals9 PE=1 SV=1
20.7358	21.451	20.6684	21.0495	21.0814	20.7805	21.0774	21.0952			15.86	39930	0.0577974	0.0324373	0.166969	1587	Q9CX56	PSMD8_MOUSE	26S proteasome non-ATPase regulatory subunit 8 OS=Mus musculus OX=10090 GN=Psmd8 PE=1 SV=2
17.7399	17.6828	16.2337	16.4373	17.1939	15.5154	17.9026	17.6132			8.15	20987	0.0166338	0.0328541	0.0492738	2275	P62835	RAP1A_MOUSE	Ras-related protein Rap-1A OS=Mus musculus OX=10090 GN=Rap1a PE=1 SV=1
24.0533	23.9929	24.149	24.0961	24.1171	24.1698	24.1301	24.006			36.36	34567	0.283862	0.0329332	0.683032	820	O89079	COPE_MOUSE	Coatomer subunit epsilon OS=Mus musculus OX=10090 GN=Cope PE=1 SV=3
21.8746	21.9735	22.4418	22.3089	22.1736	22.6417	22.0298	21.8858			3.46	49925	0.0547413	0.0330195	0.155685	2430	Q07076	ANXA7_MOUSE	Annexin A7 OS=Mus musculus OX=10090 GN=Anxa7 PE=1 SV=2
25.9287	25.661	26.0371	25.6451	25.812	25.9258	25.9069	25.7611			19.12	67278	0.115303	0.0334644	0.317749	554	P35564	CALX_MOUSE	Calnexin OS=Mus musculus OX=10090 GN=Canx PE=1 SV=1
21.7251	21.7059	21.6372	21.5832	21.6599	21.6607	21.6512	21.8161			16.57	37549	0.273605	0.0341153	0.663484	559	Q8R4N0	CLYBL_MOUSE	Citramalyl-CoA lyase, mitochondrial OS=Mus musculus OX=10090 GN=Clybl PE=1 SV=2
21.4116	21.4509	20.7184	20.4569	20.9921	20.3581	21.3101	21.5149			6.3	45020	0.0333554	0.034348	0.0967559	1421	Q9D7B6	ACAD8_MOUSE	Isobutyryl-CoA dehydrogenase, mitochondrial OS=Mus musculus OX=10090 GN=Acad8 PE=1 SV=2
NaN	17.9719	18.0496	17.3023	17.7139	17.607	17.9945	17.9216			3.43	39682	0.0450666	0.0346039	0.136402	2130	Q3UMR5	MCU_MOUSE	Calcium uniporter protein, mitochondrial OS=Mus musculus OX=10090 GN=Mcu PE=1 SV=2
24.1264	24.1329	23.6176	23.5366	23.8964	23.3615	24.1514	24.1451			18.11	46110	0.0503266	0.0352197	0.143642	556	P27659	RL3_MOUSE	60S ribosomal protein L3 OS=Mus musculus OX=10090 GN=Rpl3 PE=1 SV=3
23.3269	24.2893	23.1784	23.5901	23.9031	22.9253	24.3187	23.3793			34.65	42713	0.0310912	0.0354223	0.0905605	383	Q04447	KCRB_MOUSE	Creatine kinase B-type OS=Mus musculus OX=10090 GN=Ckb PE=1 SV=1
19.9167	20.0137	19.4037	19.299	19.7001	19.1302	19.9738	19.9733			13.43	30016	0.0470472	0.0360723	0.134656	1929	Q61166	MARE1_MOUSE	Microtubule-associated protein RP/EB family member 1 OS=Mus musculus OX=10090 GN=Mapre1 PE=1 SV=3
22.4694	22.5821	21.9941	22.0818	22.3892	21.7559	22.6635	22.4631			8.94	63989	0.0519198	0.036088	0.148392	1116	O70194	EIF3D_MOUSE	Eukaryotic translation initiation factor 3 subunit D OS=Mus musculus OX=10090 GN=Eif3d PE=1 SV=2
19.3339	19.1955	18.9214	18.8764	19.0569	18.8629	19.1051	19.454			5.94	46976	0.0831176	0.0379324	0.230022	1839	Q9ESW4	AGK_MOUSE	Acylglycerol kinase, mitochondrial OS=Mus musculus OX=10090 GN=Agk PE=1 SV=1
18.5383	18.285	19.9391	20.4361	19.4326	20.7791	18.7744	18.3685			12.74	39411	0.0177755	0.0390301	0.0524187	1767	Q9CQT1	MTNA_MOUSE	Methylthioribose-1-phosphate isomerase OS=Mus musculus OX=10090 GN=Mri1 PE=1 SV=1
22.7344	22.7652	22.6118	22.4344	22.6238	22.5638	22.6764	22.839			19.49	39351	0.15746	0.0392876	0.411321	1082	Q62087	PON3_MOUSE	Serum paraoxonase/lactonase 3 OS=Mus musculus OX=10090 GN=Pon3 PE=1 SV=2
NaN	18.4552	18.1276	19.0555	NaN	18.3931	18.8236	18.5415			6.1	23599	0.0443377	0.0399068	0.133204	2829	Q8VDP6	CDIPT_MOUSE	CDP-diacylglycerol--inositol 3-phosphatidyltransferase OS=Mus musculus OX=10090 GN=Cdipt PE=1 SV=1
19.8876	19.6018	19.3647	19.5741	19.8326	19.0131	20.2436	19.5007			3.79	49280	0.0492148	0.0404148	0.143476	680	P70333	HNRH2_MOUSE	Heterogeneous nuclear ribonucleoprotein H2 OS=Mus musculus OX=10090 GN=Hnrnph2 PE=1 SV=1
18.8276	18.7977	17.8499	17.5088	18.0851	17.5803	18.2586	19.2242			1.84	116919	0.0293802	0.04106	0.0855794	1567	Q8CH25	SLTM_MOUSE	SAFB-like transcription modulator OS=Mus musculus OX=10090 GN=Sltm PE=1 SV=1
16.6577	17.3958	16.7279	16.2418	16.7259	16.5577	16.9073	16.9978			2.32	79639	0.0552675	0.0413456	0.160228	2437	Q99MK8	ARBK1_MOUSE	Beta-adrenergic receptor kinase 1 OS=Mus musculus OX=10090 GN=Grk2 PE=1 SV=2
NaN	17.2357	15.6867	15.8244	NaN	15.7856	16.552	16.5399			2.38	77188	0.0257062	0.0435597	0.0783285	1977	Q9JI39	ABCBA_MOUSE	ATP-binding cassette sub-family B member 10, mitochondrial OS=Mus musculus OX=10090 GN=Abcb10 PE=1 SV=1
16.5558	NaN	16.7516	17.3663	NaN	17.0318	17.0143	16.7584			3.5	49429	0.0559566	0.0436395	0.168064	3028	Q8VHI3	OFUT2_MOUSE	GDP-fucose protein O-fucosyltransferase 2 OS=Mus musculus OX=10090 GN=Pofut2 PE=1 SV=1
21.9221	21.9314	22.1611	22.0519	22.06	22.2352	22.0342	21.9143			13.56	41794	0.201228	0.0443225	0.509274	868	Q91WU5	AS3MT_MOUSE	Arsenite methyltransferase OS=Mus musculus OX=10090 GN=As3mt PE=1 SV=2
22.3056	22.6124	22.8627	22.6363	22.6299	23.0133	22.5429	22.4084			10.46	91370	0.0934959	0.0443702	0.256433	453	Q8JZQ9	EIF3B_MOUSE	Eukaryotic translation initiation factor 3 subunit B OS=Mus musculus OX=10090 GN=Eif3b PE=1 SV=1
24.2133	24.1641	24.1252	24.3657	24.2654	24.3006	24.1534	24.3381			25.4	27285	0.298466	0.0472903	0.715742	773	Q9D6J6	NDUV2_MOUSE	NADH dehydrogenase [ubiquinone] flavoprotein 2, mitochondrial OS=Mus musculus OX=10090 GN=Ndufv2 PE=1 SV=2
21.2883	21.2225	20.9442	21.0726	21.2889	20.7438	21.5504	21.1348			9.97	35867	0.0917076	0.0475721	0.256493	1167	P08226	APOE_MOUSE	Apolipoprotein E OS=Mus musculus OX=10090 GN=Apoe PE=1 SV=2
21.3831	22.1848	22.0456	22.3805	22.0277	22.6144	21.605	21.9393			17.44	21736	0.0562393	0.04808	0.159467	1076	Q99P27	PG12B_MOUSE	Group XIIB secretory phospholipase A2-like protein OS=Mus musculus OX=10090 GN=Pla2g12b PE=1 SV=1
20.1852	20.2438	20.7229	20.5117	20.3845	20.9947	20.1576	20.3197			13.28	26949	0.0778566	0.0482106	0.217619	1917	Q9WVQ5	MTNB_MOUSE	Methylthioribulose-1-phosphate dehydratase OS=Mus musculus OX=10090 GN=Apip PE=1 SV=1
16.9967	16.0657	NaN	14.6016	15.4512	15.9647	15.8463	16.4842			0.88	128396	0.0213409	0.0485879	0.0666571	2757	B2RXC1	TPC11_MOUSE	Trafficking protein particle complex subunit 11 OS=Mus musculus OX=10090 GN=Trappc11 PE=1 SV=1
25.594	25.6027	25.4866	25.4164	25.5628	25.4599	25.6233	25.6507			16.36	39652	0.342372	0.049243	0.799456	830	Q8BG05	ROA3_MOUSE	Heterogeneous nuclear ribonucleoprotein A3 OS=Mus musculus OX=10090 GN=Hnrnpa3 PE=1 SV=1
22.3288	22.4206	22.5255	22.4408	22.4855	22.5861	22.483	22.3589			20.69	13020	0.343695	0.0494537	0.802934	2253	P52503	NDUS6_MOUSE	NADH dehydrogenase [ubiquinone] iron-sulfur protein 6, mitochondrial OS=Mus musculus OX=10090 GN=Ndufs6 PE=1 SV=2
23.8126	23.6825	23.9646	23.5099	23.71	23.9132	23.7535	23.7913			15.69	86162	0.178249	0.049582	0.46769	375	Q01405	SC23A_MOUSE	Protein transport protein Sec23A OS=Mus musculus OX=10090 GN=Sec23a PE=1 SV=2
19.276	18.9485	18.7636	19.0288	18.9571	NaN	18.9307	19.2737			6.76	23668	0.119367	0.0496152	0.324141	2231	P55258	RAB8A_MOUSE	Ras-related protein Rab-8A OS=Mus musculus OX=10090 GN=Rab8a PE=1 SV=2
18.7252	18.624	18.3911	18.3428	18.6557	18.1201	18.9673	18.5413			8.82	34798	0.0913622	0.0503244	0.254458	2898	P09925	SURF1_MOUSE	Surfeit locus protein 1 OS=Mus musculus OX=10090 GN=Surf1 PE=1 SV=3
23.2832	23.1446	23.3218	23.3251	23.2959	23.4389	23.2219	23.3224			22.51	31270	0.355621	0.0510774	0.825189	1370	Q7TQI3	OTUB1_MOUSE	Ubiquitin thioesterase OTUB1 OS=Mus musculus OX=10090 GN=Otub1 PE=1 SV=2
24.8249	24.109	24.4363	24.5067	24.5363	24.3687	24.6151	24.5625			26.05	111253	0.119475	0.0514073	0.32914	92	Q8CHR6	DPYD_MOUSE	Dihydropyrimidine dehydrogenase [NADP(+)] OS=Mus musculus OX=10090 GN=Dpyd PE=1 SV=1
24.092	24.1534	24.0354	24.2677	24.2349	24.1409	24.2125	24.167			21.04	39639	0.405935	0.0517073	0.955289	1005	Q9D6R2	IDH3A_MOUSE	Isocitrate dehydrogenase [NAD] subunit alpha, mitochondrial OS=Mus musculus OX=10090 GN=Idh3a PE=1 SV=1
19.2449	18.4747	19.5149	19.2527	19.1586	19.5603	19.1238	18.8526			4.06	81317	0.0689122	0.0520773	0.19444	1479	P29533	VCAM1_MOUSE	Vascular cell adhesion protein 1 OS=Mus musculus OX=10090 GN=Vcam1 PE=1 SV=1
18.7975	20.3869	19.6755	20.3363	19.796	20.5995	19.0881	19.9219			5.15	89826	0.0374045	0.0522923	0.108196	1128	Q9JLF6	TGM1_MOUSE	Protein-glutamine gamma-glutamyltransferase K OS=Mus musculus OX=10090 GN=Tgm1 PE=1 SV=2
18.2068	18.4872	18.3886	17.8183	18.0922	18.437	18.0224	18.5607			9.49	14379	0.0981232	0.0528407	0.268045	2075	Q9D8S9	BOLA1_MOUSE	BolA-like protein 1 OS=Mus musculus OX=10090 GN=Bola1 PE=1 SV=1
23.2098	23.013	22.8693	22.561	22.9954	22.5183	23.3484	23.0029			31.9	17320	0.0878826	0.0529947	0.242552	1387	Q9D0S9	HINT2_MOUSE	Histidine triad nucleotide-binding protein 2, mitochondrial OS=Mus musculus OX=10090 GN=Hint2 PE=1 SV=1
23.3035	23.0622	22.759	22.9	23.0974	22.6182	23.2721	23.2525			13.48	20525	0.102857	0.0538702	0.280511	1899	Q9JM76	ARPC3_MOUSE	Actin-related protein 2/3 complex subunit 3 OS=Mus musculus OX=10090 GN=Arpc3 PE=1 SV=3
26.658	26.0181	25.4825	25.8414	26.1047	25.2107	26.3813	26.5195			6.93	182172	0.0493036	0.054029	0.140924	358	P39061	COIA1_MOUSE	Collagen alpha-1(XVIII) chain OS=Mus musculus OX=10090 GN=Col18a1 PE=1 SV=4
17.0745	18.2559	18.014	17.4492	NaN	18.1647	17.5337	17.5589			1.19	206230	0.0558596	0.0540407	0.159809	1347	B2RXS4	PLXB2_MOUSE	Plexin-B2 OS=Mus musculus OX=10090 GN=Plxnb2 PE=1 SV=1
21.5536	21.7063	21.2513	21.3654	21.6577	21.0137	21.9776	21.4438			14.47	43159	0.085377	0.0540671	0.23941	1033	Q7TNV0	DEK_MOUSE	Protein DEK OS=Mus musculus OX=10090 GN=Dek PE=1 SV=1
23.9713	23.8253	23.3772	23.5244	23.8325	23.1086	24.1534	23.832			12.68	38354	0.0785615	0.0571151	0.220099	686	Q60668	HNRPD_MOUSE	Heterogeneous nuclear ribonucleoprotein D0 OS=Mus musculus OX=10090 GN=Hnrnpd PE=1 SV=2
24.5784	24.6948	23.9073	24.3819	24.5329	23.8485	24.6774	24.7326			19.25	60856	0.0767142	0.0572476	0.21364	653	P17717	UDB17_MOUSE	UDP-glucuronosyltransferase 2B17 OS=Mus musculus OX=10090 GN=Ugt2b17 PE=1 SV=1
17.3866	18.0439	17.781	18.373	NaN	18.0953	18.2071	17.5608			1.79	78430	0.0715705	0.0582941	0.202006	1607	Q8BZW8	NHLC2_MOUSE	NHL repeat-containing protein 2 OS=Mus musculus OX=10090 GN=Nhlrc2 PE=1 SV=1
20.2843	20.5753	19.9756	20.0438	20.3888	19.7435	20.7028	20.2775			10.18	36572	0.0872873	0.0584211	0.241957	869	P16125	LDHB_MOUSE	L-lactate dehydrogenase B chain OS=Mus musculus OX=10090 GN=Ldhb PE=1 SV=2
22.4177	21.9615	22.4381	22.7228	22.5158	22.5952	22.4443	22.2185			33.64	36540	0.121435	0.0584769	0.330237	799	P26516	PSMD7_MOUSE	26S proteasome non-ATPase regulatory subunit 7 OS=Mus musculus OX=10090 GN=Psmd7 PE=1 SV=2
19.4431	19.5387	19.5161	19.7162	19.6164	19.7335	19.4856	19.6127			1.31	266808	0.322222	0.0585198	0.760645	1341	Q6ZQ08	CNOT1_MOUSE	CCR4-NOT transcription complex subunit 1 OS=Mus musculus OX=10090 GN=Cnot1 PE=1 SV=2
18.5209	18.6753	18.9197	16.6472	18.1144	17.8097	19.0658	18.0093			9.04	17982	0.0340187	0.0590377	0.099871	2532	Q9CPT4	MYDGF_MOUSE	Myeloid-derived growth factor OS=Mus musculus OX=10090 GN=Mydgf PE=1 SV=1
21.7716	21.8536	21.026	21.7164	21.8009	20.9751	21.9686	21.8597			18.64	20198	0.0711154	0.0591831	0.199105	1985	P61924	COPZ1_MOUSE	Coatomer subunit zeta-1 OS=Mus musculus OX=10090 GN=Copz1 PE=1 SV=1
15.603	18.0178	16.4522	16.6444	16.8298	16.7597	16.7624	16.6023			3.71	84685	0.0392681	0.0591979	0.117793	3368	Q3UMT1	PP12C_MOUSE	Protein phosphatase 1 regulatory subunit 12C OS=Mus musculus OX=10090 GN=Ppp1r12c PE=1 SV=1
21.7983	22.1901	22.5629	21.567	21.9975	22.4093	22.1556	21.7931			8.49	67767	0.0832184	0.0592904	0.232459	529	P26041	MOES_MOUSE	Moesin OS=Mus musculus OX=10090 GN=Msn PE=1 SV=3
19.8676	19.9639	20.141	19.8778	20.0441	20.0969	20.1478	19.8013			6.44	70450	0.244598	0.0599623	0.60296	1035	Q9JLQ0	CD2AP_MOUSE	CD2-associated protein OS=Mus musculus OX=10090 GN=Cd2ap PE=1 SV=3
20.377	20.0261	20.1054	19.9726	20.1644	19.997	20.287	20.273			10.2	36717	0.212903	0.0601001	0.536408	1415	Q9CZ42	NNRD_MOUSE	ATP-dependent (S)-NAD(P)H-hydrate dehydratase OS=Mus musculus OX=10090 GN=Naxd PE=1 SV=1
20.6798	20.823	20.8575	20.9423	20.9561	20.9274	20.9864	20.6749			17.24	13360	0.277654	0.0605502	0.672989	2610	Q9CPP6	NDUA5_MOUSE	NADH dehydrogenase [ubiquinone] 1 alpha subcomplex subunit 5 OS=Mus musculus OX=10090 GN=Ndufa5 PE=1 SV=3
25.0721	25.117	25.4026	25.3874	25.2692	25.6606	25.0848	25.2115			44.38	54357	0.155154	0.0617862	0.407138	152	P97807	FUMH_MOUSE	Fumarate hydratase, mitochondrial OS=Mus musculus OX=10090 GN=Fh PE=1 SV=3
20.7952	21.0178	21.0235	20.5764	20.7514	21.152	20.6283	21.1312			15.38	20767	0.138569	0.0624833	0.366952	2094	Q9QXT0	CNPY2_MOUSE	Protein canopy homolog 2 OS=Mus musculus OX=10090 GN=Cnpy2 PE=1 SV=1
22.619	22.6794	22.8788	22.8276	22.6354	23.3265	22.224	23.0706			20.72	40686	0.0881606	0.0628982	0.251062	1072	Q9R1J0	NSDHL_MOUSE	Sterol-4-alpha-carboxylate 3-dehydrogenase, decarboxylating OS=Mus musculus OX=10090 GN=Nsdhl PE=1 SV=1
18.6014	16.7976	NaN	17.1516	17.4718	17.2034	17.7814	17.8674			2.1	70269	0.0363382	0.0641761	0.112135	3190	P19221	THRB_MOUSE	Prothrombin OS=Mus musculus OX=10090 GN=F2 PE=1 SV=1
21.8856	21.7977	21.4251	21.4241	21.6633	21.3509	21.7632	22.0125			6.89	49610	0.132228	0.0643497	0.351316	2181	Q91ZE0	TMLH_MOUSE	Trimethyllysine dioxygenase, mitochondrial OS=Mus musculus OX=10090 GN=Tmlhe PE=1 SV=2
23.9574	23.9193	23.946	24.0413	24.0754	23.9968	24.1065	23.9457			31.53	52626	0.690549	0.0651078	1.44317	384	Q91WD5	NDUS2_MOUSE	NADH dehydrogenase [ubiquinone] iron-sulfur protein 2, mitochondrial OS=Mus musculus OX=10090 GN=Ndufs2 PE=1 SV=1
17.2624	17.2978	17.8584	17.8788	17.6509	18.1777	17.4387	17.293			8.72	25702	0.0928922	0.065711	0.25492	1454	P19639	GSTM3_MOUSE	Glutathione S-transferase Mu 3 OS=Mus musculus OX=10090 GN=Gstm3 PE=1 SV=2
20.1294	19.8598	19.7934	20.2082	20.2575	19.6749	20.4941	19.828			6.2	71684	0.112417	0.0659471	0.307508	2239	Q8C0I1	ADAS_MOUSE	Alkyldihydroxyacetonephosphate synthase, peroxisomal OS=Mus musculus OX=10090 GN=Agps PE=1 SV=1
17.9604	18.8516	18.5491	18.9779	NaN	18.7472	19.1492	18.0562			2.3	123810	0.0583042	0.066107	0.168848	2744	Q9EPK7	XPO7_MOUSE	Exportin-7 OS=Mus musculus OX=10090 GN=Xpo7 PE=1 SV=3
17.6028	NaN	18.7437	18.1049	18.3684	18.62	18.6482	17.232			3.8	52769	0.0492114	0.0666912	0.141931	1978	Q9D2C2	SAAL1_MOUSE	Protein SAAL1 OS=Mus musculus OX=10090 GN=Saal1 PE=1 SV=1
19.5022	16.2142	18.7834	19.0421	18.569	18.6461	18.6564	17.9389			2.83	77287	0.0293937	0.0671306	0.0884816	2580	Q9QXS6	DREB_MOUSE	Drebrin OS=Mus musculus OX=10090 GN=Dbn1 PE=1 SV=4
17.8486	18.3622	17.37	18.1907	18.2246	17.4042	18.3744	18.037			2.3	69484	0.0792048	0.0671902	0.219841	2224	P23475	XRCC6_MOUSE	X-ray repair cross-complementing protein 6 OS=Mus musculus OX=10090 GN=Xrcc6 PE=1 SV=5
23.0448	22.8215	23.0399	22.804	22.955	23.0212	23.0013	23.0038			27.71	34155	0.413282	0.0677576	0.998327	822	Q9CR62	M2OM_MOUSE	Mitochondrial 2-oxoglutarate/malate carrier protein OS=Mus musculus OX=10090 GN=Slc25a11 PE=1 SV=3
19.1544	19.5439	19.6316	19.2607	19.5257	19.5311	19.7153	19.0899			1.58	98256	0.14805	0.0678554	0.38885	1785	P09803	CADH1_MOUSE	Cadherin-1 OS=Mus musculus OX=10090 GN=Cdh1 PE=1 SV=1
21.6754	21.2767	21.2978	21.47	21.5254	21.2925	21.5845	21.5948			12.84	23984	0.240484	0.0693197	0.595396	1622	Q9JKX6	NUDT5_MOUSE	ADP-sugar pyrophosphatase OS=Mus musculus OX=10090 GN=Nudt5 PE=1 SV=1
24.4983	24.442	24.3635	23.9747	24.3162	24.2344	24.4513	24.5551			6.09	37326	0.196665	0.0695882	0.504301	1139	P29699	FETUA_MOUSE	Alpha-2-HS-glycoprotein OS=Mus musculus OX=10090 GN=Ahsg PE=1 SV=1
23.8358	23.2466	23.2798	23.6831	23.6007	23.3761	23.5616	23.7864			16.26	87677	0.156422	0.0698476	0.412888	382	Q8BML9	SYQ_MOUSE	Glutamine--tRNA ligase OS=Mus musculus OX=10090 GN=Qars1 PE=1 SV=1
19.6893	19.5447	18.9179	18.661	19.1044	18.7729	19.2059	20.0104			10.44	35148	0.0696219	0.0701828	0.194965	1334	Q9QYF1	RDH11_MOUSE	Retinol dehydrogenase 11 OS=Mus musculus OX=10090 GN=Rdh11 PE=1 SV=2
17.8662	18.8773	19.3154	17.6421	NaN	19.4278	17.5993	18.4615			1.33	117966	0.0363091	0.0709653	0.107093	1466	Q8C7R4	UBA6_MOUSE	Ubiquitin-like modifier-activating enzyme 6 OS=Mus musculus OX=10090 GN=Uba6 PE=1 SV=1
20.1927	19.3354	20.4816	18.2438	19.2672	19.8018	19.7074	19.7618			5.83	25250	0.0464819	0.0711641	0.137448	2376	O55242	SGMR1_MOUSE	Sigma non-opioid intracellular receptor 1 OS=Mus musculus OX=10090 GN=Sigmar1 PE=1 SV=1
18.4821	18.3558	18.8808	19.0831	NaN	19.1109	18.8676	18.3373			6.88	60183	0.0893847	0.0714855	0.251261	1789	Q60960	IMA5_MOUSE	Importin subunit alpha-5 OS=Mus musculus OX=10090 GN=Kpna1 PE=1 SV=2
19.0585	18.9626	19.2191	19.0074	19.0217	19.4117	18.8618	19.239			2.88	47095	0.209585	0.0716648	0.538708	1912	Q3TYX3	SMYD5_MOUSE	SET and MYND domain-containing protein 5 OS=Mus musculus OX=10090 GN=Smyd5 PE=1 SV=2
22.6147	22.1109	23.015	22.9836	22.6586	23.4236	22.3031	22.6274			2.26	57552	0.0820244	0.0721345	0.227227	2067	Q8VED5	K2C79_MOUSE	Keratin, type II cytoskeletal 79 OS=Mus musculus OX=10090 GN=Krt79 PE=1 SV=2
21.5981	21.7515	21.8053	21.5527	21.6574	21.9513	21.559	21.837			11.34	52265	0.287448	0.0742927	0.695737	1277	P61620	S61A1_MOUSE	Protein transport protein Sec61 subunit alpha isoform 1 OS=Mus musculus OX=10090 GN=Sec61a1 PE=1 SV=2
25.8937	25.7624	25.8339	25.7842	25.9593	25.7385	26.1305	25.7437			12.18	37403	0.302802	0.0744205	0.753188	514	O88569	ROA2_MOUSE	Heterogeneous nuclear ribonucleoproteins A2/B1 OS=Mus musculus OX=10090 GN=Hnrnpa2b1 PE=1 SV=2
20.463	20.7666	21.0708	20.3639	20.5784	21.1909	20.4775	20.7169			12.5	14675	0.1248	0.0748625	0.333312	2752	Q5RL79	KTAP2_MOUSE	Keratinocyte-associated protein 2 OS=Mus musculus OX=10090 GN=Krtcap2 PE=1 SV=2
18.37	17.8519	19.4392	18.8374	18.372	20.1518	17.6487	18.6262			6.49	37633	0.041421	0.0750928	0.120032	2970	Q99KN2	CIAO1_MOUSE	Probable cytosolic iron-sulfur protein assembly protein CIAO1 OS=Mus musculus OX=10090 GN=Ciao1 PE=1 SV=1
19.7257	20.5871	20.0852	18.5468	19.726	19.3677	20.407	19.746			4.51	134747	0.0539115	0.0754538	0.155545	970	G5E829	AT2B1_MOUSE	Plasma membrane calcium-transporting ATPase 1 OS=Mus musculus OX=10090 GN=Atp2b1 PE=1 SV=1
21.1352	21.3842	21.4767	21.3509	21.3818	21.6573	21.2879	21.3227			6.83	121646	0.283686	0.0756721	0.683439	733	Q6A0A9	F120A_MOUSE	Constitutive coactivator of PPAR-gamma-like protein 1 OS=Mus musculus OX=10090 GN=FAM120A PE=1 SV=2
24.2219	24.6232	24.7383	24.5841	24.5065	25.1095	24.2181	24.6375			23.78	272538	0.130597	0.0760231	0.350773	17	P11276	FINC_MOUSE	Fibronectin OS=Mus musculus OX=10090 GN=Fn1 PE=1 SV=4
19.8675	19.711	19.9454	19.9894	19.9422	20.1132	19.8507	19.9115			9.54	33815	0.402681	0.0760818	0.915121	1280	Q64010	CRK_MOUSE	Adapter molecule crk OS=Mus musculus OX=10090 GN=Crk PE=1 SV=1
20.9095	20.7073	20.4042	20.2895	20.6597	20.1793	20.9134	20.8634			18.11	29261	0.130837	0.0763321	0.348229	1145	Q78IK4	MIC27_MOUSE	MICOS complex subunit Mic27 OS=Mus musculus OX=10090 GN=Apool PE=1 SV=1
18.1031	18.3906	18.3129	18.717	18.5135	18.6524	18.3252	18.3397			3.21	53518	0.201354	0.0767999	0.514505	1981	Q8R2E9	ERO1B_MOUSE	ERO1-like protein beta OS=Mus musculus OX=10090 GN=Ero1b PE=1 SV=1
19.0959	20.0761	19.8419	18.826	19.3161	19.8875	19.2841	19.6643			2.39	128784	0.0839894	0.0780187	0.235969	1068	P28660	NCKP1_MOUSE	Nck-associated protein 1 OS=Mus musculus OX=10090 GN=Nckap1 PE=1 SV=2
19.8803	19.4563	18.0879	18.9757	19.541	17.3888	20.3601	19.4238			7.33	46552	0.0363167	0.078373	0.105948	1885	Q60766	IRGM1_MOUSE	Immunity-related GTPase family M protein 1 OS=Mus musculus OX=10090 GN=Irgm1 PE=1 SV=1
19.4508	18.9774	18.8842	18.6936	19.0402	18.6719	19.2521	19.3556			4.83	32562	0.133974	0.0784297	0.355316	3053	Q9DC16	ERGI1_MOUSE	Endoplasmic reticulum-Golgi intermediate compartment protein 1 OS=Mus musculus OX=10090 GN=Ergic1 PE=1 SV=1
23.9043	22.5294	22.8191	21.4282	22.6985	21.6072	23.7281	22.9638			14.63	36596	0.0408774	0.0791402	0.117775	1062	P01864	GCAB_MOUSE	Ig gamma-2A chain C region secreted form OS=Mus musculus OX=10090 PE=1 SV=1
17.386	17.8433	18.2903	16.1713	17.2861	17.6574	17.82	17.2494			6.2	31195	0.0578891	0.0804796	0.168651	2341	Q9ER00	STX12_MOUSE	Syntaxin-12 OS=Mus musculus OX=10090 GN=Stx12 PE=1 SV=1
23.4937	23.585	22.9613	23.2908	23.4862	22.9087	23.6389	23.6204			40.82	22165	0.138557	0.0808697	0.366893	716	Q9DBP5	KCY_MOUSE	UMP-CMP kinase OS=Mus musculus OX=10090 GN=Cmpk1 PE=1 SV=1
22.0228	22.1462	21.7484	22.1537	22.1071	21.9722	21.9934	22.3244			14.48	56785	0.269831	0.0814962	0.655174	897	O35841	API5_MOUSE	Apoptosis inhibitor 5 OS=Mus musculus OX=10090 GN=Api5 PE=1 SV=2
20.0448	20.3746	19.8767	20.7528	20.5556	20.1124	20.5352	20.1743			13.3	25717	0.135881	0.08214	0.363437	952	P15626	GSTM2_MOUSE	Glutathione S-transferase Mu 2 OS=Mus musculus OX=10090 GN=Gstm2 PE=1 SV=2
21.2104	21.1515	21.1342	21.2998	21.286	21.2926	21.2201	21.3273			10.56	39916	0.928927	0.08253	1.8944	1274	Q8BTZ7	GMPPB_MOUSE	Mannose-1-phosphate guanyltransferase beta OS=Mus musculus OX=10090 GN=Gmppb PE=1 SV=1
23.0319	23.369	23.2676	23.086	23.2535	23.3446	23.2647	23.2222			21.04	67053	0.421134	0.0825901	0.999179	505	Q9JMH6	TRXR1_MOUSE	Thioredoxin reductase 1, cytoplasmic OS=Mus musculus OX=10090 GN=Txnrd1 PE=1 SV=3
21.8806	21.5278	21.4332	21.5783	21.7647	21.3029	21.9686	21.7155			27.83	47564	0.190725	0.0829372	0.488531	541	Q8BTY1	KAT1_MOUSE	Kynurenine--oxoglutarate transaminase 1 OS=Mus musculus OX=10090 GN=Kyat1 PE=1 SV=1
NaN	15.7914	15.9219	16.3865	NaN	16.2219	16.2555	15.8719			1.49	115032	0.139646	0.0831833	0.38104	2954	Q8BTI7	ANR52_MOUSE	Serine/threonine-protein phosphatase 6 regulatory ankyrin repeat subunit C OS=Mus musculus OX=10090 GN=Ankrd52 PE=1 SV=1
23.8905	23.6826	23.616	23.6969	23.8606	23.5483	24.0077	23.804			11.74	28303	0.309311	0.0836711	0.743709	761	P61982	1433G_MOUSE	14-3-3 protein gamma OS=Mus musculus OX=10090 GN=Ywhag PE=1 SV=2
28.1939	28.3041	28.0869	28.2884	28.2908	28.2807	28.1959	28.4441			51.7	46584	0.545602	0.0845528	1.17457	82	P16460	ASSY_MOUSE	Argininosuccinate synthase OS=Mus musculus OX=10090 GN=Ass1 PE=1 SV=1
18.8675	19.4251	20.1315	17.4012	18.7701	19.3261	19.4359	18.6323			7.36	92190	0.0471279	0.0847602	0.138343	1073	Q6A068	CDC5L_MOUSE	Cell division cycle 5-like protein OS=Mus musculus OX=10090 GN=Cdc5l PE=1 SV=2
25.1786	24.6926	24.4523	24.6262	24.8728	24.2738	25.1022	25.0414			12.41	31814	0.130521	0.0851603	0.347628	738	Q9CQA3	SDHB_MOUSE	Succinate dehydrogenase [ubiquinone] iron-sulfur subunit, mitochondrial OS=Mus musculus OX=10090 GN=Sdhb PE=1 SV=1
27.9118	27.8128	27.4332	27.7071	27.8664	27.3935	28.0002	27.9496			36.87	47141	0.195384	0.0862293	0.497915	128	P17182	ENOA_MOUSE	Alpha-enolase OS=Mus musculus OX=10090 GN=Eno1 PE=1 SV=3
20.9903	20.6535	18.7819	20.1361	NaN	17.9451	22.3652	20.3703			11.4	29570	0.0203734	0.0864024	0.0631984	1531	P47876	IBP1_MOUSE	Insulin-like growth factor-binding protein 1 OS=Mus musculus OX=10090 GN=Igfbp1 PE=2 SV=2
21.4921	21.0546	20.9963	21.2122	21.2968	21.0016	21.3586	21.4519			24.35	12784	0.243219	0.0884132	0.599405	1174	P62889	RL30_MOUSE	60S ribosomal protein L30 OS=Mus musculus OX=10090 GN=Rpl30 PE=1 SV=2
22.9321	23.1653	22.935	22.8098	23.0899	22.8615	23.259	22.9906			20	36461	0.343049	0.0897303	0.801398	717	Q9QZD9	EIF3I_MOUSE	Eukaryotic translation initiation factor 3 subunit I OS=Mus musculus OX=10090 GN=Eif3i PE=1 SV=1
22.1106	21.7658	21.3421	22.04	22.1464	21.1746	22.465	21.8318			12.78	34385	0.100332	0.0898376	0.275624	817	Q9Z204	HNRPC_MOUSE	Heterogeneous nuclear ribonucleoproteins C1/C2 OS=Mus musculus OX=10090 GN=Hnrnpc PE=1 SV=1
17.568	18.0857	17.5279	16.5525	17.2797	17.328	17.4395	18.0474			10.67	17235	0.0883736	0.0901465	0.246275	2403	O89106	FHIT_MOUSE	Bis(5'-adenosyl)-triphosphatase OS=Mus musculus OX=10090 GN=Fhit PE=1 SV=3
19.9938	19.9697	19.8286	18.9044	19.8098	19.1306	20.5089	19.6086			11.52	18370	0.0847005	0.0903454	0.234038	1937	Q9QUR7	PIN1_MOUSE	Peptidyl-prolyl cis-trans isomerase NIMA-interacting 1 OS=Mus musculus OX=10090 GN=Pin1 PE=1 SV=1
23.8823	24.474	24.1556	24.3947	24.3235	24.4962	24.1366	24.3129			18.1	62767	0.237277	0.0906343	0.595723	381	P06745	G6PI_MOUSE	Glucose-6-phosphate isomerase OS=Mus musculus OX=10090 GN=Gpi PE=1 SV=4
21.1539	21.5001	21.3565	21.864	21.6035	21.7976	21.3373	21.5014			10.43	56614	0.201137	0.0913253	0.513003	1713	Q5XG73	ACBD5_MOUSE	Acyl-CoA-binding domain-containing protein 5 OS=Mus musculus OX=10090 GN=Acbd5 PE=1 SV=1
19.8244	19.3695	19.5414	20.0988	19.9977	19.5706	20.1228	19.5085			4.71	31236	0.158303	0.0913548	0.412209	3247	Q8CGF5	TLCD4_MOUSE	TLC domain-containing protein 4 OS=Mus musculus OX=10090 GN=Tlcd4 PE=2 SV=1
23.759	23.6634	23.7248	23.4398	23.643	23.7734	23.632	23.905			8.83	35077	0.42178	0.0915656	0.951267	987	P68040	RACK1_MOUSE	Receptor of activated protein C kinase 1 OS=Mus musculus OX=10090 GN=Rack1 PE=1 SV=3
21.841	21.938	20.5573	20.6421	21.2411	20.3114	21.493	22.3023			5.61	24785	0.058895	0.0923882	0.166629	2257	P53808	PPCT_MOUSE	Phosphatidylcholine transfer protein OS=Mus musculus OX=10090 GN=Pctp PE=1 SV=2
29.1348	29.2576	29.514	28.9746	29.168	29.6482	29.0711	29.3692			35.36	68693	0.219811	0.093874	0.54938	74	P07724	ALBU_MOUSE	Albumin OS=Mus musculus OX=10090 GN=Alb PE=1 SV=3
21.8556	21.7532	21.5942	21.3275	21.6815	21.4741	21.8411	21.9126			16.87	36169	0.25698	0.094707	0.628625	1044	P70372	ELAV1_MOUSE	ELAV-like protein 1 OS=Mus musculus OX=10090 GN=Elavl1 PE=1 SV=2
23.9344	24.2615	23.8209	23.6908	24.0016	23.7983	24.1076	24.1795			15.97	29994	0.261646	0.0948453	0.642387	1003	Q61792	LASP1_MOUSE	LIM and SH3 domain protein 1 OS=Mus musculus OX=10090 GN=Lasp1 PE=1 SV=1
18.0695	18.3734	17.0848	18.657	NaN	17.4571	18.4675	18.5013			11.25	18698	0.0699435	0.0958122	0.19788	2996	Q80ZK0	RT10_MOUSE	28S ribosomal protein S10, mitochondrial OS=Mus musculus OX=10090 GN=Mrps10 PE=1 SV=1
18.2536	17.7062	17.2045	18.5923	18.3812	17.2256	18.5819	17.9516			14.75	28152	0.0808307	0.0959296	0.224024	1965	Q9CQE8	RTRAF_MOUSE	RNA transcription, translation and transport factor protein OS=Mus musculus OX=10090 GN=RTRAF PE=1 SV=1
27.8659	27.2814	27.3622	27.9088	27.7735	27.5139	27.7338	27.7812			52.04	44550	0.210804	0.0959949	0.54534	100	P09411	PGK1_MOUSE	Phosphoglycerate kinase 1 OS=Mus musculus OX=10090 GN=Pgk1 PE=1 SV=4
20.798	20.7728	21.1627	20.7195	20.9621	21.1079	21.0923	20.6758			14.93	57402	0.280715	0.0962472	0.676483	960	Q9ESX5	DKC1_MOUSE	H/ACA ribonucleoprotein complex subunit DKC1 OS=Mus musculus OX=10090 GN=Dkc1 PE=1 SV=4
21.1841	21.3974	20.671	21.5442	21.2876	21.1545	20.9601	21.7823			10.79	83550	0.141775	0.0969381	0.373819	676	Q8K0D5	EFGM_MOUSE	Elongation factor G, mitochondrial OS=Mus musculus OX=10090 GN=Gfm1 PE=1 SV=1
21.509	21.9396	21.7066	21.8222	21.9493	21.7692	22.0478	21.6046			12.86	41928	0.308317	0.0983667	0.732348	1635	Q8R3F5	FABD_MOUSE	Malonyl-CoA-acyl carrier protein transacylase, mitochondrial OS=Mus musculus OX=10090 GN=Mcat PE=1 SV=3
20.6499	20.5007	20.3698	18.3219	19.8228	19.3455	20.6748	20.3928			6.23	35159	0.0548195	0.0983872	0.157628	2013	Q9CQR6	PPP6_MOUSE	Serine/threonine-protein phosphatase 6 catalytic subunit OS=Mus musculus OX=10090 GN=Ppp6c PE=1 SV=1
21.7075	21.3097	21.3808	21.577	21.5727	21.5233	21.5087	21.7656			25.47	23548	0.394313	0.0988007	0.909953	1255	P53994	RAB2A_MOUSE	Ras-related protein Rab-2A OS=Mus musculus OX=10090 GN=Rab2a PE=1 SV=1
23.1079	22.6839	22.8197	22.5999	22.9216	22.628	23.1635	22.9003			17.75	56614	0.264808	0.100512	0.64385	768	Q3TW96	UAP1L_MOUSE	UDP-N-acetylhexosamine pyrophosphorylase-like protein 1 OS=Mus musculus OX=10090 GN=Uap1l1 PE=1 SV=1
18.8768	19.2185	18.894	18.3206	18.7459	18.9073	18.7519	19.307			3.93	40243	0.169719	0.100568	0.440701	2147	Q8R409	HEXI1_MOUSE	Protein HEXIM1 OS=Mus musculus OX=10090 GN=Hexim1 PE=1 SV=1
18.714	17.5431	17.6122	18.7084	NaN	17.3208	19.601	17.8145			2.36	69972	0.043967	0.101022	0.131855	2056	Q8R0H9	GGA1_MOUSE	ADP-ribosylation factor-binding protein GGA1 OS=Mus musculus OX=10090 GN=Gga1 PE=1 SV=1
22.8351	22.6684	22.4982	23.0161	22.9905	22.5847	23.0583	22.7903			27.39	27013	0.271852	0.101465	0.658406	1292	Q9Z1Q5	CLIC1_MOUSE	Chloride intracellular channel protein 1 OS=Mus musculus OX=10090 GN=Clic1 PE=1 SV=3
22.4796	22.7036	22.5386	22.4507	22.5566	22.7506	22.4308	22.8436			12.64	30381	0.406907	0.102262	0.937901	1176	Q64310	SURF4_MOUSE	Surfeit locus protein 4 OS=Mus musculus OX=10090 GN=Surf4 PE=1 SV=1
24.8273	24.8691	25.1171	24.8466	24.943	25.2859	24.8531	24.9877			25.73	99099	0.383375	0.102398	0.884474	79	O08601	MTP_MOUSE	Microsomal triglyceride transfer protein large subunit OS=Mus musculus OX=10090 GN=Mttp PE=1 SV=2
21.1957	21.4474	21.5221	21.3934	21.4667	21.7136	21.3892	21.4018			5.16	68748	0.4501	0.103182	1.00317	2262	Q7TSV4	PGM2_MOUSE	Phosphoglucomutase-2 OS=Mus musculus OX=10090 GN=Pgm2 PE=1 SV=1
23.9277	23.9017	23.6445	23.8323	24.0083	23.623	24.1515	23.9418			43.09	20601	0.342185	0.104606	0.813024	879	P61205	ARF3_MOUSE	ADP-ribosylation factor 3 OS=Mus musculus OX=10090 GN=Arf3 PE=2 SV=2
23.9277	23.9017	23.6445	23.8323	24.0083	23.623	24.1515	23.9418			43.09	20697	0.342185	0.104606	0.813024	879	P84078	ARF1_MOUSE	ADP-ribosylation factor 1 OS=Mus musculus OX=10090 GN=Arf1 PE=1 SV=2
22.3345	22.1952	22.5046	22.535	22.5293	22.6567	22.4977	22.3083			24.65	66613	0.441495	0.105643	0.987561	371	Q8QZY1	EIF3L_MOUSE	Eukaryotic translation initiation factor 3 subunit L OS=Mus musculus OX=10090 GN=Eif3l PE=1 SV=1
26.6825	26.3903	26.6701	26.2869	26.5839	26.5696	26.7356	26.5661			42.82	47688	0.420381	0.106367	0.986951	72	P50247	SAHH_MOUSE	Adenosylhomocysteinase OS=Mus musculus OX=10090 GN=Ahcy PE=1 SV=3
22.4812	22.5436	22.5243	22.4392	22.5989	22.5966	22.6289	22.5902	+	SUOX_WT	12.83	42517	1.84952	0.10657	4.29211	833	Q99JX4	EIF3M_MOUSE	Eukaryotic translation initiation factor 3 subunit M OS=Mus musculus OX=10090 GN=Eif3m PE=1 SV=1
25.5129	25.9839	26.0534	25.4262	25.887	25.8802	26.165	25.4707			21.87	281222	0.195701	0.10664	0.496781	11	Q8BTM8	FLNA_MOUSE	Filamin-A OS=Mus musculus OX=10090 GN=Flna PE=1 SV=5
18.5574	18.1561	18.6003	18.6936	18.7626	18.5395	18.9606	18.1716			10.46	17247	0.20342	0.106738	0.516549	3146	Q9CRB2	NHP2_MOUSE	H/ACA ribonucleoprotein complex subunit 2 OS=Mus musculus OX=10090 GN=Nhp2 PE=1 SV=1
20.7461	21.1111	21.2324	20.6656	20.9859	21.2542	21.0482	20.9033			9.04	18255	0.284195	0.109125	0.696055	3086	P97493	THIOM_MOUSE	Thioredoxin, mitochondrial OS=Mus musculus OX=10090 GN=Txn2 PE=1 SV=1
19.308	19.2082	19.5645	19.1582	19.5251	19.3273	19.8684	18.9586			1.89	108178	0.202946	0.110138	0.523197	1849	Q569Z6	TR150_MOUSE	Thyroid hormone receptor-associated protein 3 OS=Mus musculus OX=10090 GN=Thrap3 PE=1 SV=1
26.899	27.2818	27.1392	26.9912	27.2014	27.2131	27.2554	27.082			32.04	92476	0.530341	0.110188	1.19868	35	P08113	ENPL_MOUSE	Endoplasmin OS=Mus musculus OX=10090 GN=Hsp90b1 PE=1 SV=2
18.2055	18.2879	20.5717	16.514	17.9299	19.8995	18.3417	17.8488			4.09	89560	0.0394043	0.110204	0.114811	1936	P97819	PLPL9_MOUSE	85/88 kDa calcium-independent phospholipase A2 OS=Mus musculus OX=10090 GN=Pla2g6 PE=1 SV=3
19.7502	19.3294	18.8023	19.1299	19.3609	18.7486	19.4835	19.8621			2.35	217751	0.137495	0.110823	0.363994	1220	Q6PDQ2	CHD4_MOUSE	Chromodomain-helicase-DNA-binding protein 4 OS=Mus musculus OX=10090 GN=Chd4 PE=1 SV=1
19.4314	19.1356	19.7429	19.4742	19.5386	19.8538	19.5182	19.3267			3.93	144803	0.284491	0.113313	0.684866	1259	Q9JJ28	FLII_MOUSE	Protein flightless-1 homolog OS=Mus musculus OX=10090 GN=Flii PE=1 SV=1
20.3953	20.5881	20.6747	20.3199	20.4238	20.9769	20.1847	20.8483			17.93	54496	0.220775	0.113904	0.564512	889	Q8BYU6	TOIP2_MOUSE	Torsin-1A-interacting protein 2 OS=Mus musculus OX=10090 GN=Tor1aip2 PE=1 SV=1
18.1531	19.4172	18.8862	18.6803	19.0264	NaN	19.2124	18.4559			4.12	54240	0.121767	0.114056	0.329061	1228	P49710	HCLS1_MOUSE	Hematopoietic lineage cell-specific protein OS=Mus musculus OX=10090 GN=Hcls1 PE=1 SV=2
23.3127	23.4793	22.6753	23.1006	23.2731	22.7702	23.3049	23.6768			34.11	33995	0.174292	0.114278	0.448752	438	Q64674	SPEE_MOUSE	Spermidine synthase OS=Mus musculus OX=10090 GN=Srm PE=1 SV=1
23.1029	22.9114	21.9669	22.3297	22.7325	21.7757	23.0066	23.2545			34.05	29885	0.100913	0.114599	0.275371	660	Q99LB2	DHRS4_MOUSE	Dehydrogenase/reductase SDR family member 4 OS=Mus musculus OX=10090 GN=Dhrs4 PE=1 SV=3
21.0696	21.1134	21.7775	22.8441	22.2889	22.1173	22.3149	20.5428			7.14	228996	0.0689346	0.114815	0.193138	58	Q61879	MYH10_MOUSE	Myosin-10 OS=Mus musculus OX=10090 GN=Myh10 PE=1 SV=2
23.3285	23.1707	23.1053	23.0774	23.3436	23.01	23.5449	23.2442			33.82	29820	0.395411	0.115245	0.925246	785	P67778	PHB_MOUSE	Prohibitin OS=Mus musculus OX=10090 GN=Phb PE=1 SV=1
19.8856	20.4609	19.3383	20.0474	20.2347	19.3598	20.4266	20.1722			13.56	54202	0.131025	0.11527	0.348229	1312	Q61578	ADRO_MOUSE	NADPH:adrenodoxin oxidoreductase, mitochondrial OS=Mus musculus OX=10090 GN=Fdxr PE=1 SV=1
18.0677	17.9878	18.8013	18.469	NaN	18.8712	18.6884	17.781			2.23	81035	0.106037	0.115374	0.298646	1980	Q6PGF7	EXOC8_MOUSE	Exocyst complex component 8 OS=Mus musculus OX=10090 GN=Exoc8 PE=1 SV=1
22.2811	23.0156	22.6646	22.456	22.7156	22.7839	22.7426	22.6416			22.74	91713	0.286143	0.116588	0.725392	280	Q9EQH3	VPS35_MOUSE	Vacuolar protein sorting-associated protein 35 OS=Mus musculus OX=10090 GN=Vps35 PE=1 SV=1
26.6081	26.6306	26.311	26.6163	26.5638	26.6766	26.3076	27.0917			54.15	59691	0.263114	0.118417	0.6558	50	Q8VC30	TKFC_MOUSE	Triokinase/FMN cyclase OS=Mus musculus OX=10090 GN=Tkfc PE=1 SV=1
NaN	17.7944	17.7777	16.7216	17.2231	NaN	17.3729	18.0557			4.27	45270	0.0969837	0.119347	0.272673	3125	Q99LR1	ABD12_MOUSE	Lysophosphatidylserine lipase ABHD12 OS=Mus musculus OX=10090 GN=Abhd12 PE=1 SV=2
18.8888	NaN	17.5241	18.5007	18.5947	17.5015	18.7989	18.8047			3.8	58316	0.0834022	0.120419	0.235278	2248	D3Z6P0	PDIA2_MOUSE	Protein disulfide-isomerase A2 OS=Mus musculus OX=10090 GN=Pdia2 PE=1 SV=1
21.4824	21.6167	21.8505	21.7469	21.7004	22.2188	21.4493	21.8119			11.46	59263	0.273163	0.12098	0.675603	1083	Q00612	G6PD1_MOUSE	Glucose-6-phosphate 1-dehydrogenase X OS=Mus musculus OX=10090 GN=G6pdx PE=1 SV=3
21.6424	21.7569	21.36	21.7963	21.787	21.6083	21.6948	21.9496			22.76	34742	0.437958	0.121039	0.987094	1407	O70503	DHB12_MOUSE	Very-long-chain 3-oxoacyl-CoA reductase OS=Mus musculus OX=10090 GN=Hsd17b12 PE=1 SV=1
26.062	26.4282	25.5973	27.1327	26.5652	26.3286	26.1205	26.6998			11.25	87918	0.129942	0.123451	0.354239	259	Q8VEK3	HNRPU_MOUSE	Heterogeneous nuclear ribonucleoprotein U OS=Mus musculus OX=10090 GN=Hnrnpu PE=1 SV=1
21.7792	21.9634	22.3908	22.1162	21.9372	23.0148	21.3991	22.3937			8.55	56776	0.123104	0.12381	0.337813	708	Q8K0C4	CP51A_MOUSE	Lanosterol 14-alpha demethylase OS=Mus musculus OX=10090 GN=Cyp51a1 PE=1 SV=1
20.4998	20.4654	20.253	20.0335	20.4202	20.1511	20.6062	20.5745			12.27	31345	0.360639	0.125067	0.834747	1034	P47757	CAPZB_MOUSE	F-actin-capping protein subunit beta OS=Mus musculus OX=10090 GN=Capzb PE=1 SV=3
24.9466	25.2955	25.3861	25.0517	25.2667	25.5083	25.2714	25.1363			21.47	57789	0.433441	0.125732	0.97786	573	Q9D0F3	LMAN1_MOUSE	Protein ERGIC-53 OS=Mus musculus OX=10090 GN=Lman1 PE=1 SV=1
19.2129	19.2996	18.4214	18.9075	19.0376	18.6191	18.9572	19.7306			8.13	21978	0.157501	0.12577	0.410827	2729	Q9WTQ8	TIM23_MOUSE	Mitochondrial import inner membrane translocase subunit Tim23 OS=Mus musculus OX=10090 GN=Timm23 PE=1 SV=1
21.8371	21.5707	21.5508	21.8651	21.8603	21.7317	21.8146	21.9222			9.91	54084	0.615611	0.126245	1.35487	1147	Q8R180	ERO1A_MOUSE	ERO1-like protein alpha OS=Mus musculus OX=10090 GN=Ero1a PE=1 SV=2
19.3794	19.3594	19.2565	19.1279	19.3286	19.3771	19.2965	19.6263			3.53	35216	0.6327	0.126307	1.33612	2256	Q99JY8	PLPP3_MOUSE	Phospholipid phosphatase 3 OS=Mus musculus OX=10090 GN=Plpp3 PE=1 SV=1
21.2405	18.3294	18.6121	21.9684	20.9388	17.4648	22.0886	NaN			2.78	49034	0.0252857	0.126494	0.0759277	1078	Q9D312	K1C20_MOUSE	Keratin, type I cytoskeletal 20 OS=Mus musculus OX=10090 GN=Krt20 PE=1 SV=1
21.5371	21.5297	21.435	21.3938	21.5096	21.6464	21.3944	21.8517			24.54	29579	0.528618	0.126633	1.21195	1424	P47758	SRPRB_MOUSE	Signal recognition particle receptor subunit beta OS=Mus musculus OX=10090 GN=Srprb PE=1 SV=1
22.1157	22.0823	22.0947	22.4489	22.3371	22.4185	22.1778	22.3198			18.88	27855	0.576622	0.127937	1.26277	1400	Q9WV55	VAPA_MOUSE	Vesicle-associated membrane protein-associated protein A OS=Mus musculus OX=10090 GN=Vapa PE=1 SV=2
19.987	19.9153	19.8176	20.5742	20.3624	20.1204	20.2832	20.042			3.95	121944	0.278844	0.12847	0.692256	439	Q9WTI7	MYO1C_MOUSE	Unconventional myosin-Ic OS=Mus musculus OX=10090 GN=Myo1c PE=1 SV=2
24.5389	24.7164	25.0068	24.8182	24.8755	25.2425	24.7801	24.6976			28.34	49028	0.357945	0.128856	0.831882	377	O54734	OST48_MOUSE	Dolichyl-diphosphooligosaccharide--protein glycosyltransferase 48 kDa subunit OS=Mus musculus OX=10090 GN=Ddost PE=1 SV=2
22.9175	22.7514	22.9526	22.4968	22.7114	23.1297	22.5719	23.2212			28.67	50282	0.280452	0.128963	0.682362	374	Q9R112	SQOR_MOUSE	Sulfide:quinone oxidoreductase, mitochondrial OS=Mus musculus OX=10090 GN=Sqor PE=1 SV=3
19.4639	19.7988	20.1032	20.1779	20.0404	20.5064	19.8305	19.685			13.2	75100	0.213455	0.129642	0.535532	729	Q69ZS7	HBS1L_MOUSE	HBS1-like protein OS=Mus musculus OX=10090 GN=Hbs1l PE=1 SV=2
22.9193	22.7209	22.0961	23.1979	22.9286	22.5251	22.6927	23.3086			20.93	24741	0.174125	0.130197	0.450417	824	O08547	SC22B_MOUSE	Vesicle-trafficking protein SEC22b OS=Mus musculus OX=10090 GN=Sec22b PE=1 SV=3
22.8432	22.5625	22.9218	20.7204	22.2229	21.8697	23.1515	22.3261			5.43	293021	0.0791249	0.130557	0.222744	363	E9PVA8	GCN1_MOUSE	eIF-2-alpha kinase activator GCN1 OS=Mus musculus OX=10090 GN=Gcn1 PE=1 SV=1
23.1705	23.0865	22.5945	22.8411	23.1832	22.4273	23.4964	23.1129			12.32	46154	0.197436	0.131782	0.506835	306	P60843	IF4A1_MOUSE	Eukaryotic initiation factor 4A-I OS=Mus musculus OX=10090 GN=Eif4a1 PE=1 SV=1
22.9152	23.0599	22.9505	22.9429	23.1101	23.0689	23.1332	23.0859	+	SUOX_WT	8.85	35000	1.74453	0.132425	3.80307	1029	Q9DCV4	RMD1_MOUSE	Regulator of microtubule dynamics protein 1 OS=Mus musculus OX=10090 GN=Rmdn1 PE=1 SV=2
22.7301	23.144	22.1877	22.5211	22.9031	22.0831	23.1834	22.9452			3.2	53498	0.163842	0.132966	0.425552	775	P31001	DESM_MOUSE	Desmin OS=Mus musculus OX=10090 GN=Des PE=1 SV=3
22.5132	21.5064	22.3232	22.3266	22.4755	22.113	22.8083	21.8049			9.07	53844	0.163963	0.133068	0.42518	1177	P16675	PPGB_MOUSE	Lysosomal protective protein OS=Mus musculus OX=10090 GN=Ctsa PE=1 SV=1
19.5101	19.9541	19.8746	20.031	19.9798	20.2495	19.7927	19.8803			9.21	16292	0.381532	0.133132	0.876117	1545	Q80Y14	GLRX5_MOUSE	Glutaredoxin-related protein 5, mitochondrial OS=Mus musculus OX=10090 GN=Glrx5 PE=1 SV=2
20.4834	20.6283	20.8532	20.4774	20.5615	21.1991	20.3007	20.9163			2.73	132764	0.245705	0.133811	0.619575	1273	Q6NWW9	FND3B_MOUSE	Fibronectin type III domain-containing protein 3B OS=Mus musculus OX=10090 GN=Fndc3b PE=1 SV=1
19.1507	19.3756	18.9484	17.5637	18.6694	18.4161	19.1498	19.3389			3.62	86877	0.10578	0.133965	0.29115	1691	Q9D4H8	CUL2_MOUSE	Cullin-2 OS=Mus musculus OX=10090 GN=Cul2 PE=1 SV=2
21.6163	21.1343	21.4148	21.4543	21.5847	21.4284	21.6887	21.454			12.18	39776	0.516077	0.134005	1.14495	1625	Q9D880	TIM50_MOUSE	Mitochondrial import inner membrane translocase subunit TIM50 OS=Mus musculus OX=10090 GN=Timm50 PE=1 SV=1
29.4286	29.9162	29.6717	29.4304	29.7728	29.6808	29.9143	29.6185			55.73	164618	0.443573	0.134885	1.01417	1	Q8C196	CPSM_MOUSE	Carbamoyl-phosphate synthase [ammonia], mitochondrial OS=Mus musculus OX=10090 GN=Cps1 PE=1 SV=2
20.5099	19.6683	20.7106	20.5745	20.4869	20.8978	20.3991	20.2211			6.28	61481	0.19036	0.135383	0.489973	1001	Q9EQP2	EHD4_MOUSE	EH domain-containing protein 4 OS=Mus musculus OX=10090 GN=Ehd4 PE=1 SV=1
20.9396	20.8224	20.8977	21.1905	21.1759	21.0901	21.1582	20.9722			16.2	16723	0.697409	0.136567	1.48192	1998	Q9CQI3	GMFB_MOUSE	Glia maturation factor beta OS=Mus musculus OX=10090 GN=Gmfb PE=1 SV=3
19.2235	NaN	18.7145	18.059	18.6509	18.3767	18.9159	19.2657			6.97	22910	0.127546	0.136672	0.353363	2031	Q9R0M6	RAB9A_MOUSE	Ras-related protein Rab-9A OS=Mus musculus OX=10090 GN=Rab9a PE=1 SV=1
21.2101	21.1972	20.9477	20.6339	21.2625	20.5332	21.7966	20.9465			16.26	23202	0.175875	0.137496	0.46015	2191	Q9D110	MTHFS_MOUSE	5-formyltetrahydrofolate cyclo-ligase OS=Mus musculus OX=10090 GN=Mthfs PE=2 SV=2
20.8229	20.5506	19.09	19.614	20.2773	18.6465	20.8234	20.8934			7.26	21524	0.0763678	0.140788	0.213092	2905	Q99JT9	MTND_MOUSE	1,2-dihydroxy-3-keto-5-methylthiopentene dioxygenase OS=Mus musculus OX=10090 GN=Adi1 PE=1 SV=1
21.4092	21.0634	21.1693	21.1535	21.3183	21.2459	21.3489	21.4461			13.12	53399	0.7944	0.140952	1.66346	1032	Q8VCF0	MAVS_MOUSE	Mitochondrial antiviral-signaling protein OS=Mus musculus OX=10090 GN=Mavs PE=1 SV=1
22.5716	22.8224	23.0895	22.6428	22.8184	23.3182	22.7056	22.8491			18.55	58389	0.339037	0.141255	0.794115	587	P26638	SYSC_MOUSE	Serine--tRNA ligase, cytoplasmic OS=Mus musculus OX=10090 GN=Sars1 PE=1 SV=3
19.147	18.0399	18.0535	18.683	NaN	17.7915	19.535	18.5469			4.55	23277	0.0876491	0.143609	0.251278	2111	Q8BFQ8	GALD1_MOUSE	Glutamine amidotransferase-like class 1 domain-containing protein 1 OS=Mus musculus OX=10090 GN=Gatd1 PE=1 SV=1
23.4161	21.3293	23.0181	21.7574	22.1456	22.8575	22.1432	22.9527			13.97	36108	0.0951117	0.144537	0.265532	1144	Q6ZWX6	IF2A_MOUSE	Eukaryotic translation initiation factor 2 subunit 1 OS=Mus musculus OX=10090 GN=Eif2s1 PE=1 SV=3
23.269	23.5299	23.0474	23.2044	23.411	23.1912	23.4254	23.6075			18.68	52577	0.507195	0.146092	1.10886	526	Q9D379	HYEP_MOUSE	Epoxide hydrolase 1 OS=Mus musculus OX=10090 GN=Ephx1 PE=1 SV=2
18.7647	20.5172	19.689	17.98	19.083	19.5084	19.3016	19.6442			16.24	12983	0.0911977	0.146572	0.259546	2371	P01756	HVM12_MOUSE	Ig heavy chain V region MOPC 104E OS=Mus musculus OX=10090 PE=1 SV=1
18.7647	20.5172	19.689	17.98	19.083	19.5084	19.3016	19.6442			16.24	13024	0.0911977	0.146572	0.259546	2371	P01757	HVM13_MOUSE	Ig heavy chain V region J558 OS=Mus musculus OX=10090 PE=1 SV=1
18.7647	20.5172	19.689	17.98	19.083	19.5084	19.3016	19.6442			16.1	12934	0.0911977	0.146572	0.259546	2371	P06330	HVM51_MOUSE	Ig heavy chain V region AC38 205.12 OS=Mus musculus OX=10090 PE=1 SV=1
21.3396	21.1521	20.8431	21.0221	21.4001	20.6206	21.786	21.1371			7.56	123093	0.214512	0.146748	0.551471	407	Q6P5F9	XPO1_MOUSE	Exportin-1 OS=Mus musculus OX=10090 GN=Xpo1 PE=1 SV=1
25.2452	25.2262	25.468	25.422	25.4677	25.7179	25.3695	25.3985			38.74	46248	0.714958	0.148081	1.47861	300	P05201	AATC_MOUSE	Aspartate aminotransferase, cytoplasmic OS=Mus musculus OX=10090 GN=Got1 PE=1 SV=3
23.8431	24.0146	24.3203	23.9604	24.0177	24.7066	23.7436	24.2634			10.37	164981	0.260869	0.148231	0.649374	270	Q61830	MRC1_MOUSE	Macrophage mannose receptor 1 OS=Mus musculus OX=10090 GN=Mrc1 PE=1 SV=2
26.0702	25.8288	26.7382	26.6991	26.5595	27.0267	26.4636	25.88			30.13	85464	0.176277	0.148407	0.453154	47	Q99KI0	ACON_MOUSE	Aconitate hydratase, mitochondrial OS=Mus musculus OX=10090 GN=Aco2 PE=1 SV=1
NaN	20.0715	19.0362	18.7961	19.4342	18.5795	19.8535	19.9331			14.58	20748	0.108013	0.148836	0.298095	2502	Q61462	CY24A_MOUSE	Cytochrome b-245 light chain OS=Mus musculus OX=10090 GN=Cyba PE=1 SV=3
19.7978	18.2573	21.08	18.842	19.4105	20.7053	19.6872	18.771			15.29	17271	0.0720309	0.14921	0.202629	2175	Q9D0B5	TSTD3_MOUSE	Thiosulfate sulfurtransferase/rhodanese-like domain-containing protein 3 OS=Mus musculus OX=10090 GN=Tstd3 PE=1 SV=1
20.7891	20.758	19.6621	20.4257	20.6661	19.6703	20.8375	21.0693			18.35	18192	0.142577	0.152112	0.376034	2333	Q9D358	PPAC_MOUSE	Low molecular weight phosphotyrosine protein phosphatase OS=Mus musculus OX=10090 GN=Acp1 PE=1 SV=3
20.199	21.5133	20.6693	20.7643	21.194	20.5995	21.5601	20.404			19.05	35739	0.153705	0.1529	0.401549	1406	O70252	HMOX2_MOUSE	Heme oxygenase 2 OS=Mus musculus OX=10090 GN=Hmox2 PE=1 SV=1
22.5812	22.7729	23.03	23.1822	23.0686	23.4365	22.8697	22.8065			24.21	57464	0.337068	0.153738	0.789115	353	Q91YW3	DNJC3_MOUSE	DnaJ homolog subfamily C member 3 OS=Mus musculus OX=10090 GN=Dnajc3 PE=1 SV=1
19.401	18.7354	19.5478	20.5112	NaN	20.1671	19.7098	19.2346			3.79	41135	0.126607	0.154986	0.340966	1921	Q9EQC1	3BHS7_MOUSE	3 beta-hydroxysteroid dehydrogenase type 7 OS=Mus musculus OX=10090 GN=Hsd3b7 PE=1 SV=1
20.3773	20.1395	20.6948	19.4166	20.1859	20.3329	20.5628	20.1675			8.7	35649	0.208066	0.155246	0.541509	1560	Q99JR1	SFXN1_MOUSE	Sideroflexin-1 OS=Mus musculus OX=10090 GN=Sfxn1 PE=1 SV=3
20.0828	20.2985	20.5668	19.99	20.3534	20.5885	20.4609	20.1564			7.44	57930	0.436336	0.155255	0.985762	1377	Q8CIN4	PAK2_MOUSE	Serine/threonine-protein kinase PAK 2 OS=Mus musculus OX=10090 GN=Pak2 PE=1 SV=1
22.7756	22.7509	23.2981	22.6295	22.8616	23.4945	22.7528	22.9701			17.38	94630	0.294791	0.156186	0.70547	655	Q8K310	MATR3_MOUSE	Matrin-3 OS=Mus musculus OX=10090 GN=Matr3 PE=1 SV=1
22.826	22.5662	22.5036	22.5443	22.7617	22.571	22.8257	22.9142			23.79	25426	0.753694	0.158122	1.53236	662	Q9WTP7	KAD3_MOUSE	GTP:AMP phosphotransferase AK3, mitochondrial OS=Mus musculus OX=10090 GN=Ak3 PE=1 SV=3
21.7298	21.6342	21.3447	21.2933	21.5774	21.4515	21.5813	22.0351			14.41	12861	0.427179	0.160826	0.962792	3233	P62774	MTPN_MOUSE	Myotrophin OS=Mus musculus OX=10090 GN=Mtpn PE=1 SV=2
21.7423	22.0082	21.8975	21.6277	21.9428	21.9935	21.9932	21.9905			19.93	34098	0.824373	0.161082	1.89946	948	Q91XE0	GLYAT_MOUSE	Glycine N-acyltransferase OS=Mus musculus OX=10090 GN=Glyat PE=1 SV=1
19.7517	19.8685	19.9499	20.5265	20.3049	20.3864	20.1281	19.925			4.21	110780	0.340429	0.161942	0.807987	898	Q6NZC7	S23IP_MOUSE	SEC23-interacting protein OS=Mus musculus OX=10090 GN=Sec23ip PE=1 SV=2
19.7291	19.7834	19.0273	19.1008	19.513	19.0348	19.6215	20.1194			7.8	48341	0.215826	0.162025	0.54071	1518	Q921S7	RM37_MOUSE	39S ribosomal protein L37, mitochondrial OS=Mus musculus OX=10090 GN=Mrpl37 PE=1 SV=1
17.3702	NaN	17.8593	17.5541	17.5694	18.3018	17.2275	17.9331			5.35	20921	0.239832	0.163444	0.601012	2045	Q3TYS2	CYBC1_MOUSE	Cytochrome b-245 chaperone 1 OS=Mus musculus OX=10090 GN=Cybc1 PE=1 SV=2
20.2989	20.9006	20.8689	20.8404	20.8418	21.3225	20.5954	20.8045			3.81	85004	0.332232	0.163842	0.779706	931	P04186	CFAB_MOUSE	Complement factor B OS=Mus musculus OX=10090 GN=Cfb PE=1 SV=2
21.7362	21.7747	20.808	21.5146	21.7817	20.7811	22.0218	21.9079			6.03	56910	0.17628	0.164751	0.45439	1294	P00397	COX1_MOUSE	Cytochrome c oxidase subunit 1 OS=Mus musculus OX=10090 GN=Mtco1 PE=1 SV=2
18.3624	17.9127	18.5697	18.7605	18.5087	18.8895	18.302	NaN			4.81	41624	0.268587	0.165421	0.660435	2503	Q91YS8	KCC1A_MOUSE	Calcium/calmodulin-dependent protein kinase type 1 OS=Mus musculus OX=10090 GN=Camk1 PE=1 SV=1
22.698	21.7957	22.1141	22.0909	22.3227	22.077	22.4504	22.5127			10.66	44761	0.324972	0.166023	0.782849	1169	P61161	ARP2_MOUSE	Actin-related protein 2 OS=Mus musculus OX=10090 GN=Actr2 PE=1 SV=1
23.1597	23.2986	23.9653	23.927	23.7115	24.5249	23.359	23.4219			18.47	121151	0.192268	0.166708	0.49036	102	Q61147	CERU_MOUSE	Ceruloplasmin OS=Mus musculus OX=10090 GN=Cp PE=1 SV=2
21.1197	20.7778	22.0573	20.9538	21.2254	22.1755	21.1744	21.0012			14.01	17779	0.165532	0.166971	0.428863	1700	Q8BP67	RL24_MOUSE	60S ribosomal protein L24 OS=Mus musculus OX=10090 GN=Rpl24 PE=1 SV=2
18.4171	20.2476	19.6711	19.2769	19.1841	20.7132	18.3319	20.0604			4.59	36525	0.0954595	0.169272	0.262172	2771	Q9D1H7	GET4_MOUSE	Golgi to ER traffic protein 4 homolog OS=Mus musculus OX=10090 GN=Get4 PE=1 SV=2
23.4873	23.524	22.8387	22.6536	23.2739	22.636	23.5869	23.6883			20.82	31231	0.208152	0.170369	0.523863	875	P25444	RS2_MOUSE	40S ribosomal protein S2 OS=Mus musculus OX=10090 GN=Rps2 PE=1 SV=3
17.977	17.7968	17.9093	18.3628	NaN	17.8741	19.0978	17.5798			4.16	46120	0.124729	0.172423	0.358661	2818	Q570Y9	DPTOR_MOUSE	DEP domain-containing mTOR-interacting protein OS=Mus musculus OX=10090 GN=Deptor PE=1 SV=2
18.82	19.0381	19.0537	19.3049	19.2476	19.4607	19.0651	19.1392			9.51	36884	0.630332	0.17401	1.32516	2211	Q9CSU0	RPR1B_MOUSE	Regulation of nuclear pre-mRNA domain-containing protein 1B OS=Mus musculus OX=10090 GN=Rprd1b PE=1 SV=2
23.2492	23.2856	22.5809	23.2246	23.2908	22.8528	23.2229	23.6703			20.13	85360	0.308668	0.174098	0.732842	175	P12382	PFKAL_MOUSE	ATP-dependent 6-phosphofructokinase, liver type OS=Mus musculus OX=10090 GN=Pfkl PE=1 SV=4
18.7393	19.3397	17.1976	17.6799	18.5784	16.7271	19.237	19.1152			8.39	49812	0.0835052	0.175307	0.231177	1151	Q8CHH9	SEPT8_MOUSE	Septin-8 OS=Mus musculus OX=10090 GN=Septin8 PE=1 SV=4
NaN	18.0963	17.8827	18.0783	NaN	17.99	18.4477	18.1474			2.74	60091	0.484282	0.17598	1.168	3265	Q8K4K6	PANK1_MOUSE	Pantothenate kinase 1 OS=Mus musculus OX=10090 GN=Pank1 PE=1 SV=1
20.8627	20.0789	20.058	20.0957	20.4319	19.9726	20.6152	20.7806			2.62	54074	0.277677	0.176205	0.670847	2694	Q8BH43	WASF2_MOUSE	Wiskott-Aldrich syndrome protein family member 2 OS=Mus musculus OX=10090 GN=Wasf2 PE=1 SV=1
17.3101	17.207	17.6777	16.4359	16.8244	17.625	NaN	17.5548			1.63	96509	0.187621	0.177077	0.484464	2023	Q91YD6	VILL_MOUSE	Villin-like protein OS=Mus musculus OX=10090 GN=Vill PE=1 SV=1
23.547	23.3358	22.7215	23.0585	23.4082	22.6703	23.6266	23.6705			22.48	24570	0.247042	0.178235	0.609098	955	P00493	HPRT_MOUSE	Hypoxanthine-guanine phosphoribosyltransferase OS=Mus musculus OX=10090 GN=Hprt1 PE=1 SV=3
27.7068	27.8211	27.8854	27.7909	27.9786	28.0733	27.975	27.8911	+	SUOX_WT	36.64	72422	1.83647	0.1785	3.39574	52	P20029	BIP_MOUSE	Endoplasmic reticulum chaperone BiP OS=Mus musculus OX=10090 GN=Hspa5 PE=1 SV=3
20.4785	20.2928	20.2847	20.1122	20.2709	20.6227	20.0348	20.9685			3.37	37374	0.344915	0.18217	0.837336	2373	Q8BVA5	LDAH_MOUSE	Lipid droplet-associated hydrolase OS=Mus musculus OX=10090 GN=Ldah PE=1 SV=1
15.9385	17.5238	16.2003	16.1163	16.6995	16.3047	16.8768	NaN			6.7	21540	0.172362	0.18224	0.454254	1132	Q9R0Y5	KAD1_MOUSE	Adenylate kinase isoenzyme 1 OS=Mus musculus OX=10090 GN=Ak1 PE=1 SV=1
16.9298	17.956	17.1336	16.8415	17.3803	17.1929	17.523	17.4959			5.61	29646	0.27298	0.18283	0.689327	2261	Q99LD8	DDAH2_MOUSE	N(G),N(G)-dimethylarginine dimethylaminohydrolase 2 OS=Mus musculus OX=10090 GN=Ddah2 PE=1 SV=1
24.0233	23.6977	23.6998	23.5637	23.9004	23.712	24.0204	24.0858			16.69	87366	0.694888	0.183532	1.43805	443	Q80XL6	ACD11_MOUSE	Acyl-CoA dehydrogenase family member 11 OS=Mus musculus OX=10090 GN=Acad11 PE=1 SV=2
24.1691	24.3323	24.3008	23.8139	24.157	24.519	24.052	24.6336			8.99	21180	0.456131	0.186395	1.01595	3201	Q91XE8	TM205_MOUSE	Transmembrane protein 205 OS=Mus musculus OX=10090 GN=Tmem205 PE=1 SV=1
22.2118	22.5851	22.3867	22.1746	22.6448	22.2852	22.9643	22.2142			7.7	114648	0.4102	0.187613	0.95053	552	O09159	MA2B1_MOUSE	Lysosomal alpha-mannosidase OS=Mus musculus OX=10090 GN=Man2b1 PE=1 SV=4
20.493	20.3511	20.4432	20.5933	20.7841	20.5003	20.9487	20.3986			11.5	88545	0.616703	0.18777	1.37716	704	Q8K4Z5	SF3A1_MOUSE	Splicing factor 3A subunit 1 OS=Mus musculus OX=10090 GN=Sf3a1 PE=1 SV=1
22.8004	22.6246	22.2507	21.9642	22.6653	21.8938	23.1587	22.6771			5.26	28538	0.235727	0.188764	0.586344	2237	O35381	AN32A_MOUSE	Acidic leucine-rich nuclear phosphoprotein 32 family member A OS=Mus musculus OX=10090 GN=Anp32a PE=1 SV=1
22.4528	22.3739	22.183	22.4413	22.6012	22.3509	22.6389	22.6163			8.7	21423	1.06783	0.18907	2.0583	1526	Q9CPR4	RL17_MOUSE	60S ribosomal protein L17 OS=Mus musculus OX=10090 GN=Rpl17 PE=1 SV=3
23.4289	22.0842	22.8351	22.8977	22.841	23.1392	22.6101	23.4124			16.1	59105	0.230697	0.18918	0.578163	908	Q91WQ3	SYYC_MOUSE	Tyrosine--tRNA ligase, cytoplasmic OS=Mus musculus OX=10090 GN=Yars1 PE=1 SV=3
20.8215	20.7037	20.5407	20.003	20.5987	20.4345	20.7996	21.0038			7.11	22198	0.378199	0.191915	0.876779	3353	O70325	GPX4_MOUSE	Phospholipid hydroperoxide glutathione peroxidase OS=Mus musculus OX=10090 GN=Gpx4 PE=1 SV=4
21.0755	21.0041	20.5202	20.5747	20.9597	20.5569	21.0787	21.3488			5.43	71440	0.384547	0.192381	0.881599	1771	Q3U9G9	LBR_MOUSE	Delta(14)-sterol reductase LBR OS=Mus musculus OX=10090 GN=Lbr PE=1 SV=2
19.1895	18.5089	18.015	19.0819	19.0004	18.2716	18.9663	19.3265			4.98	32316	0.218511	0.192394	0.54741	2342	Q6PFR5	TRA2A_MOUSE	Transformer-2 protein homolog alpha OS=Mus musculus OX=10090 GN=Tra2a PE=1 SV=1
19.4823	19.3443	18.7773	20.1066	19.7328	19.3941	19.4138	19.9426			26.64	28730	0.254733	0.193206	0.636924	1786	Q3UGR5	HDHD2_MOUSE	Haloacid dehalogenase-like hydrolase domain-containing protein 2 OS=Mus musculus OX=10090 GN=Hdhd2 PE=1 SV=2
20.2257	20.6703	20.2093	20.1186	20.5387	20.2607	20.7004	20.5176			9.07	38385	0.605788	0.198367	1.29214	1159	Q99JB2	STML2_MOUSE	Stomatin-like protein 2, mitochondrial OS=Mus musculus OX=10090 GN=Stoml2 PE=1 SV=1
24.3679	24.81	24.8142	24.464	24.8519	24.8792	25.0041	24.5151			5.1	103559	0.599986	0.198544	1.2712	852	Q3U0S6	RAIN_MOUSE	Ras-interacting protein 1 OS=Mus musculus OX=10090 GN=Rasip1 PE=1 SV=3
19.3866	19.4991	17.4972	18.5986	19.3236	16.9752	20.1253	19.3554			11.62	34307	0.0873561	0.199495	0.242163	818	P35550	FBRL_MOUSE	rRNA 2'-O-methyltransferase fibrillarin OS=Mus musculus OX=10090 GN=Fbl PE=1 SV=2
20.2023	21.3632	20.9115	20.9419	21.1536	21.2236	21.1527	20.6886			17.9	25581	0.303973	0.199893	0.739404	2279	Q61206	PA1B2_MOUSE	Platelet-activating factor acetylhydrolase IB subunit alpha2 OS=Mus musculus OX=10090 GN=Pafah1b2 PE=1 SV=2
18.9231	18.678	18.4446	18.9727	NaN	18.8585	18.6905	19.3159			15.74	12758	0.371921	0.200343	0.898295	2335	P48428	TBCA_MOUSE	Tubulin-specific chaperone A OS=Mus musculus OX=10090 GN=Tbca PE=1 SV=3
20.2202	21.5233	20.4047	20.3988	20.9983	20.3527	21.3469	20.6541			3.79	41302	0.217548	0.201246	0.54709	2196	P01901	HA1B_MOUSE	H-2 class I histocompatibility antigen, K-B alpha chain OS=Mus musculus OX=10090 GN=H2-K1 PE=1 SV=1
20.9402	20.9609	19.3339	21.3778	20.9954	20.0092	20.6542	21.767			9.23	31487	0.131421	0.203245	0.349862	1095	P53811	PIPNB_MOUSE	Phosphatidylinositol transfer protein beta isoform OS=Mus musculus OX=10090 GN=Pitpnb PE=1 SV=2
18.7771	19.7891	18.6938	18.4372	19.1085	18.6806	19.3308	19.3971			6.33	105694	0.241795	0.204996	0.605824	1739	Q0P678	ZCH18_MOUSE	Zinc finger CCCH domain-containing protein 18 OS=Mus musculus OX=10090 GN=Zc3h18 PE=1 SV=1
20.5828	20.4128	21.4755	19.7857	20.7321	20.9743	21.3162	20.0575			12.05	43062	0.182692	0.205812	0.469199	1086	Q9CXY6	ILF2_MOUSE	Interleukin enhancer-binding factor 2 OS=Mus musculus OX=10090 GN=Ilf2 PE=1 SV=1
21.0311	21.1697	20.9013	20.2233	20.9228	20.7753	21.1622	21.2898			11.64	62998	0.364775	0.20621	0.8599	1041	Q8VCI0	PLBL1_MOUSE	Phospholipase B-like 1 OS=Mus musculus OX=10090 GN=Plbd1 PE=1 SV=1
24.2	24.2521	24.3574	23.9928	24.2955	24.5707	24.2404	24.5207			13.64	10344	0.938832	0.206251	1.84281	2173	P56135	ATPK_MOUSE	ATP synthase subunit f, mitochondrial OS=Mus musculus OX=10090 GN=Atp5mf PE=1 SV=3
22.7372	22.263	22.7005	22.7201	22.9398	22.7025	23.1547	22.4509			10.4	22508	0.493312	0.206772	1.08858	1672	Q8VCG4	CO8G_MOUSE	Complement component C8 gamma chain OS=Mus musculus OX=10090 GN=C8g PE=1 SV=1
24.8784	25.1367	25.11	24.6977	25.1904	25.0746	25.4232	24.9626			33.84	51739	0.703029	0.207	1.44713	378	Q91YI0	ARLY_MOUSE	Argininosuccinate lyase OS=Mus musculus OX=10090 GN=Asl PE=1 SV=1
21.9537	22.0108	22.2036	22.0156	22.2182	22.4501	22.171	22.1766			4.86	106862	1.27725	0.208061	2.42832	1824	Q52KI8	SRRM1_MOUSE	Serine/arginine repetitive matrix protein 1 OS=Mus musculus OX=10090 GN=Srrm1 PE=1 SV=2
22.3935	22.1049	21.7116	22.0628	22.2991	21.8385	22.3674	22.6016			11.31	19667	0.438109	0.20844	0.982001	1715	P59999	ARPC4_MOUSE	Actin-related protein 2/3 complex subunit 4 OS=Mus musculus OX=10090 GN=Arpc4 PE=1 SV=3
18.8916	18.9802	19.0194	18.8483	19.1293	19.192	19.1583	19.1026	+	SUOX_WT	5.85	53076	2.16026	0.21067	4.81149	1907	Q8C5Q4	GRSF1_MOUSE	G-rich sequence factor 1 OS=Mus musculus OX=10090 GN=Grsf1 PE=1 SV=2
22.3473	21.6548	21.566	22.1067	22.2114	21.6963	22.2887	22.3217			12.2	27739	0.388944	0.210822	0.892323	1676	Q9DCM0	ETHE1_MOUSE	Persulfide dioxygenase ETHE1, mitochondrial OS=Mus musculus OX=10090 GN=Ethe1 PE=1 SV=2
18.0996	17.6224	18.1495	17.9393	18.2676	18.076	18.5399	17.7712			1.31	82312	0.471955	0.210935	1.05062	1391	P98078	DAB2_MOUSE	Disabled homolog 2 OS=Mus musculus OX=10090 GN=Dab2 PE=1 SV=2
21.4853	21.1169	21.015	21.7654	21.6726	21.3545	21.5996	21.6006			15.62	43324	0.494146	0.211185	1.13498	1445	Q8BWM0	PGES2_MOUSE	Prostaglandin E synthase 2 OS=Mus musculus OX=10090 GN=Ptges2 PE=1 SV=3
20.0036	19.7787	20.2871	20.8415	20.4721	20.9575	20.0821	20.2454			4.7	71061	0.296289	0.21157	0.709543	1324	Q8K297	GT251_MOUSE	Procollagen galactosyltransferase 1 OS=Mus musculus OX=10090 GN=Colgalt1 PE=1 SV=2
17.955	18.8543	18.6654	19.0599	18.757	19.577	18.1522	18.8964			19.66	13163	0.224461	0.21195	0.560141	3374	Q9D7J4	COX20_MOUSE	Cytochrome c oxidase assembly protein COX20, mitochondrial OS=Mus musculus OX=10090 GN=Cox20 PE=1 SV=1
22.2997	22.0298	21.7018	21.5417	22.0931	21.5747	22.3681	22.3853			14.38	51091	0.360596	0.212038	0.835291	871	O35857	TIM44_MOUSE	Mitochondrial import inner membrane translocase subunit TIM44 OS=Mus musculus OX=10090 GN=Timm44 PE=1 SV=2
18.4779	17.9883	17.8462	18.5618	NaN	18.0489	18.791	18.4549			1.89	63539	0.315573	0.213058	0.765756	1734	Q9JHW4	SELB_MOUSE	Selenocysteine-specific elongation factor OS=Mus musculus OX=10090 GN=Eefsec PE=1 SV=2
21.7194	21.2445	21.6115	21.105	21.5023	21.6741	21.5512	21.8067			11.67	14164	0.598148	0.213499	1.32418	2295	Q9CQ54	NDUC2_MOUSE	NADH dehydrogenase [ubiquinone] 1 subunit C2 OS=Mus musculus OX=10090 GN=Ndufc2 PE=1 SV=1
21.7408	22.1532	21.4034	21.5956	21.9335	21.5944	21.9698	22.2528			11.95	81801	0.462678	0.214399	1.02801	421	Q02257	PLAK_MOUSE	Junction plakoglobin OS=Mus musculus OX=10090 GN=Jup PE=1 SV=3
20.2144	20.1269	20.7065	20.276	20.4329	21.0367	20.2776	20.4356			13.88	74570	0.453768	0.21473	1.015	523	Q8BH59	CMC1_MOUSE	Calcium-binding mitochondrial carrier protein Aralar1 OS=Mus musculus OX=10090 GN=Slc25a12 PE=1 SV=1
22.0456	22.5391	22.6651	22.0093	22.5818	22.5904	22.8771	22.0751			14.24	65092	0.402217	0.21633	0.913757	913	Q61490	CD166_MOUSE	CD166 antigen OS=Mus musculus OX=10090 GN=Alcam PE=1 SV=3
18.7204	18.5129	19.3162	18.7727	18.8686	19.7351	18.6029	18.9836			2	125787	0.304942	0.217008	0.730579	1886	Q9Z2V5	HDAC6_MOUSE	Histone deacetylase 6 OS=Mus musculus OX=10090 GN=Hdac6 PE=1 SV=3
20.5997	21.4428	21.4026	20.9527	21.2977	21.6586	21.2919	21.0198			10.38	88340	0.394066	0.217578	0.909291	816	Q9Z2G6	SE1L1_MOUSE	Protein sel-1 homolog 1 OS=Mus musculus OX=10090 GN=Sel1l PE=1 SV=2
20.1601	20.2985	19.4632	19.716	20.0959	19.6008	20.1567	20.6552			17.71	19094	0.317558	0.217725	0.751065	2020	Q8BI08	MAL2_MOUSE	Protein MAL2 OS=Mus musculus OX=10090 GN=Mal2 PE=1 SV=1
20.6559	20.8965	20.2817	20.2489	20.6392	20.4829	20.6192	21.2225			8.87	45437	0.433986	0.220182	0.973206	1447	Q9WUQ2	PREB_MOUSE	Prolactin regulatory element-binding protein OS=Mus musculus OX=10090 GN=Preb PE=1 SV=1
19.6684	20.1348	20.2156	19.0186	19.7709	20.1955	19.9027	20.0582			7.92	55357	0.31053	0.222477	0.767509	1735	O89110	CASP8_MOUSE	Caspase-8 OS=Mus musculus OX=10090 GN=Casp8 PE=1 SV=1
24.7091	24.25	24.5988	24.5732	24.7163	24.8434	24.6597	24.8047			26.46	28127	0.97853	0.223257	2.0827	1037	P20108	PRDX3_MOUSE	Thioredoxin-dependent peroxide reductase, mitochondrial OS=Mus musculus OX=10090 GN=Prdx3 PE=1 SV=1
21.6276	21.4638	21.602	21.5117	21.779	21.7511	21.838	21.731	+	SUOX_WT	10.79	91831	2.36924	0.22354	4.98752	665	Q80UM7	MOGS_MOUSE	Mannosyl-oligosaccharide glucosidase OS=Mus musculus OX=10090 GN=Mogs PE=1 SV=1
17.7301	17.7889	17.6747	17.9808	NaN	18.1124	17.796	18.1467			3.37	43736	0.765645	0.224747	1.72915	2238	Q91XD6	VPS36_MOUSE	Vacuolar protein-sorting-associated protein 36 OS=Mus musculus OX=10090 GN=Vps36 PE=1 SV=1
18.7986	20.1328	18.6574	19.3136	19.8611	18.5127	20.4271	19.0046			9.61	45344	0.159399	0.22578	0.415894	1476	Q9JL35	HMGN5_MOUSE	High mobility group nucleosome-binding domain-containing protein 5 OS=Mus musculus OX=10090 GN=Hmgn5 PE=1 SV=2
17.6983	17.9169	17.3467	17.2557	17.6796	17.522	17.6863	18.233			8.54	50934	0.465921	0.225835	1.0316	1928	Q9Z1Y4	TRIP6_MOUSE	Thyroid receptor-interacting protein 6 OS=Mus musculus OX=10090 GN=Trip6 PE=1 SV=1
23.1384	22.7906	22.7235	22.7071	23.1861	22.5646	23.5584	22.9565			23.5	22851	0.421236	0.22652	0.978615	2314	Q61599	GDIR2_MOUSE	Rho GDP-dissociation inhibitor 2 OS=Mus musculus OX=10090 GN=Arhgdib PE=1 SV=3
21.4153	21.8256	20.5664	20.684	21.3736	20.4473	21.7008	21.8773			15.48	9461	0.205673	0.226873	0.51844	2586	Q6ZWU9	RS27_MOUSE	40S ribosomal protein S27 OS=Mus musculus OX=10090 GN=Rps27 PE=1 SV=3
21.4153	21.8256	20.5664	20.684	21.3736	20.4473	21.7008	21.8773			15.48	9477	0.205673	0.226873	0.51844	2586	Q6ZWY3	RS27L_MOUSE	40S ribosomal protein S27-like OS=Mus musculus OX=10090 GN=Rps27l PE=1 SV=3
15.7637	17.4734	16.6327	15.4836	16.3687	16.7228	16.4708	16.709			11.21	23640	0.187599	0.229489	0.499915	2107	P35292	RAB17_MOUSE	Ras-related protein Rab-17 OS=Mus musculus OX=10090 GN=Rab17 PE=1 SV=1
18.7507	19.2273	18.4215	19.8848	NaN	18.9766	19.8223	19.1044			10.47	19453	0.220984	0.230015	0.557549	2270	P51437	CAMP_MOUSE	Cathelicidin antimicrobial peptide OS=Mus musculus OX=10090 GN=Camp PE=1 SV=2
22.171	22.0934	22.2838	22.4144	22.4518	22.6896	22.2884	22.4538			12.5	50834	1.10467	0.230236	2.12889	883	Q91YT0	NDUV1_MOUSE	NADH dehydrogenase [ubiquinone] flavoprotein 1, mitochondrial OS=Mus musculus OX=10090 GN=Ndufv1 PE=1 SV=1
22.2757	22.3984	22.3493	21.8746	22.4896	22.2213	22.8201	22.2926			26.64	27634	0.610253	0.231368	1.28941	924	Q61133	GSTT2_MOUSE	Glutathione S-transferase theta-2 OS=Mus musculus OX=10090 GN=Gstt2 PE=1 SV=4
14.1081	NaN	14.171	14.4796	15.3834	14.3076	NaN	13.7686			14.6	14954	0.170594	0.233627	0.478395	1791	Q9CQW9	IFM3_MOUSE	Interferon-induced transmembrane protein 3 OS=Mus musculus OX=10090 GN=Ifitm3 PE=1 SV=1
21.8596	21.281	20.8643	21.1067	21.6025	20.6977	21.9646	21.7814			16.51	24395	0.272948	0.23363	0.663604	1202	Q9CYH2	PXL2A_MOUSE	Peroxiredoxin-like 2A OS=Mus musculus OX=10090 GN=Prxl2a PE=1 SV=2
21.6715	21.6929	22.1369	21.6959	22.0117	22.3062	22.0584	21.7584			34.08	25062	0.719062	0.234375	1.47385	1329	Q9WUR9	KAD4_MOUSE	Adenylate kinase 4, mitochondrial OS=Mus musculus OX=10090 GN=Ak4 PE=1 SV=1
21.3865	21.1942	21.3943	21.0952	21.4811	21.4699	21.6001	21.4578	+	SUOX_WT	12.63	54192	1.37674	0.234657	2.90396	973	P54823	DDX6_MOUSE	Probable ATP-dependent RNA helicase DDX6 OS=Mus musculus OX=10090 GN=Ddx6 PE=1 SV=1
[truncated: 554 more rows]

## Sheet: KEGG
Category	Term	Count	%	PValue	Genes	List Total	Pop Hits	Pop Total	Fold Enrichment	Bonferroni	Benjamini	FDR	Changes
[truncated: 86 more rows]

[truncated: 2 more sheets: GO+, GO-]
