# Supplementary material for: Sulfite oxidase deficiency causes persulfidation loss and hydrogen sulfide release
Source: J Clin Invest. 2025 Nov 3;135(21):e181299. doi: 10.1172/JCI181299 (PMC12578401; doi:10.1172/JCI181299)
Supplement: Supporting data values [file jci-135-181299-s330.xlsx]

## Sheet: Figure 1D
	SUOXWT/WT	SUOXWT/KO	SUOXKO/KO
	30.7036	17.9397	0.00662141
	39.2837	22.2135	0.999033
	39.0461	19.6919	-0.423698
	21.8689	20.843	0.2041

## Sheet: Figure 1F
	All in %
	DAY	WT	HET	HOM
	0.5	100	100	100
	1.5	100	100	100
	2.5	100	100	100
	3.5	100	100	100
	4.5	100	100	100
	5.5	100	100	100
	6.5	100	100	93.1034
	7.5	100	100	86.2069
	8.5	100	100	62.069
	9.5	100	100	41.3793
	10.5	100	100	27.5862
	11.5	100	100	6.89655
	12.5	100	100	3.44828
	13.5	100	100	0
	14.5	100	100	0

## Sheet: Figure 1G
		WT/WT			WT/KO			KO/KO
	Day	MEAN	SD	N	MEAN	SD	N	MEAN	SD	N
	4.5	2.74242	0.301071	33	2.82239	0.343697	67	2.44146	0.301642	41
	5.5	3.28437	0.340881	32	3.36923	0.408474	65	2.72	0.368463	35
	6.5	3.82941	0.363092	34	3.91268	0.416423	71	2.92857	0.401998	42
	7.5	4.32903	0.356084	31	4.46875	0.459425	64	3.09189	0.468673	37
	8.5	4.89118	0.416601	34	4.97571	0.479261	70	3.17027	0.60363	37
	9.5	5.41765	0.465456	34	5.52754	0.545269	69	3.46087	0.491509	23
	10.5	5.99412	0.51695	34	6.07143	0.613669	63	3.48235	0.536465	17
	11.5	6.42273	0.573985	22	6.67222	0.69018	36	3.45714	0.499524	7
	12.5	6.81905	0.576731	21	7.08824	0.740501	34	3.7		1

## Sheet: Figure 1H
ALL IN %
		0 - no RR	1 - tries to right for >60s	2 - displays RR, wrong paw placement	3 - displays RR, correct paw placement
P4.5	WT/WT	0	51.515	25.253	23.232
	WT/KO	0	59.829	32.479	7.6923
	KO/KO	0	75	20.833	4.1667
P5.5	WT/WT	0	33.3333	22.9167	43.75
	WT/KO	0	36.3636	29.5455	34.0909
	KO/KO	0	76	18.6667	5.33333
P6.5	WT/WT	0	10.784	17.647	71.569
	WT/KO	0	15.152	18.182	66.667
	KO/KO	2.6667	92	5.3333	0
P7.5	WT/WT	0	0	4.0404	95.96
	WT/KO	0	0.8547	3.4188	95.726
	KO/KO	4.5455	93.939	1.5152	0
P8.5	WT/WT	0	0	0	100
	WT/KO	0	0	4.38596	95.614
	KO/KO	30.1887	69.8113	0	0
P9.5	WT/WT	0	0	0	100
	WT/KO	0	0	0	100
	KO/KO	50	50	0	0

## Sheet: Figure 2B
	SUOXWT/WT	SUOXWT/KO	SUOXKO/KO
	0	0	266.2
	0	0	221.8
	0	0	371

## Sheet: Figure 2D
	SUOXWT/WT	SUOXWT/KO	SUOXKO/KO
	0	0	33.3
	0	0	51.8
	0	0	41.8

## Sheet: Figure 2E
	Figure 2E is not a figure I have produced myself.
	5 of 6 KO/KO values were below detection levels, thus counted as 0
		WT/WT	WT/KO	KO/KO
		4.4	10.7
		5.6	7.7
		3.4	9.1	0.9
		13.2	14.1
		7.8	8.4
		3.9	22.1

## Sheet: Figure 2F
	WT/WT	WT/KO	KO/KO
	16.8	17.3	42.5
	16.2	18.3	29.1
	18.3	17.9	32.2
	20.7	15.7	32.1
	17.4	14.6	30.4
	16.5	32.3	31.6
	17.5	12.4	38.6
	15.8		40
	20		36.8
	18.4		41.3
			35.8
			32.1
			29.2

## Sheet: Figure 2G
	WT/WT	WT/KO	KO/KO
	12.7546	17.3355	27.2447
	23.0031	18.9917	16.155
	8.0819	20.4339	16.1499
	9.4208	23.4282	39.8735
	18.3833	9.39702	26.7368
	15.9045	18.2969	26.4621
	13.8477	16.0734	30.8516
	17.1352	14.8875	54.8737

## Sheet: Figure 2H
	WT/WT	WT/KO	KO/KO
	32.6	24.2	27.3
	17.4	24.8	21.8
	18.4	11.5	16.9
	24.5	10.7	11.7
	18.3	59.1	68.3
	19.1	7.6	34.6
	23.5	32	28.1
	19	11	83.8
	11.47	22.43
	11.88	8.68	60.98
	7.37	9.41	42.32
	12.54	11.7	84.34
	The file was partially corrupted - there is a value missing. Trying to recover from raw data.

[truncated: 42 more sheets: Figure 2I, Figure 3B, Figure 3C, Figure 3D, Figure 3G, Figure 3F, Figure 4C, Figure 4I, Figure 4J, Figure 4K, Figure 5A, Figure 5B, Figure 5C, Figure 6B, Figure 6C, Figure 6D, Figure 6E, Figure 6F, Figure 6G, Figure 6H …]
